# Supplementary material for: Long-read PacBio genome sequencing of four environmental saprophytic Sporothrix species spanning the pathogenic clade
Source: BMC Genomics. 2022 Jul 12;23:506. doi: 10.1186/s12864-022-08736-w (PMC9281073; doi:10.1186/s12864-022-08736-w)
Supplement: Supplementary file 2 — Additional file 2. [file 12864_2022_8736_MOESM2_ESM.xlsx]

## Sheet: Total orthogroups
Supplementary Table S1. Total of 13,485 OGs identified by Orthofinder in pathogenic and environmental Sporothrix species included in this study. In grey all the 3,622 OGs that define the gene-core shared by all species. In blue: 660 S. insectorum specific OGs. In green: 699 S. curviconia specific OGs. In dark green: 601 S. phasma specific OGs. In cyan: 196 S. protearum specific OGs. In pink: 147 …
Orthogroups (OGs)	Sporothrix insectorum GCA_001636815.1	Sporothrix curviconia CBS959.73	Sporothrix phasma CBS119588	Sporothrix protearum CBS116654	Sporothrix variecibatus CBS121960	Sporothrix pallida GCA_000710705.2	Sporothri brasiliensis GCA_000820605.1	Sporothrix schenckii v2 GCA_000961545.1	Spoothrix globosa GCA_001630435.1
OG0000000	OAA53909.1, OAA55255.1, OAA55291.1, OAA56272.1, OAA56273.1, OAA59619.1, OAA59904.1, OAA61749.1, OAA61752.1, OAA61783.1, OAA63537.1, OAA64556.1, OAA65762.1, OAA66985.1, OAA67341.1	SCUR_0174-RA, SCUR_1177-RA, SCUR_1178-RA, SCUR_2082-RA, SCUR_2408-RA, SCUR_3919-RA, SCUR_4151-RA, SCUR_4400-RA, SCUR_4412-RA, SCUR_5493-RA, SCUR_6542-RA, SCUR_6990-RA		SPRO_0210-RA, SPRO_1637-RA, SPRO_4291-RA, SPRO_4574-RA, SPRO_4682-RA, SPRO_6622-RA, SPRO_7876-RA, SPRO_8370-RA, SPRO_8380-RA	SVAR_0064-RA, SVAR_0067-RA, SVAR_0559-RA, SVAR_0561-RA, SVAR_2495-RA, SVAR_3870-RA, SVAR_5017-RA, SVAR_5334-RA, SVAR_7046-RA, SVAR_7056-RA, SVAR_7058-RA, SVAR_7312-RA, SVAR_7322-RA, SVAR_8428-RA, SVAR_9024-RA	SPPA_00612, SPPA_01771, SPPA_05241, SPPA_05477, SPPA_05486, SPPA_05765, SPPA_06274, SPPA_07726, SPPA_07843, SPPA_08629, SPPA_10164, SPPA_10165, SPPA_10373, SPPA_11690, SPPA_11979, SPPA_11982	KIH89079.1, KIH89982.1, KIH90951.1, KIH91127.1, KIH92115.1, KIH93325.1, KIH93822.1, KIH93829.1, KIH93831.1, KIH94023.1, KIH94039.1, KIH94899.1	Spsc_01897, Spsc_01899, Spsc_04726, Spsc_05215, Spsc_08351, Spsc_10376, Spsc_11080, Spsc_11081, Spsc_13230, Spsc_13263, Spsc_13643, Spsc_13655, Spsc_14960	LMZA1527, LMZA1980, LMZA2234, LMZA3126, LMZA4045, LMZA5955, LMZA6507, LMZA6815, LMZA6848, LMZA6870, LMZA6877, LMZA6890, LMZA7664
OG0000001	OAA53473.1, OAA53910.1, OAA54825.1, OAA55530.1, OAA56295.1, OAA58988.1, OAA60533.1, OAA61775.1, OAA63636.1, OAA65525.1, OAA66814.1, OAA68336.1, OAA68416.1	SCUR_0493-RA, SCUR_3680-RA, SCUR_4023-RA, SCUR_4408-RA, SCUR_4629-RA, SCUR_4630-RA, SCUR_7551-RA, SCUR_7615-RA, SCUR_7654-RA	SPHA_1714-RA, SPHA_2592-RA, SPHA_4221-RA, SPHA_5509-RA	SPRO_0472-RA, SPRO_1907-RA, SPRO_4351-RA, SPRO_4550-RA, SPRO_4789-RA, SPRO_4892-RA, SPRO_5055-RA, SPRO_6655-RA, SPRO_7439-RA, SPRO_7537-RA, SPRO_7683-RA, SPRO_7880-RA	SVAR_0094-RA, SVAR_0342-RA, SVAR_1119-RA, SVAR_1141-RA, SVAR_1367-RA, SVAR_1716-RA, SVAR_1737-RA, SVAR_2125-RA, SVAR_2582-RA, SVAR_3854-RA, SVAR_4340-RA, SVAR_5067-RA, SVAR_7226-RA, SVAR_7316-RA, SVAR_7995-RA, SVAR_8352-RA	SPPA_03177, SPPA_03898, SPPA_04692, SPPA_04725, SPPA_04849, SPPA_05522, SPPA_05771, SPPA_08868, SPPA_09867, SPPA_10239, SPPA_10296, SPPA_10328, SPPA_11142	KIH87553.1, KIH87846.1, KIH88991.1, KIH89815.1, KIH90923.1, KIH91172.1, KIH92247.1, KIH92821.1, KIH92839.1, KIH92872.1, KIH93958.1, KIH94035.1	Spsc_00245, Spsc_00741, Spsc_02127, Spsc_03175, Spsc_03217, Spsc_03263, Spsc_08415, Spsc_10421, Spsc_10807, Spsc_13240, Spsc_13405	LMZA3232, LMZA4395, LMZA4430, LMZA4450, LMZA5007, LMZA5522, LMZA6359, LMZA6628, LMZA6811, LMZA6886, LMZA7689
OG0000002	OAA53494.1, OAA53645.1, OAA54155.1, OAA54712.1, OAA57582.1, OAA58500.1, OAA59141.1, OAA59725.1, OAA59750.1, OAA61293.1, OAA61891.1, OAA65551.1, OAA68570.1	SCUR_1047-RA, SCUR_1983-RA, SCUR_1992-RA, SCUR_2243-RA, SCUR_3063-RA, SCUR_3681-RA, SCUR_5710-RA, SCUR_5806-RA, SCUR_7541-RA, SCUR_7862-RA, SCUR_7966-RA, SCUR_8034-RA	SPHA_3155-RA, SPHA_5300-RA, SPHA_7126-RA	SPRO_2373-RA, SPRO_4731-RA, SPRO_5127-RA, SPRO_5850-RA, SPRO_6583-RA, SPRO_8321-RA	SVAR_0104-RA, SVAR_0203-RA, SVAR_2415-RA, SVAR_3402-RA, SVAR_4248-RA, SVAR_4258-RA, SVAR_4970-RA, SVAR_6099-RA, SVAR_7088-RA, SVAR_7142-RA, SVAR_8354-RA, SVAR_8503-RA, SVAR_8641-RA, SVAR_8644-RA, SVAR_8933-RA, SVAR_9162-RA	SPPA_00149, SPPA_03175, SPPA_05606, SPPA_05656, SPPA_07244, SPPA_07688, SPPA_08064, SPPA_08596, SPPA_08761, SPPA_09350, SPPA_09850, SPPA_09851, SPPA_11553, SPPA_11673, SPPA_11886	KIH86387.1, KIH87551.1, KIH89941.1, KIH90914.1, KIH91084.1, KIH91994.1, KIH94075.1	Spsc_00750, Spsc_01153, Spsc_01477, Spsc_05077, Spsc_06810, Spsc_08259, Spsc_09993, Spsc_10434, Spsc_11007, Spsc_13159	LMZA1780, LMZA1839, LMZA5154, LMZA5871, LMZA6134, LMZA6356, LMZA6771, LMZA6922, LMZA7597, LMZA7698
OG0000003	OAA54153.1, OAA54780.1, OAA54948.1, OAA54953.1, OAA55597.1, OAA57469.1, OAA59233.1, OAA60309.1, OAA60596.1, OAA60968.1, OAA61743.1, OAA63384.1, OAA63403.1, OAA63564.1, OAA63568.1, OAA64206.1, OAA64210.1, OAA64489.1, OAA65404.1, OAA67181.1, OAA67971.1	SCUR_0050-RA, SCUR_3552-RA, SCUR_5169-RA, SCUR_5382-RA, SCUR_6728-RA, SCUR_6977-RA, SCUR_7098-RA, SCUR_7254-RA, SCUR_7613-RA	SPHA_0357-RA, SPHA_2549-RA, SPHA_2723-RA, SPHA_4230-RA, SPHA_4231-RA, SPHA_5351-RA, SPHA_5354-RA, SPHA_6586-RA, SPHA_6914-RA, SPHA_7067-RA, SPHA_7806-RA, SPHA_7808-RA, SPHA_7854-RA, SPHA_7884-RA	SPRO_1295-RA, SPRO_1657-RA, SPRO_5248-RA, SPRO_6004-RA, SPRO_6663-RA, SPRO_6907-RA, SPRO_7696-RA, SPRO_7955-RA, SPRO_8368-RA	SVAR_9016-RA	SPPA_07743, SPPA_07744	KIH86429.1, KIH87059.1, KIH87286.1, KIH87744.1, KIH88828.1, KIH89842.1, KIH91335.1, KIH91736.1, KIH93168.1, KIH93304.1, KIH93336.1, KIH93344.1, KIH93635.1, KIH94031.1, KIH94849.1	Spsc_00399, Spsc_04656, Spsc_05190, Spsc_10851, Spsc_13249	LMZA2025
OG0000004	OAA53619.1, OAA54251.1, OAA59737.1, OAA60207.1, OAA60218.1, OAA68498.1, OAA68631.1	SCUR_1423-RA, SCUR_3686-RA, SCUR_4660-RA	SPHA_2986-RA, SPHA_3160-RA, SPHA_5809-RA	SPRO_0696-RA, SPRO_1046-RA, SPRO_1434-RA, SPRO_4292-RA, SPRO_5123-RA, SPRO_6980-RA	SVAR_2661-RA, SVAR_3674-RA, SVAR_4505-RA, SVAR_5328-RA, SVAR_5329-RA, SVAR_6040-RA, SVAR_6112-RA, SVAR_6453-RA, SVAR_6959-RA, SVAR_7024-RA, SVAR_8151-RA, SVAR_8358-RA, SVAR_9026-RA, SVAR_9241-RA	SPPA_00583, SPPA_01848, SPPA_03171, SPPA_03686, SPPA_03996, SPPA_05817, SPPA_07821, SPPA_07870, SPPA_08248, SPPA_08252, SPPA_08430, SPPA_09646, SPPA_11255, SPPA_11414	KIH86704.1, KIH87547.1, KIH88553.1, KIH88733.1	Spsc_00759, Spsc_01927, Spsc_05213, Spsc_07400, Spsc_15594, Spsc_15910, Spsc_15911	LMZA1030, LMZA1192, LMZA2257, LMZA5114, LMZA5552, LMZA6352
OG0000005	OAA55282.1, OAA56280.1, OAA56343.1, OAA58441.1, OAA64380.1, OAA68257.1	SCUR_2276-RA, SCUR_2736-RA, SCUR_2738-RA, SCUR_4063-RA, SCUR_4064-RA, SCUR_5127-RA, SCUR_5447-RA	SPHA_2379-RA, SPHA_6851-RA, SPHA_7761-RA	SPRO_1265-RA, SPRO_2171-RA, SPRO_5765-RA, SPRO_7796-RA, SPRO_7822-RA, SPRO_8122-RA	SVAR_1784-RA, SVAR_2905-RA, SVAR_5794-RA, SVAR_7436-RA, SVAR_7437-RA, SVAR_7534-RA, SVAR_9036-RA	SPPA_01197, SPPA_02617, SPPA_02703, SPPA_05657, SPPA_05674, SPPA_10412, SPPA_11074, SPPA_11120, SPPA_11740	KIH89494.1, KIH92207.1, KIH93652.1, KIH93756.1, KIH94112.1	Spsc_05403, Spsc_05595, Spsc_09996, Spsc_09997, Spsc_13079, Spsc_13081, Spsc_13696, Spsc_14839, Spsc_14841	LMZA0344, LMZA1241, LMZA2859, LMZA5047, LMZA5233, LMZA5844, LMZA5974, LMZA6317, LMZA6386, LMZA7261, LMZA7367
OG0000006	OAA53004.1, OAA53446.1, OAA53588.1, OAA53590.1, OAA53613.1, OAA54144.1, OAA54148.1, OAA54380.1, OAA54549.1, OAA54777.1, OAA55350.1, OAA55355.1, OAA56722.1, OAA57394.1, OAA59006.1, OAA59030.1, OAA59822.1, OAA60259.1, OAA62016.1, OAA62763.1, OAA63288.1, OAA63357.1, OAA63380.1, OAA63445.1, OAA63447.1, OAA63481.1, OAA64348.1, OAA64747.1, OAA65875.1, OAA66906.1, OAA66921.1, OAA67310.1, OAA68017.1	SCUR_5182-RA, SCUR_5709-RA, SCUR_6817-RA, SCUR_7096-RA, SCUR_8206-RA		SPRO_2511-RA, SPRO_2652-RA, SPRO_2653-RA, SPRO_2654-RA, SPRO_4300-RA, SPRO_5120-RA, SPRO_5121-RA, SPRO_6015-RA, SPRO_6016-RA, SPRO_6432-RA, SPRO_6648-RA			KIH86383.1, KIH87477.1, KIH89536.1, KIH91079.1, KIH91080.1, KIH92443.1, KIH94010.1, KIH95185.1, KIH95186.1	Spsc_06805
OG0000007	OAA54584.1, OAA56347.1, OAA59049.1, OAA60357.1, OAA60386.1, OAA65469.1, OAA67088.1, OAA67089.1	SCUR_0544-RA, SCUR_0924-RA, SCUR_1021-RA, SCUR_2407-RA, SCUR_6356-RA	SPHA_1139-RA, SPHA_2157-RA, SPHA_4641-RA, SPHA_6815-RA	SPRO_4413-RA, SPRO_4625-RA, SPRO_5394-RA, SPRO_5632-RA, SPRO_7865-RA	SVAR_0628-RA, SVAR_0706-RA, SVAR_5333-RA, SVAR_5577-RA, SVAR_5578-RA, SVAR_7837-RA, SVAR_7962-RA	SPPA_00892, SPPA_00893, SPPA_08256, SPPA_08988, SPPA_11016, SPPA_11457, SPPA_11527	KIH87875.1, KIH88342.1, KIH89077.1, KIH89078.1, KIH89315.1, KIH92054.1, KIH92662.1, KIH92663.1, KIH93804.1	Spsc_00191, Spsc_00192, Spsc_01786, Spsc_02872, Spsc_02873, Spsc_05322, Spsc_14105, Spsc_14962	LMZA0162, LMZA1526, LMZA4094, LMZA4593, LMZA6661
OG0000008	OAA54611.1, OAA57618.1, OAA59886.1, OAA62526.1, OAA65181.1, OAA65933.1, OAA66592.1, OAA66787.1, OAA68587.1	SCUR_0278-RA, SCUR_0279-RA, SCUR_3077-RA, SCUR_4306-RA, SCUR_5032-RA, SCUR_5653-RA, SCUR_6029-RA, SCUR_6974-RA, SCUR_7134-RA		SPRO_1392-RA, SPRO_2612-RA, SPRO_2986-RA, SPRO_4861-RA	SVAR_0022-RA, SVAR_0192-RA, SVAR_2591-RA, SVAR_2869-RA, SVAR_3089-RA, SVAR_3286-RA, SVAR_3721-RA, SVAR_4894-RA, SVAR_5827-RA	SPPA_00132, SPPA_01169, SPPA_04602, SPPA_06350, SPPA_07160, SPPA_08030	KIH89893.1, KIH90819.1, KIH91369.1, KIH91927.1, KIH94413.1, KIH95176.1	Spsc_06574, Spsc_08752, Spsc_08753, Spsc_09861, Spsc_10620, Spsc_10933, Spsc_12526	LMZA1781, LMZA2476, LMZA2813, LMZA3045, LMZA3796, LMZA5242, LMZA7612
OG0000009	OAA60363.1, OAA64695.1	SCUR_1962-RA, SCUR_2079-RA, SCUR_6616-RA	SPHA_1241-RA	SPRO_4527-RA, SPRO_7739-RA	SVAR_0600-RA, SVAR_0803-RA, SVAR_0889-RA, SVAR_1479-RA, SVAR_1596-RA, SVAR_1635-RA, SVAR_1662-RA, SVAR_2492-RA, SVAR_3865-RA, SVAR_5318-RA, SVAR_6087-RA, SVAR_7460-RA, SVAR_7535-RA, SVAR_7601-RA, SVAR_8121-RA, SVAR_8600-RA, SVAR_8954-RA, SVAR_8990-RA	SPPA_00808, SPPA_01053, SPPA_01776, SPPA_02674, SPPA_02726, SPPA_06088, SPPA_07593, SPPA_07862, SPPA_10162, SPPA_10179, SPPA_10388, SPPA_10577, SPPA_10622, SPPA_10853, SPPA_11599, SPPA_11785	KIH92606.1, KIH92776.1, KIH93737.1	Spsc_02783, Spsc_03091, Spsc_04085, Spsc_05443, Spsc_05695	LMZA2306, LMZA4174, LMZA4497, LMZA4647, LMZA6517, LMZA7345
OG0000010	OAA53953.1, OAA53955.1, OAA55496.1, OAA56191.1, OAA60285.1, OAA61799.1, OAA62008.1, OAA62868.1, OAA68708.1	SCUR_3876-RA, SCUR_7447-RA, SCUR_7716-RA, SCUR_8285-RA	SPHA_5309-RA, SPHA_5720-RA	SPRO_4308-RA, SPRO_4730-RA, SPRO_5775-RA, SPRO_5828-RA, SPRO_6480-RA	SVAR_0105-RA, SVAR_1200-RA, SVAR_3102-RA, SVAR_5151-RA, SVAR_5701-RA, SVAR_6054-RA, SVAR_7860-RA, SVAR_9047-RA, SVAR_9183-RA, SVAR_9255-RA	SPPA_00005, SPPA_05913, SPPA_07665, SPPA_07877, SPPA_09620, SPPA_09632, SPPA_09852, SPPA_10431, SPPA_10670, SPPA_11295	KIH87112.1, KIH88827.1, KIH90913.1	Spsc_01515, Spsc_05622, Spsc_10437, Spsc_15447	LMZA1286, LMZA6624, LMZA7241, LMZA7699
OG0000011	OAA55246.1, OAA59569.1, OAA63413.1, OAA63612.1, OAA66610.1, OAA68752.1	SCUR_3167-RA, SCUR_4317-RA, SCUR_5461-RA, SCUR_7763-RA	SPHA_2939-RA, SPHA_4748-RA, SPHA_5488-RA	SPRO_2246-RA, SPRO_3473-RA, SPRO_3769-RA, SPRO_4986-RA, SPRO_5265-RA, SPRO_5323-RA	SVAR_1294-RA, SVAR_1573-RA, SVAR_4660-RA, SVAR_8168-RA, SVAR_8462-RA	SPPA_04750, SPPA_07794, SPPA_08676, SPPA_11540, SPPA_11767	KIH86846.1, KIH87351.1, KIH87419.1, KIH92321.1, KIH93212.1, KIH94396.1	Spsc_00963, Spsc_01074, Spsc_02254, Spsc_03928, Spsc_07685, Spsc_12557	LMZA3814, LMZA4612, LMZA4933, LMZA5413, LMZA6179, LMZA6237
OG0000012	OAA53938.1, OAA55218.1, OAA55887.1, OAA66493.1, OAA66528.1, OAA67117.1	SCUR_2453-RA, SCUR_2629-RA, SCUR_3598-RA, SCUR_3875-RA, SCUR_4645-RA	SPHA_0989-RA	SPRO_2119-RA, SPRO_2417-RA, SPRO_5436-RA, SPRO_6260-RA	SVAR_0900-RA, SVAR_1051-RA, SVAR_2934-RA, SVAR_8075-RA, SVAR_8691-RA	SPPA_00837, SPPA_01233, SPPA_06257, SPPA_07470, SPPA_07875, SPPA_09313	KIH87771.1, KIH91955.1, KIH92122.1, KIH92620.1, KIH93146.1, KIH95027.1	Spsc_00363, Spsc_01909, Spsc_02806, Spsc_03804, Spsc_06263, Spsc_09915	LMZA1806, LMZA2891, LMZA4037, LMZA4138, LMZA4632, LMZA6552
OG0000013	OAA53638.1, OAA56243.1, OAA56269.1, OAA56308.1, OAA56723.1, OAA59046.1, OAA59752.1, OAA60602.1, OAA64572.1, OAA64584.1, OAA65171.1, OAA67233.1	SCUR_0791-RA, SCUR_5441-RA, SCUR_6430-RA, SCUR_6848-RA, SCUR_7669-RA	SPHA_6882-RA, SPHA_7054-RA, SPHA_7055-RA	SPRO_4336-RA, SPRO_4766-RA	SVAR_1165-RA, SVAR_1691-RA, SVAR_3405-RA, SVAR_3839-RA, SVAR_4326-RA, SVAR_4335-RA, SVAR_5588-RA, SVAR_5669-RA, SVAR_9082-RA	SPPA_01823, SPPA_02208, SPPA_02316, SPPA_03868, SPPA_06683, SPPA_07670	KIH93290.1, KIH93291.1	Spsc_05277, Spsc_14119	LMZA0168, LMZA1879, LMZA4825
OG0000014	OAA59699.1, OAA59703.1, OAA59858.1, OAA65489.1	SCUR_0240-RA, SCUR_1285-RA, SCUR_1286-RA, SCUR_5214-RA	SPHA_3727-RA, SPHA_5365-RA, SPHA_5366-RA, SPHA_7074-RA, SPHA_7462-RA	SPRO_1658-RA, SPRO_2257-RA, SPRO_4341-RA, SPRO_6194-RA, SPRO_7988-RA	SVAR_0245-RA, SVAR_1591-RA, SVAR_2452-RA, SVAR_2751-RA, SVAR_6000-RA, SVAR_9097-RA	SPPA_00725, SPPA_02728, SPPA_07651, SPPA_08827, SPPA_11310, SPPA_12087	KIH89691.1, KIH92550.1, KIH93275.1, KIH94142.1	Spsc_02682, Spsc_13012, Spsc_14466	LMZA0542, LMZA2367, LMZA2827, LMZA3151, LMZA4704
OG0000015	OAA53454.1, OAA54151.1, OAA55831.1, OAA57898.1, OAA57990.1, OAA59540.1, OAA63409.1, OAA63469.1, OAA63499.1, OAA65294.1, OAA65476.1, OAA66452.1, OAA66925.1, OAA66945.1, OAA67875.1, OAA68199.1, OAA68212.1	SCUR_4075-RA	SPHA_5819-RA, SPHA_7148-RA, SPHA_7180-RA	SPRO_1948-RA, SPRO_1949-RA, SPRO_2211-RA, SPRO_2212-RA	SVAR_4920-RA, SVAR_9069-RA, SVAR_9223-RA	SPPA_06090, SPPA_07685, SPPA_09666, SPPA_10070, SPPA_10695, SPPA_11433	KIH86313.1, KIH86420.1, KIH87742.1, KIH93985.1	Spsc_00402, Spsc_04697, Spsc_13340	LMZA6531
OG0000016	OAA64397.1, OAA64709.1, OAA67940.1	SCUR_0091-RA, SCUR_1768-RA, SCUR_2098-RA, SCUR_2099-RA, SCUR_4580-RA, SCUR_6444-RA, SCUR_6537-RA, SCUR_6628-RA, SCUR_6713-RA, SCUR_6949-RA, SCUR_7117-RA		SPRO_0188-RA, SPRO_0727-RA, SPRO_3762-RA, SPRO_4905-RA, SPRO_8376-RA, SPRO_8385-RA	SVAR_3681-RA, SVAR_3789-RA, SVAR_5718-RA	SPPA_03079, SPPA_03293, SPPA_05313	KIH86394.1, KIH86505.1, KIH86869.1, KIH88734.1, KIH89940.1, KIH91014.1, KIH91137.1	Spsc_06816, Spsc_07011, Spsc_07719, Spsc_08365, Spsc_11005, Spsc_15593	LMZA5757
OG0000017	OAA54589.1, OAA57413.1, OAA57617.1, OAA59187.1, OAA62525.1	SCUR_0280-RA, SCUR_4632-RA, SCUR_5037-RA, SCUR_7238-RA		SPRO_1953-RA, SPRO_4787-RA, SPRO_4862-RA	SVAR_0191-RA, SVAR_1143-RA, SVAR_3084-RA, SVAR_5826-RA, SVAR_6437-RA, SVAR_8620-RA, SVAR_9107-RA	SPPA_00131, SPPA_03895, SPPA_04604, SPPA_06063, SPPA_06349, SPPA_07645, SPPA_07647, SPPA_08798, SPPA_10330, SPPA_10855, SPPA_11884, SPPA_12056	KIH90820.1	Spsc_06568, Spsc_10618, Spsc_14783	LMZA0374, LMZA3040, LMZA4424, LMZA7613
OG0000018	OAA54347.1	SCUR_0549-RA, SCUR_2092-RA, SCUR_2093-RA, SCUR_2391-RA, SCUR_4086-RA	SPHA_2010-RA, SPHA_4882-RA, SPHA_5718-RA	SPRO_0073-RA, SPRO_1585-RA, SPRO_4307-RA, SPRO_5772-RA, SPRO_7475-RA	SVAR_0005-RA, SVAR_1194-RA, SVAR_2469-RA, SVAR_2966-RA, SVAR_3104-RA, SVAR_4123-RA, SVAR_5558-RA, SVAR_6847-RA, SVAR_7007-RA, SVAR_7099-RA, SVAR_7858-RA, SVAR_9046-RA, SVAR_9279-RA	SPPA_03010, SPPA_03849, SPPA_06842, SPPA_09896, SPPA_10672, SPPA_11672	KIH88435.1, KIH93868.1	Spsc_13584, Spsc_16151	LMZA0920, LMZA7192
OG0000019		SCUR_0143-RA, SCUR_3538-RA, SCUR_3601-RA		SPRO_3133-RA, SPRO_3590-RA, SPRO_4359-RA	SVAR_0099-RA, SVAR_0100-RA, SVAR_0548-RA, SVAR_0549-RA, SVAR_2437-RA, SVAR_2450-RA, SVAR_2454-RA, SVAR_2455-RA, SVAR_2456-RA, SVAR_4203-RA, SVAR_8125-RA	SPPA_05539, SPPA_05546, SPPA_05786, SPPA_10071, SPPA_10211, SPPA_10212, SPPA_10362	KIH86483.1, KIH87084.1, KIH87757.1, KIH90028.1, KIH90029.1, KIH94033.1	Spsc_00377, Spsc_01566, Spsc_04598, Spsc_06974, Spsc_08197, Spsc_11158, Spsc_13247	LMZA5781
OG0000020	OAA54974.1, OAA55874.1, OAA56336.1, OAA57402.1, OAA63488.1, OAA65406.1, OAA65643.1	SCUR_3612-RA, SCUR_4283-RA, SCUR_5853-RA, SCUR_7058-RA, SCUR_8120-RA, SCUR_8212-RA	SPHA_5164-RA, SPHA_6512-RA	SPRO_4097-RA, SPRO_7171-RA	SVAR_1045-RA, SVAR_2463-RA, SVAR_3310-RA, SVAR_5317-RA, SVAR_7586-RA, SVAR_8868-RA	SPPA_02448, SPPA_03520, SPPA_06299, SPPA_07481, SPPA_08246, SPPA_11580	KIH91902.1, KIH94879.1	Spsc_04701, Spsc_09809, Spsc_10202	LMZA1757, LMZA1997, LMZA7512
OG0000021	OAA63262.1	SCUR_3116-RA, SCUR_3174-RA	SPHA_1437-RA, SPHA_1471-RA, SPHA_1472-RA, SPHA_2089-RA, SPHA_2195-RA, SPHA_2704-RA, SPHA_2720-RA, SPHA_2726-RA, SPHA_4057-RA, SPHA_4098-RA, SPHA_4379-RA, SPHA_4774-RA, SPHA_4783-RA, SPHA_4815-RA, SPHA_5472-RA, SPHA_5473-RA, SPHA_5945-RA, SPHA_6305-RA, SPHA_6813-RA, SPHA_6916-RA, SPHA_7018-RA, SPHA_7021-RA, SPHA_7190-RA, SPHA_7856-RA, SPHA_7887-RA		SVAR_0003-RA, SVAR_8961-RA			Spsc_00633, Spsc_05296, Spsc_05928, Spsc_08430, Spsc_15697, Spsc_15973
OG0000022	OAA55938.1, OAA56211.1, OAA63428.1, OAA66789.1, OAA67325.1	SCUR_0417-RA, SCUR_2908-RA, SCUR_4846-RA, SCUR_8273-RA	SPHA_1145-RA	SPRO_4148-RA, SPRO_4419-RA, SPRO_6331-RA, SPRO_7329-RA	SVAR_0711-RA, SVAR_2593-RA, SVAR_3676-RA, SVAR_4080-RA, SVAR_7412-RA	SPPA_00909, SPPA_04605, SPPA_08752, SPPA_09051, SPPA_10027, SPPA_11619	KIH90526.1, KIH92673.1, KIH93487.1	Spsc_02887, Spsc_06083, Spsc_10064	LMZA4587, LMZA6996
OG0000023	OAA58024.1, OAA63548.1, OAA68395.1	SCUR_6980-RA, SCUR_7920-RA	SPHA_4184-RA, SPHA_4964-RA, SPHA_4965-RA, SPHA_6892-RA, SPHA_6893-RA	SPRO_4777-RA, SPRO_7492-RA, SPRO_7752-RA, SPRO_8048-RA, SPRO_8443-RA	SVAR_1130-RA, SVAR_1153-RA, SVAR_7114-RA, SVAR_7361-RA, SVAR_8146-RA	SPPA_07824, SPPA_09121, SPPA_10774	KIH87705.1, KIH88709.1, KIH92464.1, KIH93981.1	Spsc_00468, Spsc_02522, Spsc_13352	LMZA4787, LMZA6495, LMZA6834
OG0000024	OAA54159.1, OAA54775.1, OAA61938.1, OAA62523.1, OAA62642.1, OAA62709.1, OAA63321.1, OAA63565.1, OAA64205.1, OAA65868.1, OAA66518.1	SCUR_2085-RA, SCUR_4407-RA, SCUR_7835-RA		SPRO_0001-RA, SPRO_4299-RA, SPRO_7124-RA, SPRO_7496-RA	SVAR_3743-RA	SPPA_01663, SPPA_07738	KIH92106.1, KIH93342.1, KIH93560.1, KIH93655.1, KIH95305.1	Spsc_04084, Spsc_05195, Spsc_10209	LMZA1537, LMZA2307, LMZA2379
OG0000025	OAA54604.1, OAA57589.1, OAA59199.1, OAA60311.1, OAA60330.1, OAA60348.1, OAA60603.1, OAA63624.1, OAA64577.1, OAA64583.1, OAA66556.1	SCUR_4027-RA, SCUR_6711-RA, SCUR_7113-RA, SCUR_8016-RA		SPRO_5002-RA	SVAR_1313-RA, SVAR_2084-RA, SVAR_3835-RA, SVAR_7807-RA, SVAR_7847-RA	SPPA_01832, SPPA_04778, SPPA_06478, SPPA_10169, SPPA_10872, SPPA_11008, SPPA_11272, SPPA_11372	KIH92302.1	Spsc_02216	LMZA4953
OG0000026	OAA61706.1, OAA67118.1, OAA67806.1	SCUR_2452-RA, SCUR_3085-RA, SCUR_7037-RA, SCUR_7795-RA, SCUR_7960-RA		SPRO_0682-RA, SPRO_3156-RA, SPRO_4706-RA, SPRO_6259-RA	SVAR_0126-RA, SVAR_0899-RA, SVAR_4229-RA, SVAR_6451-RA	SPPA_00030, SPPA_00838, SPPA_03676, SPPA_07904	KIH86424.1, KIH88704.1, KIH90891.1, KIH92619.1	Spsc_02805, Spsc_06873, Spsc_10484, Spsc_15613	LMZA1173, LMZA4633, LMZA5837, LMZA7720
OG0000027	OAA56285.1, OAA56728.1, OAA58416.1, OAA68575.1	SCUR_2008-RA, SCUR_5341-RA, SCUR_5379-RA, SCUR_6381-RA	SPHA_3896-RA, SPHA_7552-RA	SPRO_2964-RA, SPRO_5997-RA, SPRO_7557-RA	SVAR_0018-RA, SVAR_1041-RA, SVAR_1760-RA, SVAR_2077-RA, SVAR_3700-RA, SVAR_7956-RA, SVAR_8217-RA, SVAR_8220-RA	SPPA_00482, SPPA_05617, SPPA_07132, SPPA_07486, SPPA_10108, SPPA_10899	KIH87018.1, KIH87299.1	Spsc_01164, Spsc_01639	LMZA6127
OG0000028	OAA53908.1, OAA54952.1, OAA55061.1, OAA59533.1, OAA60382.1, OAA60582.1, OAA61204.1, OAA61851.1, OAA62718.1, OAA63280.1, OAA63337.1, OAA63353.1, OAA63530.1, OAA63531.1, OAA63599.1, OAA66015.1, OAA66553.1, OAA67970.1	SCUR_0099-RA	SPHA_0282-RA	SPRO_7753-RA, SPRO_8249-RA		SPPA_02193, SPPA_07694	KIH86457.1, KIH88236.1, KIH91177.1, KIH93732.1	Spsc_06930, Spsc_16540	LMZA0718, LMZA5802
OG0000029	OAA55529.1, OAA56270.1, OAA57579.1, OAA59702.1, OAA65336.1, OAA68549.1	SCUR_1873-RA, SCUR_3599-RA, SCUR_4628-RA, SCUR_5903-RA	SPHA_4839-RA, SPHA_6277-RA, SPHA_6900-RA	SPRO_4790-RA, SPRO_5973-RA, SPRO_6412-RA, SPRO_7568-RA, SPRO_8361-RA	SVAR_0051-RA, SVAR_1140-RA, SVAR_1765-RA, SVAR_7072-RA, SVAR_7928-RA	SPPA_04647, SPPA_05465, SPPA_05672	KIH90965.1	Spsc_10346	LMZA4429, LMZA6090, LMZA7650
OG0000030	OAA54154.1, OAA56316.1, OAA57407.1, OAA60295.1, OAA62849.1, OAA66892.1	SCUR_1120-RA, SCUR_4416-RA, SCUR_5031-RA		SPRO_5641-RA, SPRO_7177-RA	SVAR_3090-RA, SVAR_3110-RA, SVAR_4355-RA, SVAR_5596-RA, SVAR_7307-RA	SPPA_02224, SPPA_05758, SPPA_06314	KIH89326.1, KIH94045.1, KIH94866.1, KIH95177.1	Spsc_04685, Spsc_06575, Spsc_13216, Spsc_14137	LMZA0179, LMZA2005, LMZA3047, LMZA6898
OG0000031			SPHA_0558-RA, SPHA_1086-RA, SPHA_1366-RA, SPHA_1452-RA, SPHA_1538-RA, SPHA_1823-RA, SPHA_1853-RA, SPHA_2705-RA, SPHA_2721-RA, SPHA_2722-RA, SPHA_3222-RA, SPHA_3223-RA, SPHA_3279-RA, SPHA_3280-RA, SPHA_3402-RA, SPHA_3837-RA, SPHA_4058-RA, SPHA_4623-RA, SPHA_4777-RA, SPHA_4784-RA, SPHA_4824-RA, SPHA_5665-RA, SPHA_6099-RA, SPHA_6584-RA, SPHA_6868-RA, SPHA_7016-RA, SPHA_7065-RA, SPHA_7066-RA, SPHA_73…					Spsc_05295
OG0000032	OAA53831.1, OAA55827.1, OAA64325.1	SCUR_0242-RA, SCUR_0857-RA, SCUR_2956-RA, SCUR_5426-RA	SPHA_1337-RA, SPHA_3578-RA, SPHA_7072-RA	SPRO_3552-RA, SPRO_6379-RA, SPRO_7984-RA	SVAR_0511-RA, SVAR_1016-RA, SVAR_1034-RA, SVAR_5996-RA, SVAR_6104-RA	SPPA_04453, SPPA_07525, SPPA_11315	KIH89696.1, KIH92985.1, KIH93533.1	Spsc_03469, Spsc_10147, Spsc_14455	LMZA0547, LMZA4293, LMZA7492
OG0000033	OAA59028.1, OAA65574.1, OAA68013.1, OAA68545.1	SCUR_6665-RA, SCUR_6815-RA, SCUR_7833-RA	SPHA_6875-RA	SPRO_4757-RA, SPRO_6129-RA, SPRO_6482-RA	SVAR_1178-RA, SVAR_4354-RA, SVAR_8421-RA	SPPA_08617, SPPA_09272, SPPA_10157, SPPA_10742	KIH86503.1, KIH87464.1, KIH92439.1, KIH92485.1	Spsc_00888, Spsc_02477, Spsc_02563, Spsc_07008	LMZA4770, LMZA4813, LMZA5759, LMZA6277
OG0000034	OAA55553.1, OAA58074.1, OAA59733.1, OAA60303.1, OAA60352.1, OAA63766.1, OAA66560.1	SCUR_2689-RA, SCUR_2690-RA, SCUR_4615-RA, SCUR_6771-RA	SPHA_6440-RA, SPHA_6441-RA	SPRO_4327-RA, SPRO_4791-RA, SPRO_7956-RA	SVAR_1139-RA, SVAR_6029-RA, SVAR_6466-RA, SVAR_8936-RA, SVAR_9067-RA	SPPA_02714, SPPA_10327, SPPA_10856	KIH89734.1, KIH92840.1	Spsc_03218, Spsc_14392	LMZA0583, LMZA4428
OG0000035	OAA53586.1, OAA54079.1, OAA55884.1, OAA57373.1, OAA60353.1, OAA65594.1	SCUR_0156-RA, SCUR_2602-RA, SCUR_5387-RA, SCUR_7287-RA	SPHA_1010-RA, SPHA_2355-RA	SPRO_0088-RA, SPRO_2389-RA, SPRO_5983-RA, SPRO_7851-RA	SVAR_6287-RA, SVAR_7939-RA, SVAR_7940-RA, SVAR_8389-RA, SVAR_8665-RA	SPPA_04011, SPPA_09461	KIH87502.1, KIH88566.1	Spsc_00828, Spsc_15884, Spsc_15885	LMZA1043, LMZA6308
OG0000036	OAA54309.1, OAA57871.1, OAA59531.1, OAA59695.1, OAA60360.1, OAA63429.1, OAA63476.1, OAA65389.1, OAA67876.1, OAA68577.1	SCUR_3541-RA, SCUR_3542-RA	SPHA_3965-RA		SVAR_2886-RA	SPPA_05069, SPPA_05645, SPPA_05688, SPPA_08112	KIH90538.1, KIH91016.1, KIH91389.1, KIH91881.1, KIH92091.1, KIH94878.1	Spsc_04700, Spsc_06071, Spsc_08147, Spsc_08789, Spsc_09765	LMZA2500
OG0000037	OAA55006.1, OAA59184.1, OAA65538.1, OAA68543.1	SCUR_1341-RA, SCUR_2084-RA, SCUR_5400-RA	SPHA_6365-RA	SPRO_3937-RA, SPRO_4870-RA	SVAR_0366-RA, SVAR_1639-RA, SVAR_4352-RA, SVAR_7778-RA	SPPA_00429, SPPA_09275, SPPA_10275, SPPA_10571	KIH86501.1, KIH91141.1, KIH92899.1, KIH93272.1	Spsc_03309, Spsc_04027, Spsc_07005, Spsc_08372	LMZA4370, LMZA4789, LMZA5761
OG0000038	OAA55051.1, OAA55508.1, OAA59861.1, OAA64741.1	SCUR_0687-RA, SCUR_0806-RA, SCUR_2111-RA	SPHA_4356-RA, SPHA_4357-RA, SPHA_4624-RA	SPRO_4235-RA, SPRO_4652-RA, SPRO_4913-RA	SVAR_1252-RA, SVAR_8917-RA	SPPA_08945, SPPA_09253, SPPA_10784	KIH92079.1, KIH92080.1, KIH92365.1, KIH93424.1, KIH93810.1	Spsc_01835, Spsc_02351, Spsc_05055	LMZA1848, LMZA4069, LMZA4894
OG0000039	OAA65475.1, OAA68491.1, OAA68734.1	SCUR_2065-RA, SCUR_2342-RA, SCUR_3303-RA, SCUR_3304-RA, SCUR_8249-RA	SPHA_4086-RA, SPHA_4646-RA, SPHA_6973-RA	SPRO_1453-RA, SPRO_4620-RA, SPRO_7021-RA	SVAR_0633-RA, SVAR_3041-RA, SVAR_4545-RA	SPPA_01358, SPPA_08994	KIH86664.1, KIH92049.1, KIH95149.1	Spsc_01776, Spsc_06523, Spsc_07308	LMZA3017, LMZA4100, LMZA5595
OG0000040	OAA53807.1, OAA63457.1, OAA65704.1	SCUR_0704-RA, SCUR_4351-RA, SCUR_4352-RA, SCUR_6168-RA		SPRO_3117-RA, SPRO_4631-RA, SPRO_6885-RA	SVAR_0622-RA, SVAR_1254-RA, SVAR_1255-RA, SVAR_3675-RA, SVAR_4186-RA, SVAR_5275-RA, SVAR_6721-RA, SVAR_7615-RA	SPPA_02749, SPPA_05825, SPPA_08978, SPPA_11631	KIH92060.1, KIH93576.1	Spsc_01794, Spsc_05718	LMZA4087, LMZA7190
OG0000041			SPHA_0810-RA, SPHA_1015-RA, SPHA_1428-RA, SPHA_3341-RA, SPHA_3915-RA, SPHA_4054-RA, SPHA_4055-RA, SPHA_4402-RA, SPHA_4403-RA, SPHA_4421-RA, SPHA_4772-RA, SPHA_4788-RA, SPHA_4826-RA, SPHA_5145-RA, SPHA_5904-RA, SPHA_6039-RA, SPHA_6236-RA, SPHA_6241-RA, SPHA_6464-RA, SPHA_6653-RA, SPHA_6694-RA, SPHA_7309-RA, SPHA_7415-RA, SPHA_7713-RA, SPHA_7803-RA, SPHA_7835-RA, SPHA_7836-RA, SPHA_7905-RA
OG0000042	OAA58474.1, OAA61090.1, OAA66542.1, OAA68278.1	SCUR_0785-RA, SCUR_2463-RA, SCUR_4714-RA, SCUR_7622-RA		SPRO_6250-RA, SPRO_6549-RA	SVAR_4262-RA, SVAR_6605-RA	SPPA_00812, SPPA_09343, SPPA_09536	KIH86379.1, KIH86418.1, KIH88215.1, KIH92610.1	Spsc_02788, Spsc_06801, Spsc_06867, Spsc_16587	LMZA0695, LMZA4642, LMZA5841, LMZA5876
OG0000043	OAA53920.1, OAA58129.1, OAA61263.1, OAA63371.1, OAA63620.1	SCUR_2639-RA, SCUR_4773-RA, SCUR_4774-RA, SCUR_5325-RA, SCUR_5896-RA	SPHA_0999-RA	SPRO_2407-RA, SPRO_5974-RA, SPRO_6933-RA, SPRO_7741-RA	SVAR_0888-RA, SVAR_4600-RA, SVAR_5625-RA, SVAR_8135-RA, SVAR_8683-RA	SPPA_07841, SPPA_08361	KIH91965.1	Spsc_00446, Spsc_04030, Spsc_09942	LMZA6505
OG0000044	OAA54267.1, OAA55047.1, OAA55048.1, OAA60580.1, OAA63278.1, OAA63372.1, OAA63572.1, OAA63631.1, OAA64473.1, OAA64755.1, OAA66819.1	SCUR_1996-RA, SCUR_2820-RA	SPHA_2177-RA, SPHA_3503-RA	SPRO_2291-RA, SPRO_4293-RA, SPRO_6035-RA	SVAR_5033-RA	SPPA_00402, SPPA_05261	KIH86399.1, KIH89745.1, KIH93223.1	Spsc_06824, Spsc_14377	LMZA3630
OG0000045	OAA68015.1	SCUR_0151-RA, SCUR_6814-RA, SCUR_6911-RA			SVAR_3196-RA, SVAR_6045-RA, SVAR_7557-RA, SVAR_7561-RA, SVAR_8418-RA	SPPA_02642, SPPA_02649, SPPA_05772, SPPA_07667, SPPA_08614, SPPA_10004	KIH87466.1, KIH92448.1, KIH93622.1, KIH93629.1	Spsc_00886, Spsc_02486, Spsc_05628, Spsc_05637	LMZA4803, LMZA6279, LMZA7230, LMZA7234
OG0000046	OAA53605.1, OAA56356.1, OAA60202.1, OAA68285.1, OAA68523.1	SCUR_7394-RA, SCUR_7620-RA	SPHA_3657-RA	SPRO_3735-RA, SPRO_5705-RA, SPRO_6662-RA	SVAR_1539-RA, SVAR_5077-RA, SVAR_5127-RA, SVAR_5664-RA	SPPA_02310, SPPA_08565	KIH89383.1, KIH91175.1, KIH93147.1	Spsc_03807, Spsc_08424, Spsc_08425, Spsc_14231	LMZA0238, LMZA4137, LMZA5467
OG0000047	OAA62692.1, OAA67154.1, OAA68031.1	SCUR_2197-RA, SCUR_5681-RA	SPHA_0782-RA, SPHA_1941-RA, SPHA_4163-RA	SPRO_1971-RA, SPRO_2295-RA, SPRO_2785-RA	SVAR_2055-RA, SVAR_2783-RA, SVAR_3513-RA	SPPA_06514, SPPA_06875, SPPA_10824	KIH90230.1, KIH91446.1, KIH94177.1	Spsc_08908, Spsc_11538, Spsc_12942	LMZA2555, LMZA3353, LMZA4014
OG0000048	OAA56244.1, OAA57062.1, OAA57136.1	SCUR_0760-RA, SCUR_0793-RA, SCUR_4826-RA, SCUR_6852-RA	SPHA_2140-RA, SPHA_6883-RA	SPRO_4765-RA, SPRO_5508-RA	SVAR_1166-RA, SVAR_4329-RA, SVAR_4330-RA, SVAR_5715-RA	SPPA_03822, SPPA_03872, SPPA_03873, SPPA_07249, SPPA_10749	KIH88838.1, KIH92450.1	Spsc_02491, Spsc_15428	LMZA1294, LMZA4800
OG0000049	OAA55833.1, OAA61801.1, OAA66449.1	SCUR_2954-RA, SCUR_7425-RA	SPHA_1335-RA, SPHA_3953-RA, SPHA_5326-RA	SPRO_2832-RA, SPRO_5816-RA, SPRO_6377-RA	SVAR_1014-RA, SVAR_3561-RA, SVAR_9204-RA	SPPA_05047, SPPA_07527, SPPA_10450	KIH87101.1, KIH91593.1, KIH93531.1	Spsc_01539, Spsc_09205, Spsc_10143	LMZA2690, LMZA6391, LMZA7490
OG0000050	OAA56209.1, OAA57107.1, OAA65154.1	SCUR_5603-RA, SCUR_5897-RA, SCUR_6052-RA, SCUR_7256-RA	SPHA_6647-RA, SPHA_6648-RA	SPRO_0729-RA, SPRO_5664-RA	SVAR_4872-RA, SVAR_5621-RA, SVAR_6103-RA, SVAR_6504-RA	SPPA_02254, SPPA_03728, SPPA_11908	KIH88774.1, KIH89347.1	Spsc_08062, Spsc_08063, Spsc_14164, Spsc_15522	LMZA0198, LMZA1238
OG0000051	OAA54280.1, OAA59176.1, OAA61223.1, OAA61300.1, OAA62615.1, OAA63272.1, OAA63356.1, OAA66564.1, OAA66692.1, OAA67346.1, OAA68467.1	SCUR_2841-RA, SCUR_7165-RA	SPHA_4823-RA	SPRO_3166-RA, SPRO_4251-RA, SPRO_5992-RA, SPRO_6893-RA		SPPA_10084	KIH87517.1, KIH88427.1, KIH90547.1, KIH91213.1, KIH93840.1	Spsc_13626	LMZA0540
OG0000052		SCUR_0901-RA, SCUR_7288-RA	SPHA_1011-RA, SPHA_4217-RA	SPRO_2390-RA, SPRO_3074-RA, SPRO_7889-RA, SPRO_8381-RA	SVAR_0580-RA, SVAR_2482-RA, SVAR_3197-RA, SVAR_4146-RA, SVAR_5128-RA, SVAR_7044-RA, SVAR_7320-RA, SVAR_7854-RA, SVAR_8666-RA, SVAR_8671-RA, SVAR_9022-RA	SPPA_05881, SPPA_11685, SPPA_11686		Spsc_10000	LMZA0608, LMZA0632, LMZA5960
OG0000053	OAA61869.1, OAA61872.1, OAA62690.1, OAA65328.1	SCUR_1135-RA, SCUR_1136-RA, SCUR_1137-RA, SCUR_4556-RA, SCUR_7465-RA	SPHA_2420-RA	SPRO_0760-RA, SPRO_8296-RA	SVAR_6535-RA, SVAR_7175-RA	SPPA_02437, SPPA_02438, SPPA_09917, SPPA_11286	KIH89449.1, KIH89450.1, KIH90444.1	Spsc_06301, Spsc_14351	LMZA0297, LMZA0298, LMZA6929
OG0000054	OAA55853.1, OAA59741.1	SCUR_0969-RA, SCUR_4670-RA, SCUR_6455-RA	SPHA_7530-RA	SPRO_7924-RA	SVAR_0661-RA, SVAR_2847-RA, SVAR_3287-RA, SVAR_4978-RA, SVAR_8623-RA, SVAR_8940-RA, SVAR_9089-RA, SVAR_9239-RA	SPPA_01114, SPPA_01852, SPPA_05175, SPPA_07658, SPPA_08029, SPPA_09649, SPPA_10494, SPPA_12014	KIH91926.1	Spsc_09860	LMZA4122
OG0000055	OAA63261.1, OAA63276.1, OAA63502.1, OAA63503.1, OAA63584.1	SCUR_3442-RA, SCUR_6733-RA, SCUR_7446-RA	SPHA_2179-RA, SPHA_3506-RA, SPHA_3507-RA, SPHA_3510-RA, SPHA_6410-RA, SPHA_7822-RA	SPRO_3137-RA, SPRO_8345-RA		SPPA_01777, SPPA_05524	KIH87297.1, KIH87298.1, KIH88776.1, KIH90011.1, KIH93391.1, KIH93595.1, KIH94864.1
OG0000056	OAA54145.1, OAA54951.1, OAA54954.1, OAA55549.1, OAA57531.1, OAA62597.1, OAA63459.1, OAA64215.1, OAA64568.1, OAA66618.1	SCUR_1566-RA, SCUR_2347-RA, SCUR_7583-RA, SCUR_8194-RA		SPRO_3230-RA		SPPA_00687, SPPA_01145, SPPA_10387, SPPA_11362	KIH91011.1, KIH92174.1	Spsc_01993, Spsc_08140, Spsc_08142	LMZA5076
OG0000057	OAA58922.1, OAA61867.1, OAA61971.1, OAA65779.1	SCUR_4669-RA, SCUR_7070-RA, SCUR_7671-RA, SCUR_8197-RA		SPRO_7737-RA	SVAR_1638-RA, SVAR_4111-RA, SVAR_7172-RA, SVAR_8123-RA, SVAR_8824-RA	SPPA_01084, SPPA_06286, SPPA_07858, SPPA_10574, SPPA_10864	KIH93271.1, KIH94891.1	Spsc_04024, Spsc_04717	LMZA1985, LMZA4567
OG0000058	OAA63761.1, OAA64220.1, OAA66894.1	SCUR_2684-RA, SCUR_5694-RA, SCUR_6407-RA	SPHA_6447-RA, SPHA_7580-RA	SPRO_5952-RA, SPRO_7949-RA	SVAR_1768-RA, SVAR_5087-RA, SVAR_6033-RA, SVAR_7908-RA	SPPA_04649, SPPA_05713	KIH87239.1, KIH89739.1, KIH89860.1	Spsc_01265, Spsc_10880, Spsc_14385	LMZA0589, LMZA3710, LMZA6070
OG0000059		SCUR_0865-RA, SCUR_5327-RA, SCUR_6730-RA, SCUR_8251-RA	SPHA_3255-RA	SPRO_0976-RA, SPRO_0977-RA, SPRO_3771-RA, SPRO_6628-RA, SPRO_7718-RA, SPRO_7720-RA	SVAR_1766-RA, SVAR_8110-RA, SVAR_8111-RA	SPPA_01994, SPPA_04532, SPPA_04533, SPPA_05602, SPPA_05609, SPPA_07187, SPPA_11634, SPPA_11784	KIH92993.1, KIH94842.1, KIH94912.1
OG0000060	OAA54378.1, OAA57385.1, OAA59040.1, OAA59715.1, OAA59758.1	SCUR_2096-RA, SCUR_4552-RA, SCUR_4553-RA, SCUR_6470-RA	SPHA_0807-RA, SPHA_3392-RA, SPHA_7043-RA	SPRO_1318-RA, SPRO_4323-RA, SPRO_6910-RA	SVAR_2528-RA, SVAR_7565-RA, SVAR_9062-RA	SPPA_02651, SPPA_07693	KIH93303.1	Spsc_05253	LMZA2012, LMZA3058, LMZA3087
OG0000061	OAA57537.1, OAA66482.1	SCUR_3199-RA, SCUR_4446-RA, SCUR_7751-RA	SPHA_3819-RA, SPHA_6475-RA	SPRO_3449-RA, SPRO_7521-RA, SPRO_7916-RA	SVAR_1727-RA, SVAR_4685-RA, SVAR_6097-RA	SPPA_01579, SPPA_04702, SPPA_11675	KIH86820.1, KIH89768.1, KIH89806.1	Spsc_07634, Spsc_10796, Spsc_17055	LMZA0625, LMZA3155, LMZA5440
OG0000062	OAA57045.1, OAA63497.1, OAA65281.1, OAA65399.1, OAA65642.1	SCUR_4559-RA, SCUR_8121-RA, SCUR_8213-RA	SPHA_6878-RA	SPRO_4759-RA, SPRO_5555-RA	SVAR_1176-RA, SVAR_2464-RA, SVAR_6981-RA, SVAR_7587-RA	SPPA_02445, SPPA_08135, SPPA_10744	KIH88886.1, KIH92441.1	Spsc_02479, Spsc_15325	LMZA1344, LMZA4810
OG0000063	OAA63518.1, OAA63617.1	SCUR_4252-RA, SCUR_5007-RA, SCUR_5027-RA		SPRO_4813-RA	SVAR_0138-RA, SVAR_3094-RA, SVAR_8086-RA, SVAR_8179-RA	SPPA_00053, SPPA_07773, SPPA_07774, SPPA_10962	KIH87361.1, KIH87758.1	Spsc_00376, Spsc_01061, Spsc_10512, Spsc_10513	LMZA3052, LMZA6190, LMZA6543, LMZA7733
OG0000064	OAA59578.1, OAA65567.1	SCUR_1307-RA, SCUR_1309-RA, SCUR_5966-RA, SCUR_6062-RA		SPRO_3728-RA, SPRO_4782-RA, SPRO_4783-RA	SVAR_0266-RA, SVAR_1148-RA, SVAR_1529-RA, SVAR_1651-RA	SPPA_00756, SPPA_08581	KIH92469.1, KIH92526.1, KIH92527.1	Spsc_02532, Spsc_02639, Spsc_03881	LMZA4724, LMZA4782, LMZA4867
OG0000065	OAA55497.1, OAA62880.1	SCUR_4081-RA, SCUR_4326-RA, SCUR_7449-RA	SPHA_5583-RA	SPRO_3746-RA	SVAR_1552-RA, SVAR_4428-RA	SPPA_07017, SPPA_10428, SPPA_11254	KIH86578.1, KIH88824.1, KIH93169.1, KIH93772.1	Spsc_03845, Spsc_05379, Spsc_07139, Spsc_15450	LMZA1283, LMZA5012, LMZA5685, LMZA7382
OG0000066	OAA53493.1, OAA57006.1, OAA59195.1, OAA59739.1, OAA62792.1, OAA63695.1, OAA65529.1, OAA65584.1, OAA66867.1, OAA68218.1, OAA68275.1	SCUR_1010-RA, SCUR_1011-RA, SCUR_6187-RA, SCUR_6806-RA, SCUR_6807-RA, SCUR_7451-RA					KIH86480.1, KIH90010.1, KIH90592.1, KIH90593.1, KIH90684.1	Spsc_05976, Spsc_11128
OG0000067	OAA59885.1, OAA62722.1, OAA63722.1	SCUR_1641-RA, SCUR_7133-RA	SPHA_0773-RA, SPHA_2018-RA	SPRO_0030-RA, SPRO_1960-RA, SPRO_2985-RA	SVAR_2067-RA, SVAR_3720-RA, SVAR_6149-RA	SPPA_06497, SPPA_06930, SPPA_07159	KIH91368.1	Spsc_08751, Spsc_11565, Spsc_11567, Spsc_16175	LMZA0909, LMZA2475, LMZA3364
OG0000068	OAA60599.1, OAA62716.1, OAA66684.1	SCUR_1643-RA	SPHA_0770-RA, SPHA_0771-RA, SPHA_6436-RA	SPRO_1958-RA, SPRO_7960-RA	SVAR_2068-RA, SVAR_6024-RA	SPPA_06494, SPPA_06495, SPPA_10862	KIH89730.1, KIH90240.1, KIH90241.1	Spsc_11569, Spsc_11570, Spsc_11573, Spsc_14397	LMZA0578, LMZA3368, LMZA3369
OG0000069	OAA53452.1, OAA59559.1, OAA61203.1, OAA66983.1	SCUR_0223-RA, SCUR_5559-RA, SCUR_7273-RA	SPHA_2125-RA	SPRO_5863-RA, SPRO_6451-RA, SPRO_6627-RA	SVAR_3565-RA	SPPA_01945, SPPA_09148, SPPA_09663	KIH88779.1, KIH91134.1, KIH91210.1, KIH94920.1	Spsc_04744, Spsc_08361, Spsc_15420	LMZA5888
OG0000070	OAA66954.1	SCUR_0146-RA, SCUR_2217-RA, SCUR_6370-RA, SCUR_6371-RA, SCUR_6742-RA, SCUR_7561-RA	SPHA_2397-RA	SPRO_6750-RA	SVAR_4122-RA, SVAR_5774-RA, SVAR_6440-RA	SPPA_02491, SPPA_11268, SPPA_11350	KIH88695.1, KIH89472.1, KIH90007.1	Spsc_11120, Spsc_15626	LMZA0321, LMZA1166, LMZA3146
OG0000071	OAA57377.1, OAA57378.1, OAA57513.1	SCUR_2583-RA, SCUR_3290-RA	SPHA_1999-RA, SPHA_4084-RA	SPRO_0103-RA, SPRO_1459-RA	SVAR_3062-RA, SVAR_6273-RA	SPPA_04034, SPPA_04035, SPPA_04535	KIH88581.1, KIH88582.1, KIH95151.1	Spsc_06526, Spsc_15859, Spsc_15860	LMZA1057, LMZA1059, LMZA3019
OG0000072	OAA59550.1, OAA59562.1, OAA68298.1	SCUR_5451-RA, SCUR_5452-RA, SCUR_5453-RA, SCUR_5454-RA, SCUR_8292-RA	SPHA_5494-RA	SPRO_4993-RA	SVAR_1303-RA	SPPA_04761, SPPA_04763, SPPA_04766	KIH92312.1, KIH92313.1, KIH92314.1	Spsc_02233, Spsc_02234, Spsc_02237	LMZA4940, LMZA4941, LMZA4942
OG0000073	OAA57988.1	SCUR_0155-RA, SCUR_3347-RA	SPHA_5882-RA	SPRO_1296-RA, SPRO_3136-RA, SPRO_3332-RA, SPRO_5987-RA, SPRO_7850-RA	SVAR_2555-RA, SVAR_4205-RA, SVAR_4816-RA, SVAR_7945-RA	SPPA_01448, SPPA_05784, SPPA_10082	KIH86452.1, KIH86967.1	Spsc_06919, Spsc_07928	LMZA3060, LMZA5288, LMZA5808
OG0000074	OAA59069.1, OAA67999.1	SCUR_0537-RA, SCUR_5147-RA	SPHA_2621-RA, SPHA_7472-RA	SPRO_2151-RA, SPRO_5401-RA	SVAR_2884-RA, SVAR_7970-RA, SVAR_9103-RA	SPPA_01148, SPPA_05653	KIH87883.1, KIH88724.1, KIH88725.1, KIH94132.1	Spsc_00174, Spsc_13033, Spsc_13035, Spsc_15601	LMZA2837, LMZA6670
OG0000075	OAA57005.1, OAA59196.1, OAA59234.1, OAA59740.1, OAA62793.1, OAA63694.1, OAA65530.1, OAA65583.1, OAA66446.1, OAA66866.1, OAA68217.1, OAA68276.1	SCUR_0834-RA, SCUR_6808-RA	SPHA_0803-RA, SPHA_7181-RA	SPRO_3185-RA		SPPA_05633	KIH86481.1, KIH90594.1, KIH90685.1	Spsc_05975, Spsc_11126
OG0000076	OAA66673.1	SCUR_1367-RA, SCUR_1369-RA, SCUR_4718-RA, SCUR_4719-RA, SCUR_4720-RA	SPHA_3872-RA, SPHA_3873-RA, SPHA_6350-RA, SPHA_6351-RA	SPRO_3162-RA, SPRO_3657-RA	SVAR_0381-RA, SVAR_4234-RA	SPPA_05949, SPPA_05994, SPPA_07908	KIH86414.1, KIH92915.1	Spsc_03340, Spsc_06858	LMZA4353, LMZA5845
OG0000077	OAA57109.1	SCUR_5602-RA		SPRO_0732-RA	SVAR_1520-RA, SVAR_1521-RA, SVAR_5044-RA, SVAR_6507-RA, SVAR_6545-RA, SVAR_9040-RA, SVAR_9044-RA, SVAR_9057-RA, SVAR_9269-RA	SPPA_00472, SPPA_02459, SPPA_03381, SPPA_03730, SPPA_07707	KIH88772.1, KIH93308.1	Spsc_05247, Spsc_15524	LMZA1234, LMZA2068
OG0000078	OAA54607.1, OAA55071.1, OAA59025.1, OAA60589.1, OAA61817.1	SCUR_0752-RA, SCUR_4686-RA	SPHA_5340-RA	SPRO_5796-RA	SVAR_3245-RA, SVAR_4268-RA, SVAR_5126-RA, SVAR_6620-RA, SVAR_9226-RA	SPPA_05435, SPPA_09667, SPPA_10167, SPPA_11533, SPPA_11834		Spsc_01599	LMZA0711, LMZA6147
OG0000079	OAA55271.1, OAA55793.1, OAA55803.1, OAA58001.1, OAA59038.1, OAA62814.1, OAA63582.1, OAA63670.1, OAA65809.1, OAA67958.1	SCUR_6705-RA, SCUR_6956-RA, SCUR_6957-RA	SPHA_2190-RA, SPHA_2191-RA	SPRO_0009-RA		SPPA_06952	KIH87993.1, KIH87994.1	Spsc_00414, Spsc_17004, Spsc_17007
OG0000080	OAA54253.1, OAA56729.1, OAA68548.1	SCUR_2770-RA, SCUR_7867-RA, SCUR_7868-RA, SCUR_7901-RA			SVAR_1653-RA, SVAR_4215-RA, SVAR_6958-RA	SPPA_03994, SPPA_03995, SPPA_09662, SPPA_10185, SPPA_11579	KIH88551.1, KIH88552.1, KIH93262.1	Spsc_04015, Spsc_15912	LMZA1029, LMZA4135
OG0000081	OAA56304.1	SCUR_1339-RA, SCUR_6364-RA		SPRO_6422-RA	SVAR_0042-RA, SVAR_1661-RA, SVAR_1739-RA, SVAR_5321-RA, SVAR_5730-RA, SVAR_7572-RA, SVAR_7851-RA	SPPA_02689, SPPA_02698, SPPA_06963, SPPA_10620, SPPA_10976, SPPA_11477	KIH87584.1, KIH90974.1	Spsc_05657, Spsc_10330	LMZA7221
OG0000082	OAA66665.1	SCUR_3342-RA, SCUR_4682-RA, SCUR_5860-RA		SPRO_3333-RA, SPRO_5798-RA, SPRO_8393-RA	SVAR_3880-RA, SVAR_4815-RA, SVAR_9224-RA	SPPA_00593, SPPA_01111, SPPA_01449, SPPA_09668	KIH86966.1, KIH87062.1	Spsc_01597, Spsc_07926, Spsc_07927	LMZA3770, LMZA5290, LMZA6169
OG0000083	OAA61937.1, OAA67963.1	SCUR_4606-RA, SCUR_5014-RA, SCUR_7879-RA	SPHA_2963-RA, SPHA_3303-RA	SPRO_2221-RA	SVAR_2720-RA, SVAR_4334-RA, SVAR_7025-RA, SVAR_7199-RA, SVAR_8935-RA	SPPA_01846, SPPA_02713, SPPA_03889, SPPA_10667, SPPA_11837	KIH94369.1	Spsc_12602, Spsc_12603	LMZA3841
OG0000084	OAA53617.1, OAA57405.1	SCUR_3687-RA, SCUR_5029-RA	SPHA_3161-RA	SPRO_4556-RA	SVAR_0085-RA, SVAR_3092-RA, SVAR_8360-RA, SVAR_8976-RA	SPPA_03165, SPPA_05513, SPPA_07291	KIH87545.1, KIH90933.1, KIH95179.1	Spsc_00763, Spsc_06577, Spsc_10407	LMZA3049, LMZA6350, LMZA7681
OG0000085	OAA59800.1, OAA61071.1, OAA61285.1	SCUR_3263-RA, SCUR_7200-RA, SCUR_7201-RA	SPHA_0239-RA	SPRO_0861-RA	SVAR_6640-RA, SVAR_9003-RA	SPPA_09510, SPPA_12004, SPPA_12005	KIH87174.1, KIH88199.1, KIH93361.1	Spsc_01407, Spsc_05163, Spsc_16615	LMZA0676, LMZA2556, LMZA6019
OG0000086	OAA55499.1, OAA59140.1, OAA62911.1	SCUR_0846-RA, SCUR_1112-RA, SCUR_4997-RA	SPHA_5178-RA	SPRO_1648-RA, SPRO_7192-RA, SPRO_7836-RA	SVAR_0831-RA, SVAR_7812-RA, SVAR_8844-RA, SVAR_9271-RA	SPPA_03344, SPPA_10874	KIH93779.1, KIH94851.1	Spsc_04660, Spsc_05366	LMZA2022, LMZA7389
OG0000087	OAA56354.1, OAA65258.1, OAA65495.1	SCUR_1280-RA, SCUR_5440-RA	SPHA_5850-RA	SPRO_5099-RA, SPRO_5711-RA	SVAR_1269-RA, SVAR_1410-RA, SVAR_5668-RA	SPPA_02320, SPPA_04918	KIH89388.1, KIH92351.1, KIH93042.1	Spsc_02319, Spsc_03568, Spsc_14241	LMZA0241, LMZA4239, LMZA4909
OG0000088	OAA60563.1	SCUR_4459-RA, SCUR_4657-RA, SCUR_4658-RA		SPRO_3745-RA, SPRO_4575-RA, SPRO_5431-RA	SVAR_2932-RA, SVAR_2933-RA	SPPA_00390, SPPA_00392, SPPA_01232, SPPA_11446, SPPA_11448	KIH87724.1, KIH89780.1, KIH91642.1, KIH95024.1	Spsc_00366, Spsc_00430, Spsc_09301, Spsc_10734
OG0000089	OAA58392.1, OAA58393.1, OAA58399.1	SCUR_0657-RA, SCUR_0658-RA	SPHA_3618-RA, SPHA_3619-RA, SPHA_3621-RA	SPRO_3688-RA, SPRO_3689-RA	SVAR_0409-RA, SVAR_0410-RA	SPPA_06041, SPPA_06042	KIH92947.1, KIH92948.1, KIH92949.1	Spsc_03404, Spsc_03405	LMZA4319, LMZA4320, LMZA4321
OG0000090	OAA66649.1	SCUR_0004-RA, SCUR_6601-RA	SPHA_5707-RA, SPHA_6086-RA	SPRO_1743-RA, SPRO_3408-RA	SVAR_1794-RA, SVAR_1900-RA, SVAR_4739-RA	SPPA_01557, SPPA_04645, SPPA_11386	KIH86888.1, KIH89862.1, KIH94638.1	Spsc_07751, Spsc_10882, Spsc_12077	LMZA3584, LMZA3687, LMZA5374
OG0000091	OAA58482.1	SCUR_0103-RA, SCUR_1094-RA	SPHA_1881-RA, SPHA_5769-RA	SPRO_6506-RA, SPRO_7210-RA	SVAR_2470-RA, SVAR_4311-RA, SVAR_5604-RA, SVAR_8830-RA, SVAR_8970-RA	SPPA_03367, SPPA_04322, SPPA_09284, SPPA_11507	KIH86469.1, KIH94834.1	Spsc_04633, Spsc_06955	LMZA2041, LMZA5791
OG0000092	OAA57430.1	SCUR_6551-RA	SPHA_1516-RA, SPHA_2696-RA	SPRO_0317-RA, SPRO_0779-RA, SPRO_7775-RA	SVAR_5444-RA, SVAR_6560-RA, SVAR_8592-RA	SPPA_02379, SPPA_06104, SPPA_08488	KIH87960.1, KIH89177.1, KIH89429.1	Spsc_00034, Spsc_13854, Spsc_14319	LMZA0029, LMZA0276, LMZA6748
OG0000093	OAA60216.1, OAA65811.1	SCUR_6869-RA, SCUR_8323-RA		SPRO_0454-RA, SPRO_4537-RA	SVAR_0798-RA, SVAR_1099-RA, SVAR_4321-RA, SVAR_5174-RA	SPPA_01074, SPPA_03865	KIH92130.1, KIH92805.1	Spsc_01920, Spsc_03141, Spsc_05584, Spsc_09609, Spsc_13037	LMZA4467, LMZA5117
OG0000094	OAA54731.1, OAA65488.1, OAA65685.1	SCUR_0281-RA, SCUR_1287-RA	SPHA_5943-RA	SPRO_3288-RA, SPRO_6193-RA	SVAR_0246-RA, SVAR_4856-RA, SVAR_5823-RA	SPPA_00726, SPPA_01386, SPPA_06345	KIH87011.1, KIH92549.1	Spsc_02677, Spsc_02679, Spsc_08016	LMZA4705, LMZA5250
OG0000095	OAA60337.1, OAA60415.1, OAA60416.1	SCUR_2194-RA, SCUR_2291-RA, SCUR_4061-RA	SPHA_1573-RA	SPRO_0377-RA, SPRO_5566-RA	SVAR_5505-RA, SVAR_8610-RA	SPPA_06075, SPPA_06758, SPPA_06759	KIH89238.1, KIH89239.1	Spsc_00018, Spsc_00019, Spsc_13950, Spsc_13952	LMZA0087
OG0000096	OAA60274.1, OAA60280.1, OAA64736.1	SCUR_0770-RA, SCUR_2218-RA, SCUR_2275-RA, SCUR_5330-RA		SPRO_5326-RA, SPRO_6552-RA, SPRO_6558-RA, SPRO_6748-RA	SVAR_0323-RA, SVAR_5032-RA, SVAR_6065-RA, SVAR_7740-RA, SVAR_8458-RA, SVAR_8955-RA, SVAR_8966-RA	SPPA_01998		Spsc_17045	LMZA4415
OG0000097	OAA60281.1	SCUR_3443-RA, SCUR_3586-RA, SCUR_6994-RA	SPHA_5008-RA	SPRO_3763-RA, SPRO_8387-RA	SVAR_1571-RA, SVAR_7038-RA, SVAR_8069-RA	SPPA_00376, SPPA_00607	KIH87775.1, KIH93207.1, KIH93390.1	Spsc_00356, Spsc_03916, Spsc_05110	LMZA4656, LMZA6556, LMZA6793
OG0000098	OAA55787.1, OAA58557.1, OAA61604.1	SCUR_4483-RA, SCUR_5056-RA	SPHA_4699-RA	SPRO_3534-RA, SPRO_7595-RA, SPRO_7596-RA	SVAR_0492-RA, SVAR_0493-RA, SVAR_1822-RA, SVAR_6722-RA	SPPA_04484, SPPA_06688	KIH92235.1, KIH94557.1	Spsc_02107, Spsc_12242	LMZA3653, LMZA5021
OG0000099	OAA53180.1, OAA56725.1, OAA61635.1	SCUR_2377-RA, SCUR_4979-RA, SCUR_5930-RA	SPHA_0169-RA, SPHA_2766-RA	SPRO_0936-RA, SPRO_1283-RA	SVAR_1851-RA, SVAR_6765-RA	SPPA_02862, SPPA_10940	KIH88123.1, KIH92136.1, KIH94587.1	Spsc_12182, Spsc_16757	LMZA0313, LMZA3626
OG0000100	OAA65596.1, OAA68225.1	SCUR_7205-RA	SPHA_2836-RA	SPRO_2210-RA, SPRO_4268-RA	SVAR_0270-RA, SVAR_2711-RA, SVAR_8998-RA	SPPA_11332, SPPA_11358, SPPA_11852	KIH92523.1, KIH93367.1, KIH94501.1	Spsc_02632, Spsc_05152, Spsc_12342	LMZA2612, LMZA3708, LMZA4728
OG0000101	OAA62653.1, OAA66950.1	SCUR_0466-RA, SCUR_1965-RA, SCUR_3968-RA	SPHA_4992-RA, SPHA_7601-RA	SPRO_5608-RA, SPRO_7740-RA	SVAR_5547-RA, SVAR_8120-RA	SPPA_06826, SPPA_07865	KIH87738.1, KIH89285.1	Spsc_00408, Spsc_14042, Spsc_14043	LMZA0132, LMZA6527
OG0000102	OAA54590.1, OAA65198.1, OAA66437.1, OAA67235.1	SCUR_0650-RA, SCUR_0794-RA	SPHA_4595-RA, SPHA_5773-RA	SPRO_3585-RA	SVAR_0543-RA, SVAR_4331-RA, SVAR_5119-RA, SVAR_8932-RA	SPPA_01940, SPPA_03874, SPPA_07246, SPPA_10357	KIH92142.1	Spsc_01941	LMZA5106
OG0000103	OAA54994.1, OAA56332.1, OAA60519.1	SCUR_4909-RA, SCUR_7683-RA	SPHA_5259-RA	SPRO_3190-RA, SPRO_3203-RA, SPRO_5898-RA	SVAR_4939-RA, SVAR_4951-RA, SVAR_9111-RA		KIH87186.1, KIH91036.1, KIH91045.1	Spsc_01376, Spsc_08181, Spsc_08196	LMZA5194, LMZA5203
OG0000104	OAA57401.1, OAA62488.1, OAA63243.1, OAA63358.1, OAA63583.1, OAA64163.1	SCUR_2326-RA, SCUR_5484-RA, SCUR_8050-RA		SPRO_3365-RA, SPRO_4274-RA, SPRO_7212-RA, SPRO_7321-RA	SVAR_4769-RA, SVAR_8827-RA		KIH88220.1, KIH92779.1, KIH93620.1, KIH93888.1, KIH94923.1
OG0000105	OAA62723.1, OAA63486.1	SCUR_1640-RA, SCUR_3556-RA, SCUR_7584-RA		SPRO_1961-RA, SPRO_5647-RA	SVAR_0328-RA, SVAR_2065-RA, SVAR_5603-RA, SVAR_7009-RA	SPPA_02228, SPPA_06498, SPPA_10214	KIH89328.1, KIH90238.1	Spsc_11563, Spsc_14142	LMZA0181, LMZA3363
OG0000106	OAA57953.1, OAA66775.1	SCUR_4354-RA, SCUR_6023-RA	SPHA_3911-RA, SPHA_5560-RA, SPHA_5561-RA, SPHA_5562-RA	SPRO_3119-RA, SPRO_6444-RA	SVAR_4188-RA, SVAR_4400-RA	SPPA_05789, SPPA_06978	KIH86331.1, KIH86551.1	Spsc_06710, Spsc_07097	LMZA5715, LMZA5920
OG0000107	OAA67844.1	SCUR_0433-RA, SCUR_4681-RA, SCUR_5731-RA	SPHA_3963-RA, SPHA_5343-RA	SPRO_2843-RA, SPRO_5794-RA	SVAR_0023-RA, SVAR_3573-RA, SVAR_9227-RA	SPPA_05067, SPPA_07873, SPPA_09664	KIH87053.1, KIH91581.1	Spsc_01607, Spsc_09178	LMZA2676, LMZA6080
OG0000108	OAA56215.1, OAA68129.1	SCUR_0436-RA, SCUR_0437-RA, SCUR_4195-RA, SCUR_4196-RA	SPHA_1281-RA, SPHA_3260-RA	SPRO_3843-RA, SPRO_7333-RA	SVAR_1461-RA, SVAR_7409-RA	SPPA_07616, SPPA_08746	KIH90522.1, KIH93089.1	Spsc_03686, Spsc_06088	LMZA4191, LMZA6991
OG0000109	OAA64394.1	SCUR_0453-RA, SCUR_1652-RA, SCUR_2688-RA, SCUR_7772-RA	SPHA_2160-RA	SPRO_5630-RA, SPRO_7954-RA	SVAR_1667-RA, SVAR_1687-RA, SVAR_5574-RA, SVAR_6039-RA	SPPA_10626, SPPA_11522	KIH89312.1, KIH89735.1	Spsc_14097, Spsc_14391	LMZA0159, LMZA0584
OG0000110	OAA55855.1, OAA55934.1, OAA55936.1, OAA56198.1	SCUR_0121-RA, SCUR_2911-RA, SCUR_8079-RA	SPHA_1044-RA	SPRO_6334-RA	SVAR_0972-RA, SVAR_4251-RA, SVAR_4306-RA	SPPA_07938, SPPA_09308, SPPA_10026	KIH86461.1, KIH93488.1	Spsc_06933, Spsc_10066	LMZA5798
OG0000111	OAA67312.1, OAA67313.1, OAA67951.1	SCUR_2517-RA, SCUR_3857-RA	SPHA_0111-RA, SPHA_6714-RA	SPRO_0996-RA, SPRO_2179-RA	SVAR_2913-RA, SVAR_6701-RA	SPPA_01205, SPPA_02931	KIH88060.1, KIH88061.1, KIH94103.1	Spsc_13100, Spsc_16863	LMZA1247, LMZA2867
OG0000112	OAA64672.1, OAA66755.1	SCUR_2493-RA, SCUR_3118-RA	SPHA_5594-RA	SPRO_0501-RA, SPRO_0502-RA, SPRO_7090-RA	SVAR_4444-RA, SVAR_5255-RA	SPPA_07046	KIH86595.1, KIH89006.1, KIH89007.1	Spsc_07170, Spsc_07171, Spsc_15095, Spsc_15097	LMZA1461, LMZA5665
OG0000113	OAA59029.1	SCUR_5850-RA, SCUR_6941-RA	SPHA_0900-RA, SPHA_7752-RA	SPRO_2695-RA, SPRO_3890-RA, SPRO_6541-RA	SVAR_0465-RA, SVAR_3198-RA, SVAR_4271-RA, SVAR_8729-RA	SPPA_04423, SPPA_05378, SPPA_06614, SPPA_06967	KIH91644.1	Spsc_09305, Spsc_09306	LMZA2737
OG0000114	OAA59778.1, OAA66931.1	SCUR_5360-RA, SCUR_6435-RA	SPHA_2079-RA, SPHA_7028-RA	SPRO_0706-RA, SPRO_3053-RA, SPRO_4288-RA	SVAR_4112-RA, SVAR_4119-RA, SVAR_6483-RA, SVAR_9018-RA, SVAR_9086-RA	SPPA_03695, SPPA_07663, SPPA_07741	KIH88744.1	Spsc_15582	LMZA1204
OG0000115	OAA57101.1, OAA57102.1	SCUR_2086-RA, SCUR_5371-RA, SCUR_5608-RA	SPHA_2096-RA, SPHA_2107-RA	SPRO_0723-RA	SVAR_6499-RA	SPPA_03718, SPPA_03720, SPPA_03721	KIH88759.1, KIH88785.1, KIH88786.1	Spsc_15514, Spsc_15554	LMZA1220, LMZA1245, LMZA1246
OG0000116	OAA65167.1, OAA65168.1, OAA65169.1	SCUR_6038-RA, SCUR_6039-RA	SPHA_6623-RA, SPHA_6624-RA, SPHA_6625-RA, SPHA_6627-RA, SPHA_6628-RA	SPRO_3254-RA, SPRO_3255-RA, SPRO_3256-RA	SVAR_4883-RA	SPPA_11890, SPPA_11891	KIH90985.1, KIH90986.1, KIH90987.1	Spsc_08085
OG0000117	OAA53460.1, OAA57409.1, OAA59705.1, OAA60534.1, OAA68551.1	SCUR_0699-RA, SCUR_3088-RA, SCUR_3691-RA, SCUR_5033-RA			SVAR_0616-RA, SVAR_3088-RA, SVAR_8365-RA	SPPA_03157, SPPA_08975	KIH87540.1	Spsc_00768, Spsc_06573	LMZA3044, LMZA4085, LMZA6344
OG0000118	OAA54247.1, OAA61815.1, OAA63693.1	SCUR_7711-RA, SCUR_7713-RA, SCUR_7860-RA			SVAR_6622-RA, SVAR_6964-RA, SVAR_9220-RA	SPPA_04001, SPPA_09552, SPPA_10474, SPPA_11833	KIH87065.1, KIH88558.1	Spsc_01592, Spsc_15905	LMZA0713, LMZA1035, LMZA6202
OG0000119	OAA53614.1, OAA66521.1, OAA68254.1	SCUR_5130-RA, SCUR_6309-RA	SPHA_5542-RA, SPHA_7763-RA, SPHA_7764-RA	SPRO_2168-RA, SPRO_6462-RA	SVAR_2902-RA, SVAR_4379-RA	SPPA_01193, SPPA_01636	KIH86524.1, KIH94115.1	Spsc_07053, Spsc_13074	LMZA2855, LMZA5736
OG0000120	OAA57553.1	SCUR_0681-RA, SCUR_6189-RA	SPHA_6980-RA	SPRO_7030-RA	SVAR_0603-RA, SVAR_4553-RA, SVAR_7177-RA, SVAR_8992-RA	SPPA_03364, SPPA_03365, SPPA_07959, SPPA_08646, SPPA_08955, SPPA_10177, SPPA_10619, SPPA_10630	KIH86657.1	Spsc_07292	LMZA5603
OG0000121	OAA55551.1, OAA57388.1, OAA59731.1	SCUR_4548-RA, SCUR_4616-RA	SPHA_3396-RA, SPHA_4919-RA, SPHA_4920-RA	SPRO_5976-RA, SPRO_6912-RA	SVAR_0016-RA, SVAR_1044-RA, SVAR_7567-RA, SVAR_7932-RA, SVAR_8218-RA, SVAR_8493-RA	SPPA_10324	KIH92842.1	Spsc_03220	LMZA4426
OG0000122	OAA55837.1, OAA55838.1	SCUR_2946-RA, SCUR_2947-RA, SCUR_2948-RA, SCUR_2949-RA	SPHA_1088-RA, SPHA_1089-RA, SPHA_1330-RA, SPHA_1331-RA	SPRO_6370-RA	SVAR_1009-RA, SVAR_1010-RA	SPPA_07534	KIH93526.1, KIH93527.1	Spsc_10133, Spsc_10134, Spsc_10136	LMZA7486
OG0000123	OAA56700.1, OAA61195.1, OAA64581.1	SCUR_1041-RA, SCUR_5333-RA	SPHA_4916-RA	SPRO_3946-RA, SPRO_5991-RA	SVAR_3152-RA, SVAR_4325-RA, SVAR_7950-RA	SPPA_03441, SPPA_03867, SPPA_05642	KIH87275.1, KIH94785.1	Spsc_01197, Spsc_04542	LMZA2092, LMZA6106
OG0000124	OAA58120.1, OAA59717.1, OAA60205.1, OAA65859.1	SCUR_4685-RA	SPHA_5339-RA	SPRO_2965-RA, SPRO_5797-RA, SPRO_6632-RA, SPRO_6633-RA	SVAR_3701-RA, SVAR_5030-RA, SVAR_9225-RA	SPPA_07134	KIH87021.1, KIH87061.1	Spsc_01598, Spsc_03277	LMZA5800, LMZA6158
OG0000125	OAA59180.1, OAA62848.1		SPHA_4095-RA	SPRO_1553-RA, SPRO_7717-RA	SVAR_2321-RA, SVAR_8113-RA, SVAR_8861-RA, SVAR_8983-RA	SPPA_04208, SPPA_06289, SPPA_07297, SPPA_10979	KIH90057.1, KIH94887.1	Spsc_04712, Spsc_11207, Spsc_11209	LMZA1989, LMZA3191
OG0000126	OAA54157.1, OAA56646.1	SCUR_7965-RA, SCUR_8032-RA	SPHA_0575-RA	SPRO_1815-RA	SVAR_2414-RA, SVAR_8934-RA	SPPA_00273, SPPA_05152, SPPA_07241, SPPA_11674	KIH89943.1, KIH90166.1	Spsc_05080, Spsc_11010, Spsc_11415	LMZA1758, LMZA3290
OG0000127	OAA56582.1, OAA66766.1	SCUR_0188-RA, SCUR_6841-RA	SPHA_2057-RA, SPHA_5582-RA	SPRO_1228-RA, SPRO_7105-RA, SPRO_8440-RA	SVAR_4426-RA, SVAR_5840-RA	SPPA_06369, SPPA_07016	KIH86577.1, KIH89644.1	Spsc_07138, Spsc_14558	LMZA0489, LMZA5686
OG0000128	OAA65819.1, OAA66459.1	SCUR_4653-RA, SCUR_5145-RA, SCUR_7828-RA		SPRO_5785-RA, SPRO_5786-RA	SVAR_8504-RA, SVAR_9249-RA, SVAR_9250-RA	SPPA_09638	KIH87039.1, KIH87040.1, KIH87041.1, KIH87306.1	Spsc_01152, Spsc_01620	LMZA6025, LMZA6135
OG0000129	OAA59671.1, OAA61251.1	SCUR_7324-RA	SPHA_4414-RA, SPHA_4415-RA, SPHA_4800-RA, SPHA_4801-RA, SPHA_5286-RA	SPRO_5868-RA	SVAR_4103-RA, SVAR_9142-RA	SPPA_09019, SPPA_09170	KIH87157.1, KIH95011.1	Spsc_01438, Spsc_04929	LMZA1889, LMZA6000
OG0000130	OAA54596.1, OAA60299.1, OAA61963.1, OAA63574.1	SCUR_2374-RA, SCUR_2722-RA			SVAR_5036-RA, SVAR_7584-RA	SPPA_02679, SPPA_02719	KIH89127.1, KIH89500.1, KIH89769.1, KIH90601.1	Spsc_05961, Spsc_13708, Spsc_17054	LMZA0628, LMZA7072
OG0000131	OAA61821.1	SCUR_7036-RA, SCUR_7190-RA, SCUR_8072-RA		SPRO_5984-RA	SVAR_1262-RA, SVAR_7943-RA	SPPA_10182, SPPA_11376, SPPA_11731, SPPA_12090	KIH87265.1, KIH91491.1, KIH94906.1, KIH95026.1	Spsc_01209, Spsc_06264	LMZA2596, LMZA6096
OG0000132	OAA61961.1, OAA62744.1, OAA67282.1	SCUR_4659-RA, SCUR_5508-RA	SPHA_5161-RA	SPRO_5978-RA, SPRO_7174-RA	SVAR_7602-RA, SVAR_7603-RA, SVAR_9253-RA, SVAR_9254-RA	SPPA_02727, SPPA_06310	KIH93588.1, KIH94869.1	Spsc_04690	LMZA2002, LMZA7202
OG0000133	OAA57982.1, OAA59115.1, OAA63268.1, OAA63418.1	SCUR_2386-RA, SCUR_2831-RA	SPHA_3899-RA	SPRO_0549-RA, SPRO_4733-RA	SVAR_5314-RA	SPPA_00002, SPPA_05819	KIH86345.1, KIH86445.1	Spsc_06738, Spsc_06908, Spsc_06910	LMZA5815, LMZA5910
OG0000134	OAA65657.1, OAA65853.1	SCUR_0971-RA, SCUR_7106-RA	SPHA_6546-RA, SPHA_6547-RA, SPHA_7534-RA	SPRO_4593-RA, SPRO_6638-RA	SVAR_0659-RA, SVAR_5047-RA	SPPA_05275, SPPA_10491	KIH91154.1, KIH92026.1	Spsc_01727, Spsc_08384	LMZA4119, LMZA5733
OG0000135	OAA60512.1	SCUR_3024-RA, SCUR_7724-RA, SCUR_7725-RA, SCUR_7726-RA	SPHA_7314-RA, SPHA_7315-RA	SPRO_1397-RA, SPRO_5907-RA	SVAR_2587-RA, SVAR_7867-RA	SPPA_04597, SPPA_09606, SPPA_09607	KIH87192.1, KIH89896.1	Spsc_01360, Spsc_10940	LMZA2857
OG0000136	OAA56516.1, OAA65318.1, OAA67818.1	SCUR_4453-RA, SCUR_6520-RA	SPHA_6250-RA, SPHA_7717-RA	SPRO_6295-RA, SPRO_7512-RA	SVAR_0934-RA, SVAR_1709-RA	SPPA_01550, SPPA_04719, SPPA_10525	KIH89788.1	Spsc_01646, Spsc_10749	LMZA3587, LMZA4134
OG0000137	OAA64349.1	SCUR_2158-RA, SCUR_5143-RA	SPHA_6683-RA	SPRO_2153-RA, SPRO_3362-RA	SVAR_2887-RA, SVAR_4767-RA	SPPA_01147, SPPA_01490	KIH92131.1, KIH94131.1	Spsc_01922, Spsc_07851, Spsc_13038, Spsc_13039	LMZA2838, LMZA5116, LMZA5321
OG0000138	OAA54078.1, OAA55794.1, OAA55881.1, OAA59209.1, OAA59658.1, OAA60327.1, OAA65593.1, OAA68524.1	SCUR_7290-RA, SCUR_8164-RA	SPHA_0313-RA	SPRO_5743-RA	SVAR_5121-RA, SVAR_6307-RA	SPPA_01942, SPPA_02139	KIH88267.1	Spsc_16471, Spsc_16472
OG0000139	OAA59683.1, OAA63451.1	SCUR_4865-RA, SCUR_7992-RA, SCUR_8310-RA	SPHA_1266-RA, SPHA_7654-RA	SPRO_4159-RA, SPRO_4911-RA	SVAR_1256-RA, SVAR_4091-RA	SPPA_09037, SPPA_09264	KIH92361.1, KIH95000.1	Spsc_02343, Spsc_04904	LMZA1893, LMZA4898
OG0000140	OAA65548.1, OAA68762.1	SCUR_5825-RA, SCUR_7453-RA		SPRO_6121-RA	SVAR_0311-RA, SVAR_2588-RA, SVAR_6120-RA, SVAR_9045-RA, SVAR_9270-RA	SPPA_00471, SPPA_03380, SPPA_04598, SPPA_10678, SPPA_11504	KIH92476.1	Spsc_02544	LMZA2846, LMZA4775
OG0000141	OAA61051.1, OAA63689.1	SCUR_1398-RA, SCUR_4649-RA		SPRO_2375-RA, SPRO_2376-RA	SVAR_6165-RA, SVAR_6676-RA, SVAR_8416-RA, SVAR_8646-RA, SVAR_8647-RA	SPPA_10866, SPPA_10867	KIH87509.1, KIH87510.1	Spsc_00816, Spsc_00817	LMZA2312, LMZA6316
OG0000142	OAA59573.1, OAA59764.1	SCUR_5968-RA, SCUR_6465-RA	SPHA_6777-RA, SPHA_7037-RA	SPRO_3730-RA, SPRO_4316-RA	SVAR_1531-RA, SVAR_9055-RA	SPPA_07719, SPPA_08579	KIH93187.1, KIH93311.1	Spsc_03886, Spsc_03888, Spsc_05243	LMZA2101, LMZA4845
OG0000143	OAA64183.1, OAA64184.1, OAA64185.1	SCUR_6425-RA	SPHA_7276-RA	SPRO_5932-RA, SPRO_5933-RA	SVAR_7892-RA	SPPA_05734, SPPA_05735, SPPA_05736	KIH87217.1, KIH87218.1, KIH87220.1	Spsc_01293, Spsc_01299, Spsc_01300	LMZA6048, LMZA6050
OG0000144	OAA62847.1, OAA64554.1, OAA68569.1	SCUR_1045-RA, SCUR_7009-RA	SPHA_4735-RA, SPHA_4736-RA	SPRO_0665-RA, SPRO_3750-RA	SVAR_1567-RA, SVAR_6429-RA, SVAR_8640-RA	SPPA_03644	KIH88685.1, KIH93189.1	Spsc_03891, Spsc_03893, Spsc_15647	LMZA4823
OG0000145	OAA59602.1, OAA59603.1	SCUR_5875-RA, SCUR_5876-RA	SPHA_2830-RA, SPHA_2831-RA	SPRO_1711-RA, SPRO_1712-RA	SVAR_2635-RA, SVAR_2636-RA	SPPA_06615, SPPA_06616	KIH94510.1, KIH94511.1, KIH94512.1	Spsc_12326	LMZA3696, LMZA3697, LMZA3700
OG0000146	OAA56981.1	SCUR_3129-RA, SCUR_3130-RA	SPHA_0056-RA, SPHA_0057-RA	SPRO_0609-RA, SPRO_0610-RA, SPRO_1293-RA	SVAR_6375-RA, SVAR_8057-RA	SPPA_03567, SPPA_03568	KIH88627.1, KIH88628.1	Spsc_15754, Spsc_15756	LMZA1097, LMZA1098, LMZA1185
OG0000147	OAA68270.1, OAA68271.1	SCUR_2481-RA, SCUR_2880-RA	SPHA_1610-RA	SPRO_6239-RA, SPRO_6240-RA	SVAR_0881-RA, SVAR_0882-RA	SPPA_00798, SPPA_00799	KIH92598.1, KIH92599.1	Spsc_02771, Spsc_02772, Spsc_02773, Spsc_02775	LMZA4654, LMZA4655
OG0000148	OAA55533.1, OAA55595.1	SCUR_1388-RA	SPHA_3633-RA, SPHA_6890-RA, SPHA_6891-RA	SPRO_3675-RA, SPRO_4776-RA	SVAR_0397-RA, SVAR_1154-RA	SPPA_05924, SPPA_06020, SPPA_10771	KIH92463.1, KIH92934.1	Spsc_02520, Spsc_03383	LMZA4333, LMZA4788
OG0000149	OAA55518.1, OAA58077.1, OAA59622.1, OAA62003.1, OAA65817.1	SCUR_4656-RA	SPHA_4665-RA	SPRO_4939-RA, SPRO_5783-RA	SVAR_0586-RA, SVAR_1227-RA, SVAR_9252-RA	SPPA_09221, SPPA_09582, SPPA_09635	KIH92391.1	Spsc_02400	LMZA4866, LMZA6003
OG0000150	OAA56174.1, OAA60529.1, OAA61847.1	SCUR_8012-RA	SPHA_2367-RA, SPHA_3262-RA, SPHA_7745-RA	SPRO_1251-RA, SPRO_7336-RA	SVAR_5810-RA, SVAR_7406-RA	SPPA_06323, SPPA_08744	KIH89511.1, KIH90519.1	Spsc_06093, Spsc_14809	LMZA0361, LMZA6988
OG0000151	OAA63244.1		SPHA_1453-RA, SPHA_3509-RA, SPHA_3513-RA, SPHA_4786-RA, SPHA_5254-RA, SPHA_5256-RA, SPHA_5964-RA, SPHA_5966-RA, SPHA_5968-RA, SPHA_6040-RA, SPHA_7068-RA, SPHA_7325-RA, SPHA_7720-RA, SPHA_7814-RA, SPHA_7840-RA, SPHA_7842-RA, SPHA_7872-RA					Spsc_13549
OG0000152	OAA60242.1, OAA65788.1	SCUR_2812-RA, SCUR_8139-RA	SPHA_4757-RA, SPHA_6840-RA	SPRO_3717-RA, SPRO_7810-RA	SVAR_1608-RA, SVAR_7449-RA	SPPA_10399, SPPA_10609	KIH93260.1, KIH93743.1	Spsc_04009, Spsc_05429	LMZA4146, LMZA7354
OG0000153	OAA58438.1	SCUR_2398-RA, SCUR_2737-RA	SPHA_3377-RA, SPHA_4782-RA	SPRO_1587-RA, SPRO_3236-RA, SPRO_4296-RA, SPRO_6929-RA	SVAR_0008-RA, SVAR_4212-RA, SVAR_4909-RA, SVAR_7537-RA	SPPA_02620, SPPA_06259	KIH93651.1	Spsc_05597	LMZA7260
OG0000154	OAA57853.1, OAA67288.1	SCUR_0603-RA, SCUR_2574-RA	SPHA_0082-RA, SPHA_3480-RA	SPRO_0584-RA, SPRO_6814-RA	SVAR_6350-RA, SVAR_7686-RA	SPPA_03123, SPPA_04051	KIH88598.1, KIH90655.1	Spsc_05858, Spsc_15822	LMZA1073, LMZA7124
OG0000155	OAA57076.1, OAA68391.1	SCUR_5098-RA, SCUR_7182-RA, SCUR_7183-RA	SPHA_1110-RA, SPHA_2126-RA	SPRO_5083-RA, SPRO_5492-RA	SVAR_5741-RA	SPPA_03798, SPPA_04893	KIH88814.1, KIH93024.1	Spsc_03534, Spsc_15467	LMZA1272, LMZA4258
OG0000156	OAA57110.1, OAA57983.1, OAA61662.1	SCUR_5600-RA, SCUR_7039-RA		SPRO_0733-RA	SVAR_4202-RA, SVAR_6508-RA	SPPA_01029, SPPA_03735, SPPA_05787	KIH86454.1, KIH88771.1	Spsc_06921, Spsc_15525	LMZA1233, LMZA5806, LMZA7209
OG0000157	OAA53643.1	SCUR_7537-RA, SCUR_8280-RA	SPHA_3172-RA, SPHA_5535-RA	SPRO_6476-RA, SPRO_7653-RA	SVAR_4362-RA, SVAR_8382-RA	SPPA_01659, SPPA_09471	KIH86508.1, KIH87529.1	Spsc_00791, Spsc_00793, Spsc_07021	LMZA5753, LMZA6334
OG0000158	OAA58632.1, OAA62524.1, OAA66757.1	SCUR_0409-RA, SCUR_6428-RA		SPRO_4330-RA, SPRO_6713-RA	SVAR_5040-RA, SVAR_5825-RA, SVAR_7780-RA, SVAR_9070-RA	SPPA_00428	KIH86593.1, KIH90559.1	Spsc_06035, Spsc_07165	LMZA5668, LMZA7029
OG0000159	OAA56239.1	SCUR_2655-RA, SCUR_2656-RA, SCUR_4889-RA	SPHA_3272-RA	SPRO_1649-RA, SPRO_6906-RA, SPRO_7345-RA	SVAR_7398-RA, SVAR_7578-RA	SPPA_08730, SPPA_09675	KIH90510.1, KIH93615.1	Spsc_05652, Spsc_06111	LMZA6980, LMZA7224
OG0000160	OAA53241.1, OAA63698.1	SCUR_0518-RA, SCUR_4158-RA		SPRO_0928-RA	SVAR_6774-RA, SVAR_8525-RA	SPPA_02850, SPPA_05483	KIH88132.1, KIH90958.1	Spsc_00155, Spsc_00156, Spsc_10356, Spsc_16737	LMZA0391, LMZA6682, LMZA7656
OG0000161	OAA54173.1, OAA63713.1	SCUR_1227-RA, SCUR_1970-RA	SPHA_4103-RA, SPHA_4988-RA	SPRO_1562-RA, SPRO_7725-RA	SVAR_2330-RA, SVAR_8103-RA	SPPA_04196, SPPA_10988	KIH87730.1, KIH90048.1	Spsc_00421, Spsc_11191	LMZA3183, LMZA6519
OG0000162	OAA59216.1	SCUR_1953-RA, SCUR_7435-RA, SCUR_7436-RA	SPHA_1128-RA, SPHA_1129-RA	SPRO_4401-RA	SVAR_0693-RA, SVAR_0695-RA, SVAR_9156-RA	SPPA_00875, SPPA_11565	KIH87142.1, KIH92650.1	Spsc_01465, Spsc_02851	LMZA4604, LMZA6777
OG0000163	OAA55889.1, OAA55891.1	SCUR_5263-RA, SCUR_5264-RA, SCUR_5265-RA, SCUR_5266-RA	SPHA_1765-RA, SPHA_1766-RA	SPRO_4580-RA	SVAR_1053-RA	SPPA_07466, SPPA_07467, SPPA_07469	KIH90720.1, KIH90722.1	Spsc_10219	LMZA7519, LMZA7521
OG0000164	OAA55804.1, OAA57922.1	SCUR_0890-RA, SCUR_5284-RA	SPHA_3544-RA, SPHA_3763-RA	SPRO_3088-RA, SPRO_4363-RA	SVAR_1073-RA, SVAR_4159-RA	SPPA_05870, SPPA_07444	KIH86301.1, KIH90742.1	Spsc_06663, Spsc_10264	LMZA5948, LMZA7538
OG0000165	OAA54338.1, OAA54339.1	SCUR_6115-RA, SCUR_8204-RA, SCUR_8205-RA	SPHA_2013-RA	SPRO_0076-RA, SPRO_0077-RA	SVAR_6842-RA, SVAR_6843-RA	SPPA_03003, SPPA_03004	KIH88430.1, KIH88431.1	Spsc_16162, Spsc_16165	LMZA0916, LMZA0917
OG0000166	OAA56260.1, OAA59730.1	SCUR_1352-RA, SCUR_8028-RA		SPRO_2120-RA, SPRO_4737-RA	SVAR_0097-RA, SVAR_2547-RA, SVAR_3264-RA, SVAR_8549-RA	SPPA_01231, SPPA_05532, SPPA_06150, SPPA_09619	KIH93282.1	Spsc_05298, Spsc_13678	LMZA7692
OG0000167	OAA59585.1, OAA59784.1, OAA59785.1	SCUR_6437-RA, SCUR_6438-RA	SPHA_7024-RA	SPRO_4284-RA	SVAR_1698-RA, SVAR_9013-RA	SPPA_04737, SPPA_07750	KIH93348.1, KIH93349.1	Spsc_05183, Spsc_05184, Spsc_05186	LMZA2423, LMZA2434
OG0000168	OAA56248.1, OAA57464.1	SCUR_2346-RA, SCUR_6383-RA	SPHA_1540-RA	SPRO_0346-RA, SPRO_1170-RA, SPRO_1171-RA	SVAR_2432-RA, SVAR_5470-RA	SPPA_07381, SPPA_08445	KIH89205.1, KIH89578.1	Spsc_13896, Spsc_14667, Spsc_14669	LMZA0056
OG0000169	OAA63708.1, OAA65636.1, OAA66423.1	SCUR_0525-RA, SCUR_4413-RA		SPRO_3219-RA, SPRO_5414-RA	SVAR_4924-RA, SVAR_8526-RA	SPPA_05764	KIH87898.1, KIH91027.1, KIH94040.1	Spsc_00145, Spsc_08164, Spsc_13228	LMZA5214, LMZA6891
OG0000170	OAA67320.1	SCUR_4856-RA, SCUR_4858-RA	SPHA_7643-RA, SPHA_7644-RA, SPHA_7645-RA, SPHA_7646-RA, SPHA_7647-RA, SPHA_7648-RA	SPRO_4152-RA, SPRO_4153-RA	SVAR_4085-RA, SVAR_4086-RA	SPPA_09044, SPPA_09046	KIH94993.1, KIH94994.1	Spsc_04895
OG0000171	OAA57891.1, OAA67094.1	SCUR_0570-RA, SCUR_0920-RA	SPHA_1134-RA, SPHA_3442-RA	SPRO_4407-RA, SPRO_6852-RA	SVAR_0700-RA, SVAR_7650-RA	SPPA_00885, SPPA_03071	KIH90697.1, KIH92656.1	Spsc_02862, Spsc_05778	LMZA4597, LMZA7157
OG0000172	OAA59537.1, OAA65371.1, OAA67335.1	SCUR_0636-RA, SCUR_5431-RA	SPHA_4831-RA	SPRO_5721-RA, SPRO_8375-RA	SVAR_5674-RA, SVAR_7063-RA	SPPA_00571, SPPA_02323	KIH89392.1, KIH93836.1	Spsc_13629, Spsc_14245	LMZA0244, LMZA6915
OG0000173	OAA54311.1, OAA54312.1	SCUR_0864-RA, SCUR_5758-RA, SCUR_5759-RA	SPHA_0396-RA	SPRO_0151-RA, SPRO_7440-RA, SPRO_7441-RA	SVAR_6226-RA		KIH88348.1, KIH88349.1, KIH94540.1	Spsc_12275, Spsc_16317	LMZA0832, LMZA0833, LMZA3670
OG0000174	OAA54714.1, OAA63406.1	SCUR_7665-RA, SCUR_8119-RA	SPHA_0311-RA	SPRO_5741-RA, SPRO_7172-RA	SVAR_1677-RA, SVAR_2462-RA, SVAR_6044-RA, SVAR_6304-RA	SPPA_02141, SPPA_02450, SPPA_07867	KIH88266.1	Spsc_16474	LMZA0749, LMZA4821
OG0000175	OAA62898.1, OAA65615.1	SCUR_1103-RA, SCUR_1301-RA	SPHA_1874-RA, SPHA_3733-RA	SPRO_6179-RA, SPRO_7204-RA	SVAR_0259-RA, SVAR_8836-RA	SPPA_00741, SPPA_03352	KIH92535.1, KIH94840.1	Spsc_02654, Spsc_04641	LMZA2033, LMZA4718
OG0000176	OAA56154.1, OAA65381.1	SCUR_4551-RA	SPHA_3393-RA, SPHA_4923-RA	SPRO_1631-RA, SPRO_6911-RA	SVAR_2504-RA, SVAR_3980-RA, SVAR_7033-RA, SVAR_7566-RA, SVAR_7937-RA	SPPA_00677, SPPA_02652, SPPA_11743	KIH89973.1	Spsc_11068	LMZA3117
OG0000177	OAA63452.1, OAA64194.1	SCUR_6415-RA	SPHA_1268-RA, SPHA_7570-RA	SPRO_4909-RA, SPRO_5943-RA	SVAR_1258-RA, SVAR_7901-RA	SPPA_05722, SPPA_09267	KIH87229.1, KIH92358.1	Spsc_01277, Spsc_02336, Spsc_02337	LMZA4902, LMZA6059
OG0000178	OAA57014.1, OAA60301.1, OAA68690.1	SCUR_3097-RA	SPHA_2540-RA, SPHA_4510-RA	SPRO_0461-RA, SPRO_3524-RA	SVAR_4612-RA, SVAR_5231-RA	SPPA_04316, SPPA_11158	KIH86762.1, KIH88979.1	Spsc_07530, Spsc_15142	LMZA1434, LMZA5498
OG0000179	OAA53441.1, OAA53589.1, OAA53593.1, OAA57955.1, OAA62066.1, OAA63400.1, OAA63573.1, OAA63645.1, OAA64209.1, OAA66918.1	SCUR_0153-RA		SPRO_7886-RA		SPPA_07189	KIH86439.1, KIH93384.1	Spsc_05122, Spsc_06896, Spsc_06897
OG0000180	OAA53611.1, OAA67359.1	SCUR_1985-RA, SCUR_7242-RA	SPHA_0952-RA, SPHA_7128-RA	SPRO_3031-RA, SPRO_6580-RA	SVAR_4972-RA, SVAR_8726-RA		KIH91083.1, KIH91735.1	Spsc_08257, Spsc_09477, Spsc_09479	LMZA1590, LMZA5157
OG0000181	OAA68024.1, OAA68025.1	SCUR_4758-RA	SPHA_2894-RA, SPHA_2895-RA	SPRO_2199-RA, SPRO_2200-RA	SVAR_2842-RA, SVAR_2843-RA	SPPA_01105, SPPA_01107	KIH94442.1, KIH94443.1	Spsc_12448, Spsc_12450	LMZA3767, LMZA3768
OG0000182	OAA56947.1, OAA67814.1	SCUR_4437-RA, SCUR_5160-RA	SPHA_6266-RA, SPHA_7249-RA	SPRO_5523-RA	SVAR_1732-RA, SVAR_5699-RA	SPPA_04695, SPPA_08186	KIH88854.1, KIH89810.1	Spsc_10802, Spsc_15399	LMZA1310, LMZA3188
OG0000183	OAA58022.1	SCUR_0445-RA, SCUR_5168-RA	SPHA_1726-RA, SPHA_5456-RA	SPRO_4797-RA, SPRO_6145-RA	SVAR_0290-RA, SVAR_1131-RA	SPPA_10130, SPPA_10317	KIH92501.1, KIH92832.1	Spsc_02587, Spsc_03201	LMZA4438, LMZA4751
OG0000184	OAA56253.1	SCUR_0157-RA, SCUR_2270-RA, SCUR_4404-RA, SCUR_4646-RA, SCUR_4666-RA, SCUR_7955-RA	SPHA_5363-RA	SPRO_1655-RA	SVAR_2468-RA, SVAR_9246-RA	SPPA_08068, SPPA_10195	KIH90013.1	Spsc_11130, Spsc_11132	LMZA3147
OG0000185	OAA62811.1	SCUR_5561-RA	SPHA_4318-RA, SPHA_4319-RA	SPRO_6491-RA, SPRO_6492-RA, SPRO_7235-RA	SVAR_8799-RA	SPPA_06225, SPPA_07027	KIH89313.1, KIH94932.1	Spsc_04772, Spsc_14099, Spsc_14101	LMZA0160, LMZA1958
OG0000186	OAA67342.1	SCUR_1647-RA, SCUR_5492-RA	SPHA_4600-RA, SPHA_5010-RA	SPRO_4683-RA, SPRO_5443-RA	SVAR_0558-RA, SVAR_8068-RA	SPPA_00374, SPPA_10371	KIH87776.1, KIH92116.1	Spsc_00355, Spsc_01900	LMZA4043, LMZA6557
OG0000187	OAA56966.1	SCUR_2156-RA, SCUR_2829-RA	SPHA_6685-RA	SPRO_3360-RA	SVAR_4714-RA, SVAR_4765-RA, SVAR_8609-RA	SPPA_01488, SPPA_02668, SPPA_06076	KIH86940.1, KIH87027.1	Spsc_01633, Spsc_07857	LMZA5319, LMZA6213
OG0000188	OAA59094.1, OAA65375.1	SCUR_6449-RA, SCUR_7780-RA	SPHA_5334-RA, SPHA_7064-RA	SPRO_5821-RA	SVAR_9093-RA, SVAR_9188-RA	SPPA_06303, SPPA_07655, SPPA_10437	KIH87086.1, KIH93285.1	Spsc_01561, Spsc_05287	LMZA6524
OG0000189	OAA60579.1, OAA62795.1	SCUR_4624-RA, SCUR_6360-RA, SCUR_6958-RA	SPHA_3823-RA, SPHA_3824-RA	SPRO_1294-RA	SVAR_8058-RA, SVAR_8059-RA	SPPA_01117, SPPA_01811, SPPA_07711, SPPA_11024	KIH86432.1, KIH93607.1	Spsc_05666
OG0000190	OAA57900.1	SCUR_5617-RA, SCUR_6159-RA, SCUR_7807-RA	SPHA_3421-RA, SPHA_6909-RA	SPRO_6425-RA	SVAR_0037-RA, SVAR_7053-RA, SVAR_7625-RA	SPPA_02766, SPPA_11468, SPPA_11474	KIH93566.1	Spsc_05736, Spsc_10324	LMZA7180
OG0000191	OAA53948.1, OAA53949.1, OAA55287.1	SCUR_4133-RA, SCUR_4139-RA		SPRO_4560-RA	SVAR_0080-RA	SPPA_05500, SPPA_05501	KIH90938.1, KIH90939.1, KIH93812.1	Spsc_10398, Spsc_10399, Spsc_13690	LMZA7675, LMZA7676
OG0000192	OAA55784.1	SCUR_5665-RA	SPHA_1239-RA	SPRO_1592-RA	SVAR_1628-RA, SVAR_2361-RA, SVAR_5139-RA	SPPA_04145, SPPA_04585	KIH92772.1, KIH93240.1	Spsc_03086, Spsc_03974	LMZA3746, LMZA4334, LMZA4346, LMZA4500
OG0000193	OAA55253.1, OAA63764.1	SCUR_1954-RA, SCUR_4334-RA			SVAR_0692-RA, SVAR_1603-RA, SVAR_1761-RA	SPPA_00874, SPPA_04668, SPPA_10618	KIH89836.1, KIH93227.1	Spsc_03957, Spsc_10843	LMZA3454, LMZA4457, LMZA4605
OG0000194	OAA65916.1, OAA67900.1	SCUR_2858-RA, SCUR_3892-RA	SPHA_7120-RA	SPRO_3009-RA, SPRO_6586-RA	SVAR_4980-RA, SVAR_8754-RA	SPPA_04997, SPPA_05186	KIH91093.1, KIH91788.1	Spsc_08271, Spsc_09595	LMZA1645, LMZA5146
OG0000195	OAA55856.1, OAA55886.1	SCUR_5258-RA, SCUR_5261-RA, SCUR_5262-RA	SPHA_1770-RA	SPRO_4577-RA, SPRO_4578-RA	SVAR_1050-RA	SPPA_07472, SPPA_07473	KIH90718.1, KIH93562.1	Spsc_10213, Spsc_10214, Spsc_10216	LMZA7517
OG0000196	OAA56144.1, OAA68304.1	SCUR_0142-RA, SCUR_4793-RA	SPHA_1737-RA	SPRO_1661-RA, SPRO_5016-RA	SVAR_1326-RA, SVAR_2447-RA	SPPA_04794, SPPA_05537	KIH90019.1, KIH92289.1	Spsc_02198, Spsc_11140	LMZA3153, LMZA4966
OG0000197	OAA65330.1	SCUR_4554-RA, SCUR_7542-RA	SPHA_4884-RA	SPRO_3504-RA, SPRO_7373-RA	SVAR_4629-RA, SVAR_7297-RA	SPPA_06256, SPPA_09919	KIH86782.1, KIH93886.1	Spsc_07561, Spsc_13554	LMZA5481, LMZA6345, LMZA7370
OG0000198	OAA66797.1	SCUR_6596-RA, SCUR_7547-RA	SPHA_6271-RA, SPHA_6281-RA	SPRO_7546-RA, SPRO_7563-RA	SVAR_1744-RA, SVAR_1786-RA	SPPA_04659, SPPA_04687	KIH89820.1, KIH89849.1	Spsc_10816, Spsc_10863	LMZA3288, LMZA3843
OG0000199		SCUR_3349-RA		SPRO_2651-RA, SPRO_5767-RA	SVAR_3693-RA, SVAR_6480-RA, SVAR_8108-RA	SPPA_07701, SPPA_07703, SPPA_07704, SPPA_08345	KIH92208.1, KIH92209.1	Spsc_02058, Spsc_02060, Spsc_02062, Spsc_06064	LMZA5976
OG0000200	OAA57095.1	SCUR_0304-RA, SCUR_5353-RA	SPHA_1978-RA, SPHA_2116-RA	SPRO_2818-RA, SPRO_5477-RA	SVAR_3547-RA, SVAR_3548-RA, SVAR_5752-RA	SPPA_03778, SPPA_05032	KIH88799.1, KIH91481.1	Spsc_08990, Spsc_15486	LMZA1259
OG0000201	OAA57127.1	SCUR_5358-RA, SCUR_5585-RA	SPHA_2112-RA, SPHA_2114-RA	SPRO_5467-RA, SPRO_5468-RA, SPRO_5469-RA	SVAR_5759-RA	SPPA_03770, SPPA_03771	KIH88792.1, KIH88793.1	Spsc_15494, Spsc_15498	LMZA1251, LMZA1252
OG0000202	OAA55345.1	SCUR_5359-RA, SCUR_5521-RA	SPHA_0635-RA, SPHA_2078-RA, SPHA_7901-RA	SPRO_0705-RA, SPRO_2107-RA	SVAR_2264-RA, SVAR_2265-RA, SVAR_6482-RA	SPPA_00200, SPPA_03694	KIH90117.1	Spsc_11325	LMZA1203, LMZA3246
OG0000203	OAA64573.1, OAA67964.1, OAA68567.1	SCUR_1048-RA, SCUR_1708-RA, SCUR_4607-RA		SPRO_2219-RA	SVAR_2719-RA, SVAR_5223-RA, SVAR_8642-RA	SPPA_05650, SPPA_09724, SPPA_11371, SPPA_11838	KIH94368.1	Spsc_12604	LMZA3842
OG0000204	OAA59645.1	SCUR_0552-RA, SCUR_4368-RA, SCUR_5614-RA	SPHA_4386-RA	SPRO_4200-RA, SPRO_6429-RA	SVAR_0034-RA, SVAR_8885-RA	SPPA_07976, SPPA_11465	KIH90981.1, KIH93455.1	Spsc_04987, Spsc_10318	LMZA1877, LMZA7638
OG0000205	OAA56261.1, OAA64363.1	SCUR_1110-RA, SCUR_1351-RA, SCUR_5022-RA	SPHA_4059-RA, SPHA_4060-RA	SPRO_7194-RA, SPRO_8126-RA	SVAR_3097-RA, SVAR_8550-RA, SVAR_8842-RA	SPPA_03346, SPPA_12063	KIH95184.1	Spsc_06582	LMZA3054
OG0000206	OAA64484.1, OAA64491.1, OAA65317.1	SCUR_7933-RA	SPHA_2265-RA, SPHA_7866-RA	SPRO_0191-RA	SVAR_1598-RA, SVAR_6882-RA	SPPA_03059, SPPA_03060, SPPA_11597	KIH88469.1, KIH88470.1	Spsc_16078	LMZA0953, LMZA0954
OG0000207	OAA68396.1	SCUR_6058-RA, SCUR_7919-RA, SCUR_8298-RA	SPHA_4183-RA, SPHA_7452-RA	SPRO_4778-RA, SPRO_8049-RA	SVAR_1152-RA, SVAR_7363-RA	SPPA_09123	KIH92465.1, KIH93980.1	Spsc_02525, Spsc_13355	LMZA4786, LMZA6833
OG0000208	OAA65818.1	SCUR_4655-RA, SCUR_4913-RA	SPHA_7141-RA	SPRO_3187-RA, SPRO_5784-RA	SVAR_2085-RA, SVAR_4955-RA, SVAR_9251-RA	SPPA_05141, SPPA_09637	KIH87038.1, KIH91063.1	Spsc_01621, Spsc_08224	LMZA5174, LMZA6014
OG0000209	OAA59567.1, OAA68799.1	SCUR_5463-RA, SCUR_6953-RA	SPHA_2187-RA, SPHA_5486-RA	SPRO_0006-RA, SPRO_4985-RA	SVAR_1293-RA, SVAR_3477-RA, SVAR_6128-RA	SPPA_04748, SPPA_06954, SPPA_08333	KIH92323.1	Spsc_02258	LMZA4931
OG0000210	OAA58471.1, OAA64656.1	SCUR_3762-RA	SPHA_2522-RA, SPHA_3876-RA	SPRO_0401-RA, SPRO_3164-RA	SVAR_4236-RA, SVAR_5213-RA	SPPA_07916, SPPA_09714	KIH86412.1, KIH88961.1	Spsc_06855, Spsc_15176	LMZA1418, LMZA5847
OG0000211	OAA55828.1, OAA57568.1, OAA66686.1	SCUR_0574-RA	SPHA_3446-RA, SPHA_3447-RA	SPRO_3118-RA, SPRO_6848-RA	SVAR_7654-RA	SPPA_02443, SPPA_03077	KIH90693.1, KIH91993.1	Spsc_05787, Spsc_09990, Spsc_09992	LMZA7153
OG0000212	OAA56279.1, OAA56342.1	SCUR_4263-RA, SCUR_8157-RA		SPRO_4555-RA	SVAR_0086-RA, SVAR_1588-RA, SVAR_8496-RA, SVAR_9232-RA	SPPA_05514, SPPA_05658, SPPA_11073	KIH93808.1	Spsc_09998	LMZA5122, LMZA5833, LMZA6385
OG0000213	OAA67032.1, OAA67033.1	SCUR_5790-RA, SCUR_5791-RA	SPHA_0421-RA	SPRO_0178-RA, SPRO_0179-RA	SVAR_6193-RA, SVAR_6194-RA	SPPA_09739, SPPA_09749	KIH88378.1, KIH88379.1	Spsc_16264, Spsc_16266	LMZA0863, LMZA0864
OG0000214	OAA55029.1, OAA57463.1	SCUR_3650-RA	SPHA_1539-RA, SPHA_6480-RA	SPRO_4058-RA	SVAR_3345-RA, SVAR_5469-RA	SPPA_08446, SPPA_09394	KIH89204.1, KIH91862.1	Spsc_09736, Spsc_09737, Spsc_13895	LMZA0055, LMZA1720
OG0000215	OAA66698.1	SCUR_2075-RA, SCUR_4514-RA	SPHA_1234-RA, SPHA_1235-RA	SPRO_4507-RA, SPRO_6694-RA	SVAR_0795-RA, SVAR_5123-RA	SPPA_01014, SPPA_01944	KIH91209.1, KIH92762.1	Spsc_03071, Spsc_03072, Spsc_08479	LMZA4511
OG0000216	OAA54276.1, OAA58473.1	SCUR_4713-RA, SCUR_5181-RA	SPHA_2335-RA	SPRO_1067-RA, SPRO_3158-RA	SVAR_4231-RA, SVAR_6939-RA	SPPA_03968, SPPA_07914	KIH86419.1, KIH88532.1	Spsc_06868, Spsc_15949	LMZA1007, LMZA5840
OG0000217	OAA65798.1	SCUR_3486-RA, SCUR_7840-RA	SPHA_2987-RA	SPRO_0522-RA, SPRO_0523-RA, SPRO_1435-RA	SVAR_2662-RA, SVAR_5286-RA	SPPA_08212, SPPA_11415	KIH89043.1, KIH94341.1	Spsc_12654, Spsc_15019	LMZA1496, LMZA3871
OG0000218	OAA68538.1, OAA68539.1	SCUR_3206-RA	SPHA_3813-RA	SPRO_3443-RA	SVAR_1631-RA, SVAR_4267-RA, SVAR_4693-RA	SPPA_01588, SPPA_01591, SPPA_10586	KIH86811.1, KIH86812.1	Spsc_07615	LMZA4312, LMZA5450, LMZA5451
OG0000219	OAA54594.1, OAA65226.1, OAA68709.1, OAA68712.1	SCUR_5290-RA	SPHA_1628-RA	SPRO_6213-RA, SPRO_6496-RA	SVAR_0226-RA, SVAR_4332-RA	SPPA_00763, SPPA_03875	KIH92571.1	Spsc_02725, Spsc_17043	LMZA4413, LMZA4683
OG0000220	OAA59905.1, OAA61740.1	SCUR_5621-RA	SPHA_6908-RA, SPHA_7793-RA	SPRO_3048-RA, SPRO_6423-RA	SVAR_0041-RA, SVAR_3869-RA	SPPA_01770, SPPA_11476	KIH90975.1, KIH95311.1	Spsc_04072, Spsc_10326	LMZA2313, LMZA7642
OG0000221	OAA56559.1, OAA57627.1	SCUR_3076-RA, SCUR_7315-RA	SPHA_3674-RA, SPHA_7098-RA	SPRO_1205-RA, SPRO_4859-RA	SVAR_5864-RA	SPPA_00136, SPPA_06400	KIH89667.1, KIH90816.1	Spsc_10623, Spsc_14510	LMZA0512, LMZA7609
OG0000222	OAA61633.1	SCUR_1161-RA, SCUR_5928-RA	SPHA_2765-RA, SPHA_3201-RA	SPRO_1281-RA, SPRO_6758-RA	SVAR_1853-RA, SVAR_7730-RA	SPPA_02022	KIH90611.1, KIH90612.1, KIH94589.1	Spsc_05947, Spsc_12178	LMZA3624, LMZA7079
OG0000223	OAA65537.1, OAA65681.1	SCUR_1338-RA, SCUR_1340-RA	SPHA_6366-RA, SPHA_6367-RA, SPHA_6368-RA	SPRO_4871-RA	SVAR_0364-RA	SPPA_10273, SPPA_10274	KIH92897.1, KIH92898.1	Spsc_03305, Spsc_03306	LMZA4371, LMZA4372
OG0000224	OAA61968.1, OAA65770.1, OAA65771.1	SCUR_5342-RA, SCUR_7740-RA	SPHA_6465-RA	SPRO_5996-RA, SPRO_7922-RA	SVAR_6091-RA, SVAR_7957-RA	SPPA_03893, SPPA_05616, SPPA_11678	KIH87300.1	Spsc_01163	LMZA0619, LMZA6128
OG0000225	OAA65831.1, OAA66713.1	SCUR_2134-RA	SPHA_6566-RA, SPHA_6664-RA	SPRO_3383-RA, SPRO_6673-RA	SVAR_4786-RA, SVAR_5101-RA	SPPA_01513, SPPA_01682	KIH86917.1, KIH91188.1	Spsc_07808, Spsc_08450	LMZA5300, LMZA5341
OG0000226		SCUR_0201-RA, SCUR_3967-RA	SPHA_2045-RA, SPHA_5358-RA	SPRO_1651-RA, SPRO_8026-RA	SVAR_2477-RA, SVAR_5954-RA	SPPA_07355, SPPA_10188	KIH89629.1, KIH89997.1	Spsc_11104, Spsc_14590	LMZA0477, LMZA3135
OG0000227	OAA56599.1, OAA56600.1	SCUR_0207-RA	SPHA_2035-RA, SPHA_2036-RA	SPRO_7999-RA	SVAR_5979-RA, SVAR_5980-RA	SPPA_07342, SPPA_07343	KIH89618.1, KIH89619.1	Spsc_14606, Spsc_14607	LMZA0466, LMZA0467
OG0000228	OAA61687.1, OAA66016.1	SCUR_3979-RA		SPRO_1681-RA, SPRO_2921-RA	SVAR_2424-RA	SPPA_05310, SPPA_05311, SPPA_05565	KIH91496.1, KIH94258.1	Spsc_09011, Spsc_12810, Spsc_12812	LMZA2599, LMZA3949
OG0000229	OAA57054.1, OAA57056.1	SCUR_0772-RA	SPHA_2150-RA	SPRO_5517-RA, SPRO_5519-RA	SVAR_5705-RA	SPPA_03835, SPPA_03837, SPPA_03838	KIH88848.1, KIH88849.1	Spsc_15406, Spsc_15409	LMZA1304, LMZA1306
OG0000230	OAA66779.1, OAA66780.1	SCUR_6012-RA, SCUR_8177-RA	SPHA_5569-RA	SPRO_7119-RA	SVAR_4412-RA, SVAR_5173-RA	SPPA_06996	KIH86562.1, KIH86563.1	Spsc_07116, Spsc_07120, Spsc_10002	LMZA5705, LMZA5706
OG0000231	OAA54807.1, OAA54808.1	SCUR_5225-RA	SPHA_2496-RA, SPHA_2497-RA	SPRO_0417-RA, SPRO_0418-RA	SVAR_5200-RA, SVAR_5201-RA	SPPA_09692, SPPA_09693	KIH88947.1, KIH88948.1	Spsc_15203, Spsc_15204	LMZA1405
OG0000232	OAA54814.1, OAA54815.1	SCUR_5232-RA	SPHA_2489-RA, SPHA_2491-RA	SPRO_0422-RA, SPRO_0424-RA	SVAR_5194-RA, SVAR_5195-RA	SPPA_09685, SPPA_09687	KIH88940.1, KIH88941.1	Spsc_15213, Spsc_15215	LMZA1397
OG0000233	OAA60297.1, OAA63388.1	SCUR_2372-RA, SCUR_2721-RA, SCUR_6602-RA		SPRO_7911-RA	SVAR_7419-RA, SVAR_7582-RA	SPPA_02677, SPPA_05598, SPPA_08754	KIH89125.1, KIH89771.1	Spsc_13705, Spsc_17051	LMZA0630
OG0000234	OAA54772.1, OAA58415.1, OAA62644.1, OAA64239.1, OAA68504.1	SCUR_0470-RA, SCUR_0623-RA, SCUR_3480-RA, SCUR_7786-RA		SPRO_5832-RA		SPPA_04531	KIH87116.1, KIH87117.1	Spsc_01506	LMZA6669, LMZA6680
OG0000235	OAA63312.1	SCUR_2007-RA, SCUR_2242-RA, SCUR_7822-RA	SPHA_7799-RA	SPRO_5379-RA	SVAR_7005-RA, SVAR_7047-RA, SVAR_8394-RA	SPPA_09436, SPPA_10844	KIH87497.1, KIH94032.1	Spsc_00837	LMZA6304, LMZA6885
OG0000236	OAA55050.1, OAA55304.1	SCUR_0688-RA, SCUR_2261-RA, SCUR_2262-RA	SPHA_5820-RA	SPRO_0787-RA, SPRO_4653-RA	SVAR_6568-RA	SPPA_02359, SPPA_08944	KIH89421.1, KIH92081.1	Spsc_01837, Spsc_14302	LMZA4068
OG0000237	OAA58373.1, OAA65208.1	SCUR_5544-RA	SPHA_0961-RA, SPHA_6463-RA	SPRO_2440-RA, SPRO_7925-RA	SVAR_6090-RA, SVAR_8714-RA	SPPA_11792	KIH89766.1, KIH91721.1	Spsc_09454, Spsc_17059	LMZA0618, LMZA1576
OG0000238	OAA61167.1	SCUR_2324-RA, SCUR_2325-RA	SPHA_5118-RA, SPHA_5119-RA	SPRO_2053-RA, SPRO_2054-RA	SVAR_1976-RA	SPPA_08536, SPPA_08537	KIH90404.1, KIH90405.1	Spsc_11894, Spsc_11898	LMZA3539, LMZA3540
OG0000239	OAA54360.1	SCUR_6861-RA, SCUR_7283-RA	SPHA_1013-RA, SPHA_6870-RA	SPRO_2385-RA, SPRO_4751-RA	SVAR_1184-RA, SVAR_8662-RA	SPPA_08075, SPPA_10732	KIH91981.1	Spsc_09969, Spsc_09970	LMZA1830, LMZA4828
OG0000240	OAA55528.1	SCUR_2797-RA, SCUR_4633-RA	SPHA_1713-RA	SPRO_3786-RA, SPRO_4792-RA	SVAR_1137-RA, SVAR_1632-RA	SPPA_10323, SPPA_10587	KIH92843.1, KIH93242.1	Spsc_03221, Spsc_03976	LMZA4301, LMZA4425
OG0000241	OAA53747.1, OAA61137.1	SCUR_1913-RA	SPHA_1188-RA	SPRO_4462-RA, SPRO_4463-RA	SVAR_0752-RA, SVAR_0753-RA	SPPA_00959, SPPA_00960	KIH92718.1, KIH92719.1	Spsc_02973, Spsc_02974	LMZA4549, LMZA4550
OG0000242	OAA61822.1	SCUR_7191-RA			SVAR_6049-RA	SPPA_08355, SPPA_10183, SPPA_11374, SPPA_11732	KIH87266.1, KIH91490.1, KIH94907.1, KIH94908.1, KIH95025.1	Spsc_01207, Spsc_01208, Spsc_06265	LMZA2889
OG0000243	OAA54562.1, OAA58916.1, OAA62006.1, OAA62007.1, OAA66498.1	SCUR_4787-RA, SCUR_7776-RA		SPRO_5010-RA, SPRO_7503-RA	SVAR_1320-RA, SVAR_1689-RA	SPPA_04788, SPPA_12070	KIH92294.1	Spsc_02207	LMZA4962
OG0000244	OAA54557.1	SCUR_2385-RA, SCUR_7788-RA	SPHA_1383-RA	SPRO_0546-RA, SPRO_6485-RA, SPRO_7782-RA	SVAR_4347-RA, SVAR_5311-RA, SVAR_8599-RA	SPPA_03911, SPPA_08242	KIH89070.1	Spsc_14970, Spsc_16473	LMZA1519
OG0000245	OAA54520.1, OAA61679.1	SCUR_0001-RA, SCUR_2420-RA	SPHA_6091-RA	SPRO_0222-RA, SPRO_1738-RA	SVAR_1895-RA, SVAR_5347-RA	SPPA_11392	KIH89093.1, KIH94633.1	Spsc_12083, Spsc_14935	LMZA1540, LMZA3590
OG0000246	OAA60510.1, OAA63725.1	SCUR_1976-RA, SCUR_1977-RA, SCUR_3025-RA	SPHA_5672-RA	SPRO_5359-RA	SVAR_8415-RA	SPPA_08609, SPPA_08610	KIH87470.1, KIH87471.1	Spsc_00879, Spsc_00882	LMZA6282, LMZA6283
OG0000247	OAA68741.1	SCUR_4596-RA	SPHA_2951-RA, SPHA_5163-RA	SPRO_2233-RA	SVAR_2731-RA, SVAR_8491-RA, SVAR_8870-RA, SVAR_9104-RA	SPPA_06301, SPPA_09790	KIH94382.1	Spsc_11014, Spsc_12585, Spsc_12586	LMZA3829
OG0000248	OAA68790.1, OAA68792.1	SCUR_7388-RA, SCUR_7389-RA, SCUR_7390-RA	SPHA_7168-RA, SPHA_7169-RA	SPRO_2524-RA	SVAR_3958-RA	SPPA_00711, SPPA_00713	KIH95208.1, KIH95210.1	Spsc_04298, Spsc_04299	LMZA2208
OG0000249	OAA65178.1, OAA66640.1	SCUR_3802-RA, SCUR_6031-RA	SPHA_6614-RA	SPRO_3247-RA, SPRO_3416-RA	SVAR_4730-RA, SVAR_4890-RA	SPPA_01570	KIH86878.1, KIH90993.1	Spsc_07728, Spsc_08108	LMZA5244, LMZA5384
OG0000250	OAA65175.1, OAA65176.1	SCUR_6034-RA, SCUR_6035-RA	SPHA_6616-RA, SPHA_6617-RA, SPHA_6618-RA, SPHA_6620-RA, SPHA_6621-RA	SPRO_3249-RA, SPRO_3250-RA	SVAR_4888-RA		KIH90990.1, KIH90991.1	Spsc_08092	LMZA5247
OG0000251	OAA64377.1, OAA65558.1	SCUR_8089-RA	SPHA_5461-RA	SPRO_1262-RA, SPRO_6151-RA	SVAR_0284-RA, SVAR_5799-RA	SPPA_10122, SPPA_11115	KIH89497.1, KIH92507.1	Spsc_02599, Spsc_14834	LMZA0348, LMZA4744
OG0000252	OAA61998.1	SCUR_5024-RA, SCUR_5026-RA	SPHA_4061-RA	SPRO_8127-RA	SVAR_3095-RA, SVAR_3096-RA, SVAR_4125-RA, SVAR_5149-RA, SVAR_5150-RA	SPPA_11250, SPPA_12064	KIH95182.1, KIH95183.1	Spsc_06581	LMZA2031
OG0000253	OAA54158.1, OAA55248.1, OAA57433.1	SCUR_2376-RA	SPHA_1508-RA	SPRO_0308-RA, SPRO_3767-RA	SVAR_5435-RA	SPPA_08492, SPPA_10417	KIH86438.1, KIH89169.1	Spsc_06893, Spsc_13831	LMZA0021, LMZA5820
OG0000254	OAA61213.1, OAA64441.1	SCUR_7370-RA	SPHA_3112-RA	SPRO_1125-RA, SPRO_5211-RA	SVAR_6889-RA, SVAR_8314-RA	SPPA_03226, SPPA_11178	KIH87603.1, KIH88477.1	Spsc_00661, Spsc_16060	LMZA0961, LMZA6400
OG0000255	OAA66648.1	SCUR_3793-RA, SCUR_6306-RA		SPRO_3409-RA, SPRO_6464-RA	SVAR_4374-RA, SVAR_4738-RA	SPPA_01558, SPPA_01641	KIH86520.1, KIH86887.1	Spsc_07047, Spsc_07746, Spsc_07747	LMZA5375, LMZA5740
OG0000256	OAA57846.1, OAA57847.1, OAA66524.1	SCUR_0608-RA, SCUR_6303-RA	SPHA_3488-RA	SPRO_6808-RA	SVAR_7690-RA	SPPA_03139, SPPA_03140	KIH90647.1, KIH90648.1	Spsc_05869, Spsc_05871	LMZA7117, LMZA7118
OG0000257	OAA57538.1, OAA66701.1, OAA68547.1, OAA68582.1	SCUR_1455-RA	SPHA_7817-RA	SPRO_3393-RA	SVAR_4348-RA, SVAR_4796-RA	SPPA_01530	KIH86495.1, KIH86907.1	Spsc_06997, Spsc_07782	LMZA5353, LMZA5768
OG0000258	OAA57933.1	SCUR_0877-RA, SCUR_0878-RA, SCUR_0879-RA, SCUR_0880-RA, SCUR_8172-RA	SPHA_3928-RA, SPHA_3930-RA	SPRO_3098-RA, SPRO_3099-RA	SVAR_4169-RA	SPPA_05853	KIH86312.1	Spsc_06677	LMZA5937, LMZA5938
OG0000259	OAA65436.1, OAA65437.1	SCUR_2965-RA	SPHA_0863-RA, SPHA_0864-RA	SPRO_8278-RA	SVAR_3785-RA, SVAR_3786-RA	SPPA_01900, SPPA_01901	KIH91269.1, KIH91270.1	Spsc_08581, Spsc_08584	LMZA2388, LMZA2389
OG0000260	OAA54353.1, OAA61261.1	SCUR_1265-RA	SPHA_5017-RA	SPRO_6008-RA, SPRO_7891-RA	SVAR_7325-RA, SVAR_8500-RA	SPPA_11824	KIH87316.1, KIH94015.1	Spsc_01142, Spsc_13275, Spsc_13277	LMZA6141, LMZA6868
OG0000261	OAA60565.1, OAA65729.1	SCUR_1276-RA	SPHA_5028-RA, SPHA_6025-RA	SPRO_3991-RA, SPRO_6021-RA	SVAR_3418-RA, SVAR_8481-RA	SPPA_08004	KIH87328.1, KIH94943.1	Spsc_01118, Spsc_04792	LMZA1945, LMZA6154
OG0000262	OAA56306.1, OAA66986.1	SCUR_4401-RA, SCUR_5962-RA	SPHA_3867-RA	SPRO_3157-RA	SVAR_4230-RA, SVAR_7321-RA	SPPA_07907, SPPA_11687	KIH86422.1, KIH94024.1	Spsc_06869, Spsc_13261	LMZA5839, LMZA6878
OG0000263	OAA58554.1, OAA64743.1	SCUR_5060-RA, SCUR_5063-RA	SPHA_4695-RA	SPRO_3868-RA	SVAR_0487-RA	SPPA_04447, SPPA_04448, SPPA_10363	KIH92227.1, KIH92229.1	Spsc_02096, Spsc_02097	LMZA5027, LMZA5028
OG0000264	OAA58066.1, OAA65354.1	SCUR_6246-RA	SPHA_1568-RA	SPRO_0372-RA, SPRO_7474-RA	SVAR_5500-RA, SVAR_7098-RA	SPPA_06752, SPPA_09895	KIH89233.1, KIH93867.1	Spsc_13585, Spsc_13943	LMZA0083, LMZA7181
OG0000265	OAA62635.1	SCUR_0144-RA, SCUR_1615-RA	SPHA_5051-RA	SPRO_1659-RA, SPRO_1987-RA	SVAR_2042-RA, SVAR_2451-RA	SPPA_06528, SPPA_12086	KIH90017.1, KIH90339.1	Spsc_11136, Spsc_11753	LMZA3150, LMZA3468
OG0000266	OAA65455.1, OAA65457.1	SCUR_7304-RA, SCUR_7310-RA	SPHA_6110-RA, SPHA_6111-RA	SPRO_1194-RA	SVAR_5874-RA, SVAR_5875-RA	SPPA_06422, SPPA_06423	KIH89604.1, KIH89605.1	Spsc_14623	LMZA0455, LMZA0456
OG0000267	OAA65580.1	SCUR_4331-RA, SCUR_4399-RA	SPHA_4208-RA	SPRO_7552-RA, SPRO_7890-RA	SVAR_1753-RA, SVAR_7323-RA	SPPA_11692, SPPA_11876	KIH89857.1, KIH94013.1	Spsc_10876, Spsc_13278	LMZA3765, LMZA6866
OG0000268	OAA55885.1, OAA58494.1, OAA62532.1, OAA65279.1	SCUR_4406-RA, SCUR_5009-RA		SPRO_4301-RA, SPRO_6082-RA, SPRO_7835-RA	SVAR_8939-RA	SPPA_05605, SPPA_11072	KIH89845.1, KIH94763.1	Spsc_10854	LMZA3543
OG0000269	OAA68760.1	SCUR_5867-RA	SPHA_5036-RA, SPHA_5037-RA	SPRO_1399-RA	SVAR_2584-RA, SVAR_2625-RA	SPPA_04595, SPPA_06640, SPPA_06641	KIH89899.1, KIH94523.1	Spsc_10948, Spsc_12302	LMZA2890, LMZA3686
OG0000270	OAA61926.1, OAA68477.1	SCUR_7569-RA	SPHA_3297-RA, SPHA_4425-RA	SPRO_7009-RA, SPRO_8055-RA	SVAR_4533-RA, SVAR_7366-RA	SPPA_08687	KIH86675.1, KIH90478.1	Spsc_06362, Spsc_07339	LMZA5583, LMZA6946
OG0000271	OAA53458.1, OAA54164.1, OAA57012.1	SCUR_6272-RA	SPHA_0287-RA, SPHA_3164-RA	SPRO_0806-RA, SPRO_7642-RA	SVAR_6598-RA, SVAR_8363-RA	SPPA_02183, SPPA_03159	KIH88241.1	Spsc_05641, Spsc_16526	LMZA0723
OG0000272	OAA53442.1, OAA53584.1, OAA54965.1, OAA61671.1, OAA63399.1, OAA63448.1, OAA63701.1, OAA65233.1	SCUR_4298-RA, SCUR_4299-RA	SPHA_7839-RA	SPRO_3168-RA, SPRO_3773-RA, SPRO_4305-RA		SPPA_10181	KIH87768.1
OG0000273	OAA56224.1, OAA57028.1, OAA60334.1	SCUR_0118-RA		SPRO_6515-RA, SPRO_6516-RA	SVAR_4301-RA, SVAR_4302-RA, SVAR_4303-RA, SVAR_4983-RA, SVAR_4984-RA	SPPA_05644, SPPA_05647, SPPA_09304	KIH89492.1	Spsc_14844
OG0000274	OAA55590.1, OAA55591.1	SCUR_1385-RA	SPHA_3636-RA, SPHA_3637-RA	SPRO_3671-RA, SPRO_3672-RA	SVAR_0394-RA	SPPA_05930, SPPA_06014	KIH92929.1, KIH92930.1	Spsc_03372, Spsc_03374	LMZA4337, LMZA4338
OG0000275	OAA57421.1, OAA58650.1	SCUR_5717-RA	SPHA_4068-RA, SPHA_4069-RA	SPRO_6892-RA, SPRO_8135-RA	SVAR_3077-RA	SPPA_02739, SPPA_04556	KIH93585.1, KIH95167.1	Spsc_05699, Spsc_06554	LMZA3036, LMZA7200
OG0000276	OAA57948.1, OAA57949.1	SCUR_0867-RA	SPHA_3916-RA	SPRO_3112-RA, SPRO_3113-RA	SVAR_4181-RA, SVAR_4182-RA	SPPA_05833, SPPA_05834	KIH86326.1, KIH86327.1	Spsc_06703, Spsc_06705	LMZA5925, LMZA5926
OG0000277	OAA62832.1, OAA62833.1	SCUR_6405-RA, SCUR_6406-RA	SPHA_6122-RA, SPHA_6123-RA	SPRO_1179-RA	SVAR_5893-RA	SPPA_07371, SPPA_07372	KIH89587.1, KIH89588.1	Spsc_14654, Spsc_14655	LMZA0437, LMZA0438
OG0000278	OAA60985.1	SCUR_2836-RA, SCUR_2837-RA	SPHA_0924-RA	SPRO_7260-RA, SPRO_7261-RA	SVAR_8773-RA	SPPA_06188, SPPA_06190	KIH91768.1, KIH91769.1	Spsc_09548, Spsc_09549, Spsc_09550	LMZA1626, LMZA1627
OG0000279	OAA55971.1, OAA65747.1	SCUR_7090-RA	SPHA_7732-RA, SPHA_7874-RA	SPRO_4031-RA, SPRO_6298-RA	SVAR_0938-RA, SVAR_3371-RA	SPPA_09811, SPPA_11945	KIH91834.1, KIH93465.1	Spsc_09688, Spsc_10006	LMZA1696
OG0000280	OAA59034.1	SCUR_6089-RA, SCUR_8030-RA		SPRO_2959-RA, SPRO_3426-RA	SVAR_3692-RA, SVAR_4707-RA	SPPA_11217, SPPA_12050	KIH86864.1, KIH91333.1	Spsc_07712, Spsc_08701	LMZA2449, LMZA5394
OG0000281	OAA59693.1, OAA60223.1, OAA60328.1	SCUR_2774-RA, SCUR_5108-RA, SCUR_8318-RA		SPRO_2946-RA, SPRO_3224-RA, SPRO_6695-RA	SVAR_3677-RA, SVAR_4919-RA, SVAR_5124-RA	SPPA_11193		Spsc_01928	LMZA5113
OG0000282	OAA68058.1, OAA68059.1	SCUR_2226-RA	SPHA_4137-RA	SPRO_2369-RA, SPRO_2370-RA	SVAR_2816-RA	SPPA_03548, SPPA_03549	KIH94208.1, KIH94209.1	Spsc_12871, Spsc_12872	LMZA3984, LMZA3985
OG0000283	OAA62736.1	SCUR_7042-RA, SCUR_7043-RA	SPHA_2406-RA	SPRO_5455-RA	SVAR_1758-RA, SVAR_5771-RA	SPPA_02471, SPPA_10900	KIH89464.1, KIH90014.1	Spsc_11133, Spsc_17096	LMZA0312, LMZA3148
OG0000284	OAA59668.1	SCUR_7325-RA	SPHA_4406-RA, SPHA_4408-RA, SPHA_4807-RA, SPHA_4808-RA	SPRO_4177-RA, SPRO_4179-RA, SPRO_4180-RA	SVAR_4106-RA	SPPA_09017	KIH95013.1, KIH95014.1	Spsc_04935, Spsc_04938
OG0000285	OAA63248.1, OAA64753.1	SCUR_3659-RA, SCUR_3946-RA	SPHA_3512-RA, SPHA_4056-RA	SPRO_3427-RA, SPRO_6657-RA	SVAR_5070-RA	SPPA_05121	KIH89627.1, KIH94889.1	Spsc_04715	LMZA1987, LMZA5489
OG0000286	OAA58920.1	SCUR_0845-RA, SCUR_3958-RA, SCUR_4998-RA	SPHA_7366-RA	SPRO_7839-RA	SVAR_0829-RA, SVAR_7815-RA, SVAR_9272-RA	SPPA_01494, SPPA_10877	KIH93782.1	Spsc_05362	LMZA5991, LMZA7391
OG0000287	OAA63339.1, OAA66021.1	SCUR_0736-RA, SCUR_5388-RA	SPHA_6201-RA	SPRO_2681-RA	SVAR_3215-RA, SVAR_8388-RA	SPPA_09460	KIH87503.1, KIH91657.1	Spsc_00824, Spsc_09325	LMZA2752, LMZA6309
OG0000288	OAA66017.1, OAA66018.1	SCUR_0733-RA	SPHA_6204-RA, SPHA_6205-RA, SPHA_6206-RA	SPRO_2677-RA	SVAR_3218-RA	SPPA_05404, SPPA_05405	KIH91660.1, KIH91661.1	Spsc_09328, Spsc_09329	LMZA2755
OG0000289	OAA64492.1, OAA64493.1	SCUR_2569-RA, SCUR_2570-RA	SPHA_0077-RA, SPHA_0078-RA	SPRO_0588-RA	SVAR_6354-RA	SPPA_04057, SPPA_04058	KIH88602.1, KIH88603.1	Spsc_15814, Spsc_15816	LMZA1077
OG0000290	OAA68345.1, OAA68346.1	SCUR_5077-RA, SCUR_8326-RA	SPHA_4707-RA	SPRO_5058-RA, SPRO_5059-RA	SVAR_1370-RA	SPPA_04852, SPPA_04854	KIH92244.1, KIH92245.1	Spsc_02121, Spsc_02123	LMZA5010
OG0000291	OAA62548.1	SCUR_4107-RA, SCUR_4108-RA, SCUR_4109-RA	SPHA_7617-RA, SPHA_7618-RA	SPRO_5590-RA	SVAR_5528-RA	SPPA_06794, SPPA_06795	KIH89264.1, KIH89265.1	Spsc_14006	LMZA0112, LMZA0115
OG0000292	OAA53587.1, OAA54570.1, OAA55216.1, OAA59041.1, OAA60590.1, OAA61052.1, OAA63690.1, OAA65391.1, OAA65398.1, OAA65408.1, OAA65554.1, OAA66453.1, OAA68715.1	SCUR_2277-RA			SVAR_6678-RA
OG0000293	OAA58497.1, OAA68542.1	SCUR_7031-RA	SPHA_3863-RA	SPRO_3152-RA	SVAR_4223-RA, SVAR_4351-RA	SPPA_07900, SPPA_09276	KIH86428.1, KIH86496.1	Spsc_06881, Spsc_06999	LMZA5767, LMZA5832
OG0000294	OAA56206.1	SCUR_7025-RA	SPHA_7245-RA	SPRO_5660-RA, SPRO_7946-RA	SVAR_5618-RA, SVAR_6051-RA	SPPA_02249, SPPA_06280	KIH89340.1, KIH91087.1	Spsc_08262, Spsc_14154	LMZA0190, LMZA5152
OG0000295	OAA54115.1	SCUR_1553-RA	SPHA_0362-RA	SPRO_0119-RA	SVAR_1682-RA, SVAR_6255-RA, SVAR_9287-RA	SPPA_02064, SPPA_10852	KIH88316.1, KIH93730.1	Spsc_05452, Spsc_16373	LMZA0802, LMZA7338
OG0000296	OAA56346.1, OAA58073.1, OAA60429.1, OAA62724.1	SCUR_6688-RA, SCUR_6689-RA		SPRO_1938-RA	SVAR_2094-RA	SPPA_06474, SPPA_06475	KIH90257.1	Spsc_11599, Spsc_11600	LMZA3384, LMZA3385
OG0000297	OAA53595.1, OAA54601.1, OAA58995.1, OAA60503.1, OAA66664.1	SCUR_7052-RA	SPHA_2641-RA	SPRO_5667-RA, SPRO_6113-RA, SPRO_8332-RA		SPPA_01664	KIH86499.1, KIH94876.1	Spsc_07002	LMZA5763
OG0000298	OAA55225.1, OAA55226.1	SCUR_0465-RA	SPHA_2169-RA	SPRO_5618-RA, SPRO_5619-RA	SVAR_5562-RA	SPPA_06846, SPPA_06847	KIH89295.1, KIH89296.1	Spsc_14069, Spsc_14071	LMZA0142, LMZA0143
OG0000299	OAA61944.1, OAA65324.1	SCUR_0373-RA, SCUR_3585-RA	SPHA_3316-RA	SPRO_5445-RA, SPRO_5446-RA	SVAR_7191-RA, SVAR_8063-RA, SVAR_8064-RA	SPPA_10656, SPPA_10694	KIH90461.1, KIH90462.1	Spsc_06330
OG0000300	OAA54366.1, OAA63341.1, OAA66933.1	SCUR_2796-RA, SCUR_3692-RA			SVAR_1621-RA, SVAR_8366-RA	SPPA_03156, SPPA_10581	KIH87539.1, KIH93234.1	Spsc_00769, Spsc_03968	LMZA4379, LMZA6343
OG0000301	OAA66751.1	SCUR_2495-RA	SPHA_5597-RA	SPRO_2167-RA, SPRO_7086-RA	SVAR_4448-RA	SPPA_01192, SPPA_07051	KIH86600.1, KIH94116.1	Spsc_07179, Spsc_07180, Spsc_13072	LMZA2854, LMZA5661
OG0000302	OAA66747.1, OAA66748.1	SCUR_2498-RA, SCUR_2499-RA	SPHA_5601-RA	SPRO_7082-RA	SVAR_4453-RA, SVAR_4454-RA	SPPA_07056, SPPA_07057	KIH86603.1, KIH86604.1	Spsc_07194	LMZA5657, LMZA5658
OG0000303	OAA61953.1, OAA61954.1	SCUR_7799-RA, SCUR_7801-RA	SPHA_5798-RA	SPRO_0677-RA, SPRO_0678-RA	SVAR_6446-RA	SPPA_03670, SPPA_03671	KIH88708.1, KIH88717.1	Spsc_15609	LMZA1177, LMZA1178
OG0000304	OAA62630.1, OAA65556.1	SCUR_4215-RA, SCUR_4216-RA, SCUR_4217-RA	SPHA_0744-RA	SPRO_1924-RA	SVAR_0211-RA, SVAR_2108-RA		KIH87023.1, KIH90272.1, KIH90273.1	Spsc_06591, Spsc_11631	LMZA3402
OG0000305	OAA54268.1, OAA59655.1, OAA66786.1	SCUR_2860-RA, SCUR_6975-RA		SPRO_1393-RA	SVAR_2590-RA	SPPA_04600	KIH89894.1, KIH91790.1	Spsc_09598, Spsc_10934, Spsc_10935	LMZA1648, LMZA2824
OG0000306		SCUR_7903-RA, SCUR_7905-RA, SCUR_7907-RA	SPHA_7188-RA, SPHA_7800-RA, SPHA_7801-RA, SPHA_7802-RA	SPRO_8213-RA, SPRO_8423-RA, SPRO_8431-RA, SPRO_8434-RA	SVAR_3106-RA, SVAR_8873-RA		KIH95188.1	Spsc_17144
OG0000307	OAA65986.1, OAA65988.1	SCUR_5862-RA	SPHA_6187-RA	SPRO_2700-RA	SVAR_3190-RA, SVAR_3191-RA	SPPA_05373, SPPA_05375	KIH91638.1, KIH91639.1	Spsc_09290, Spsc_09293	LMZA2733, LMZA2735
OG0000308	OAA57086.1, OAA66774.1	SCUR_7179-RA	SPHA_2122-RA	SPRO_5481-RA	SVAR_4417-RA, SVAR_5748-RA	SPPA_03793, SPPA_07006	KIH86568.1, KIH88810.1	Spsc_07127, Spsc_15472	LMZA1267, LMZA5699
OG0000309	OAA62867.1	SCUR_6085-RA, SCUR_6539-RA	SPHA_4299-RA, SPHA_4300-RA	SPRO_2968-RA, SPRO_7214-RA	SVAR_2416-RA, SVAR_3703-RA, SVAR_7859-RA, SVAR_8822-RA	SPPA_06278	KIH94894.1	Spsc_04721	LMZA1983
OG0000310		SCUR_2401-RA, SCUR_5121-RA, SCUR_8153-RA	SPHA_4778-RA, SPHA_5184-RA	SPRO_2737-RA, SPRO_3142-RA	SVAR_0011-RA, SVAR_3464-RA, SVAR_4210-RA	SPPA_06261, SPPA_07427	KIH91303.1	Spsc_08647	LMZA2420
OG0000311	OAA54511.1, OAA54522.1	SCUR_2421-RA	SPHA_1397-RA, SPHA_1398-RA	SPRO_0224-RA, SPRO_0225-RA	SVAR_5350-RA	SPPA_12040	KIH89095.1, KIH89096.1	Spsc_14927, Spsc_14932	LMZA1542, LMZA1543
OG0000312	OAA64508.1, OAA64509.1	SCUR_3332-RA	SPHA_6673-RA	SPRO_3372-RA	SVAR_4776-RA, SVAR_4777-RA	SPPA_01504, SPPA_01505	KIH86926.1, KIH86927.1	Spsc_07826, Spsc_07828	LMZA5330, LMZA5331
OG0000313	OAA62598.1, OAA62607.1, OAA65589.1	SCUR_4743-RA	SPHA_5089-RA, SPHA_5090-RA	SPRO_2023-RA	SVAR_2005-RA		KIH90376.1, KIH90377.1	Spsc_11831, Spsc_11833, Spsc_11834	LMZA3509, LMZA3511
OG0000314	OAA55284.1, OAA55353.1, OAA55354.1, OAA61744.1	SCUR_5008-RA, SCUR_5901-RA, SCUR_6982-RA, SCUR_8061-RA, SCUR_8147-RA		SPRO_2396-RA, SPRO_2397-RA, SPRO_2398-RA	SVAR_1625-RA	SPPA_08108		Spsc_09956
OG0000315	OAA57411.1, OAA68010.1	SCUR_3086-RA, SCUR_5035-RA	SPHA_2897-RA	SPRO_2202-RA	SVAR_2845-RA, SVAR_3086-RA	SPPA_01116, SPPA_04569	KIH94438.1	Spsc_06571, Spsc_12458	LMZA3042, LMZA3773
OG0000316	OAA57403.1, OAA58982.1, OAA65397.1	SCUR_0504-RA, SCUR_5028-RA	SPHA_2609-RA		SVAR_3093-RA, SVAR_7976-RA	SPPA_08892	KIH87865.1, KIH95181.1	Spsc_00217, Spsc_06580	LMZA3051, LMZA6647
OG0000317	OAA55863.1, OAA66914.1	SCUR_6741-RA, SCUR_7865-RA		SPRO_1045-RA	SVAR_6443-RA, SVAR_6960-RA	SPPA_03666, SPPA_03997	KIH88554.1, KIH88698.1	Spsc_15622, Spsc_15909	LMZA1031, LMZA1170
OG0000318	OAA57448.1, OAA68220.1	SCUR_2359-RA	SPHA_1526-RA	SPRO_0329-RA, SPRO_3151-RA	SVAR_4221-RA, SVAR_5455-RA	SPPA_07896, SPPA_08470	KIH89189.1, KIH93597.1	Spsc_05682, Spsc_13875	LMZA0041
OG0000319	OAA54362.1, OAA54955.1, OAA65560.1, OAA68583.1	SCUR_2485-RA, SCUR_4920-RA	SPHA_7132-RA	SPRO_3173-RA	SVAR_0209-RA, SVAR_4967-RA	SPPA_05173	KIH91075.1	Spsc_06594, Spsc_08249	LMZA5163
OG0000320	OAA67197.1	SCUR_1486-RA	SPHA_1883-RA, SPHA_5229-RA	SPRO_2565-RA, SPRO_2566-RA	SVAR_4007-RA	SPPA_00642, SPPA_00654	KIH94705.1, KIH94706.1	Spsc_04384, Spsc_04387, Spsc_04388	LMZA2170
OG0000321	OAA68291.1, OAA68292.1	SCUR_7132-RA, SCUR_8037-RA	SPHA_5498-RA, SPHA_5499-RA	SPRO_4998-RA	SVAR_1309-RA	SPPA_04772, SPPA_04773	KIH92306.1, KIH92307.1	Spsc_02223	LMZA4948, LMZA4949
OG0000322	OAA60990.1, OAA60991.1	SCUR_2614-RA	SPHA_4328-RA	SPRO_7244-RA	SVAR_8789-RA, SVAR_8790-RA	SPPA_06212, SPPA_06213	KIH91794.1, KIH91795.1	Spsc_09607, Spsc_09608	LMZA1654, LMZA1655
OG0000323	OAA66642.1, OAA66643.1	SCUR_3799-RA	SPHA_5711-RA	SPRO_3414-RA	SVAR_4732-RA	SPPA_01566, SPPA_01568	KIH86880.1, KIH86881.1	Spsc_07732, Spsc_07735, Spsc_07736	LMZA5381, LMZA5382
OG0000324	OAA53486.1, OAA53487.1	SCUR_3660-RA, SCUR_3661-RA	SPHA_3132-RA	SPRO_5234-RA, SPRO_5235-RA	SVAR_8335-RA	SPPA_03199, SPPA_03200	KIH87572.1	Spsc_00701, Spsc_00703	LMZA6375, LMZA6376
OG0000325	OAA53622.1, OAA57594.1	SCUR_3064-RA, SCUR_3065-RA, SCUR_3682-RA, SCUR_3683-RA	SPHA_3156-RA, SPHA_3157-RA	SPRO_5126-RA	SVAR_8355-RA	SPPA_03174	KIH87550.1	Spsc_00751	LMZA6355, LMZA7598
OG0000326	OAA59901.1	SCUR_5300-RA, SCUR_6959-RA		SPRO_0010-RA, SPRO_8224-RA	SVAR_3853-RA, SVAR_6131-RA	SPPA_01797, SPPA_06951	KIH87995.1, KIH95314.1	Spsc_04064, Spsc_17001	LMZA0113, LMZA2317
OG0000327	OAA54805.1	SCUR_3754-RA, SCUR_3755-RA, SCUR_3756-RA	SPHA_2502-RA, SPHA_2503-RA, SPHA_2504-RA	SPRO_0412-RA, SPRO_0413-RA	SVAR_5204-RA	SPPA_09698, SPPA_09699	KIH88951.1	Spsc_15196	LMZA1408
OG0000328	OAA54803.1, OAA54804.1	SCUR_3757-RA	SPHA_2508-RA, SPHA_2510-RA, SPHA_2511-RA	SPRO_0410-RA, SPRO_0411-RA	SVAR_5205-RA	SPPA_09702	KIH88952.1, KIH88953.1	Spsc_15193, Spsc_15194	LMZA1409
OG0000329	OAA58433.1, OAA63601.1, OAA65390.1, OAA65392.1, OAA68634.1	SCUR_4262-RA, SCUR_8158-RA		SPRO_5287-RA	SVAR_2870-RA, SVAR_8191-RA	SPPA_01170, SPPA_08302	KIH87374.1	Spsc_01034	LMZA6201
OG0000330	OAA59532.1, OAA61081.1	SCUR_0815-RA		SPRO_6159-RA	SVAR_0278-RA, SVAR_8919-RA	SPPA_07218, SPPA_10114	KIH92513.1, KIH93417.1, KIH93422.1	Spsc_02610, Spsc_05060	LMZA1845, LMZA4738
OG0000331	OAA65199.1	SCUR_0649-RA, SCUR_0822-RA	SPHA_4596-RA	SPRO_2218-RA, SPRO_3586-RA	SVAR_0544-RA, SVAR_2718-RA, SVAR_8928-RA	SPPA_07248, SPPA_10358, SPPA_11839	KIH92141.1	Spsc_01940	LMZA5107
OG0000332	OAA54976.1, OAA54987.1	SCUR_3614-RA	SPHA_6511-RA	SPRO_4093-RA, SPRO_4094-RA, SPRO_4095-RA	SVAR_3311-RA	SPPA_03523, SPPA_03525	KIH91899.1, KIH91900.1	Spsc_09806, Spsc_09807	LMZA1756
OG0000333	OAA61888.1, OAA63326.1	SCUR_5803-RA, SCUR_6729-RA	SPHA_6913-RA, SPHA_7438-RA	SPRO_3169-RA, SPRO_8324-RA	SVAR_7139-RA	SPPA_05689, SPPA_08767	KIH87519.1, KIH94071.1	Spsc_13166	LMZA6919
OG0000334	OAA57976.1, OAA59696.1, OAA61814.1	SCUR_2100-RA, SCUR_4687-RA			SVAR_0812-RA, SVAR_9221-RA	SPPA_01034, SPPA_10475	KIH87064.1, KIH92784.1	Spsc_01594, Spsc_03101	LMZA4486, LMZA6191
OG0000335	OAA54845.1, OAA54846.1	SCUR_4572-RA, SCUR_4573-RA	SPHA_2450-RA	SPRO_0382-RA	SVAR_6995-RA	SPPA_08115, SPPA_08116	KIH88901.1, KIH88902.1	Spsc_15297, Spsc_15298	LMZA1361, LMZA1362
OG0000336	OAA58381.1, OAA58382.1	SCUR_0669-RA	SPHA_3605-RA, SPHA_3607-RA	SPRO_3699-RA, SPRO_3700-RA	SVAR_0419-RA	SPPA_04341, SPPA_04343	KIH92960.1, KIH92961.1	Spsc_03430, Spsc_03433	LMZA4309
OG0000337	OAA67837.1, OAA67838.1	SCUR_1725-RA	SPHA_3987-RA, SPHA_3988-RA, SPHA_3989-RA	SPRO_2865-RA	SVAR_3594-RA	SPPA_05100, SPPA_05101	KIH91557.1, KIH91558.1	Spsc_09128, Spsc_09129	LMZA2657
OG0000338	OAA61890.1, OAA66887.1	SCUR_0283-RA, SCUR_5805-RA	SPHA_7436-RA	SPRO_8322-RA	SVAR_7141-RA	SPPA_08763, SPPA_08764	KIH94073.1, KIH94074.1	Spsc_13160, Spsc_13162, Spsc_13163	LMZA6921
OG0000339	OAA58558.1	SCUR_5055-RA	SPHA_3561-RA, SPHA_4700-RA	SPRO_3535-RA, SPRO_3536-RA	SVAR_0494-RA	SPPA_04482, SPPA_04483	KIH92236.1, KIH93003.1	Spsc_02109, Spsc_03499	LMZA4276, LMZA5020
OG0000340	OAA60214.1, OAA61839.1	SCUR_7338-RA	SPHA_7030-RA, SPHA_7740-RA	SPRO_1246-RA	SVAR_5815-RA, SVAR_9034-RA	SPPA_05809, SPPA_06333	KIH89516.1	Spsc_05203, Spsc_14795	LMZA0366, LMZA2334
OG0000341	OAA63623.1, OAA66501.1	SCUR_7770-RA, SCUR_8017-RA		SPRO_5003-RA, SPRO_7500-RA	SVAR_1314-RA, SVAR_1686-RA	SPPA_04780, SPPA_12065	KIH92301.1, KIH94242.1, KIH94910.1	Spsc_02215	LMZA4954
OG0000342	OAA63630.1, OAA65791.1	SCUR_7660-RA, SCUR_7769-RA	SPHA_6244-RA	SPRO_0694-RA	SVAR_4127-RA, SVAR_6455-RA	SPPA_03683, SPPA_05911	KIH86272.1, KIH88731.1	Spsc_06598, Spsc_15596	LMZA1189
OG0000343		SCUR_4427-RA, SCUR_7768-RA	SPHA_6243-RA, SPHA_7447-RA	SPRO_7499-RA, SPRO_8340-RA	SVAR_1654-RA, SVAR_1655-RA, SVAR_7122-RA	SPPA_08786	KIH93261.1, KIH94056.1	Spsc_04013, Spsc_13199	LMZA6905
OG0000344	OAA61036.1, OAA61037.1	SCUR_0308-RA	SPHA_1974-RA	SPRO_2813-RA, SPRO_2814-RA	SVAR_3542-RA, SVAR_3543-RA	SPPA_05024, SPPA_05025	KIH91475.1, KIH91476.1	Spsc_08971, Spsc_08972	LMZA2583
OG0000345	OAA55300.1, OAA55301.1	SCUR_1076-RA	SPHA_5215-RA, SPHA_5216-RA	SPRO_7150-RA, SPRO_7151-RA	SVAR_3134-RA	SPPA_03410, SPPA_03412	KIH94807.1, KIH94808.1	Spsc_04579	LMZA2069, LMZA2070
OG0000346	OAA56303.1, OAA59894.1, OAA68004.1	SCUR_5615-RA	SPHA_6912-RA	SPRO_6427-RA	SVAR_0035-RA, SVAR_3100-RA, SVAR_7054-RA	SPPA_11467	KIH87583.1, KIH90979.1	Spsc_00687, Spsc_10320	LMZA7640
OG0000347	OAA55210.1	SCUR_7135-RA	SPHA_1822-RA, SPHA_2196-RA	SPRO_0016-RA	SVAR_3722-RA, SVAR_6135-RA	SPPA_06946, SPPA_07161	KIH87999.1, KIH91370.1	Spsc_08754, Spsc_16988	LMZA0557, LMZA2477
OG0000348	OAA56985.1, OAA56986.1	SCUR_3124-RA	SPHA_0048-RA, SPHA_0049-RA	SPRO_0616-RA	SVAR_6380-RA	SPPA_03576, SPPA_03577	KIH88633.1, KIH88634.1	Spsc_15737, Spsc_15740	LMZA1103, LMZA1104
OG0000349	OAA56197.1, OAA62891.1	SCUR_0120-RA		SPRO_7164-RA	SVAR_4305-RA, SVAR_8859-RA, SVAR_9248-RA	SPPA_03373, SPPA_09307	KIH86460.1, KIH94830.1	Spsc_04627, Spsc_06934	LMZA2045, LMZA5799
OG0000350	OAA62453.1, OAA62454.1	SCUR_0008-RA, SCUR_0009-RA	SPHA_6082-RA	SPRO_1747-RA	SVAR_1904-RA	SPPA_11380, SPPA_11381	KIH94643.1, KIH94644.1	Spsc_12065, Spsc_12068	LMZA3579, LMZA3580
OG0000351	OAA57651.1	SCUR_7221-RA	SPHA_3770-RA, SPHA_3771-RA	SPRO_4698-RA, SPRO_4699-RA	SVAR_1080-RA, SVAR_1081-RA	SPPA_04290	KIH90750.1, KIH90751.1	Spsc_10277, Spsc_10279	LMZA7545, LMZA7546
OG0000352	OAA55770.1, OAA55773.1	SCUR_7219-RA, SCUR_7220-RA	SPHA_3772-RA	SPRO_4695-RA, SPRO_4697-RA	SVAR_1082-RA	SPPA_04292, SPPA_04294	KIH90752.1, KIH90754.1	Spsc_10281, Spsc_10284	LMZA7547
OG0000353	OAA67018.1, OAA67019.1	SCUR_2168-RA	SPHA_2244-RA, SPHA_2245-RA	SPRO_1031-RA	SVAR_6824-RA, SVAR_6825-RA	SPPA_02980, SPPA_02981	KIH88023.1, KIH88024.1	Spsc_16932, Spsc_16933	LMZA0858
OG0000354	OAA63378.1	SCUR_3581-RA	SPHA_5666-RA	SPRO_5321-RA	SVAR_8047-RA, SVAR_8467-RA	SPPA_10705, SPPA_11806	KIH87413.1, KIH87804.1	Spsc_00303, Spsc_00970, Spsc_03983	LMZA6233, LMZA6585
OG0000355	OAA64549.1, OAA64550.1	SCUR_6748-RA	SPHA_5794-RA	SPRO_0669-RA	SVAR_6433-RA	SPPA_03652, SPPA_03653	KIH88689.1, KIH88690.1	Spsc_15637, Spsc_15638, Spsc_15639	LMZA1160, LMZA1161
OG0000356	OAA55231.1, OAA64376.1	SCUR_5446-RA	SPHA_2380-RA	SPRO_1266-RA, SPRO_1267-RA	SVAR_5793-RA	SPPA_11121, SPPA_11122	KIH89491.1, KIH89493.1	Spsc_14842, Spsc_14845	LMZA0342, LMZA0343
OG0000357			SPHA_4219-RA	SPRO_1591-RA, SPRO_7888-RA	SVAR_0581-RA, SVAR_2362-RA, SVAR_3195-RA, SVAR_7319-RA, SVAR_8672-RA	SPPA_04143, SPPA_10005, SPPA_11304, SPPA_11684	KIH94465.1	Spsc_12412	LMZA3745
OG0000358	OAA66822.1		SPHA_5018-RA	SPRO_6009-RA, SPRO_7535-RA	SVAR_1734-RA, SVAR_2936-RA, SVAR_9075-RA	SPPA_02221, SPPA_04698	KIH87317.1, KIH89813.1	Spsc_01141, Spsc_10804	LMZA3210, LMZA6142
OG0000359			SPHA_1454-RA, SPHA_3514-RA, SPHA_4787-RA, SPHA_5255-RA, SPHA_5257-RA, SPHA_5965-RA, SPHA_5967-RA, SPHA_6041-RA, SPHA_7069-RA, SPHA_7326-RA, SPHA_7721-RA, SPHA_7841-RA, SPHA_7844-RA, SPHA_7873-RA					Spsc_11715
OG0000360	OAA67826.1			SPRO_7586-RA	SVAR_1806-RA, SVAR_1808-RA, SVAR_1813-RA, SVAR_1814-RA, SVAR_8840-RA	SPPA_05704, SPPA_05741	KIH89874.1, KIH89876.1	Spsc_10912, Spsc_10913, Spsc_10915	LMZA3876
OG0000361	OAA65882.1	SCUR_0228-RA, SCUR_4941-RA	SPHA_6014-RA	SPRO_4847-RA	SVAR_0171-RA	SPPA_00106	KIH90844.1, KIH91806.1	Spsc_09629, Spsc_10583	LMZA1667, LMZA1668, LMZA7635
OG0000362	OAA59134.1	SCUR_2185-RA	SPHA_2878-RA, SPHA_2879-RA, SPHA_2880-RA	SPRO_1598-RA, SPRO_1599-RA	SVAR_2355-RA, SVAR_2356-RA	SPPA_04153	KIH94459.1	Spsc_12420	LMZA3750, LMZA3751
OG0000363	OAA63768.1	SCUR_6723-RA, SCUR_7069-RA, SCUR_7829-RA		SPRO_4664-RA, SPRO_4907-RA	SVAR_8502-RA	SPPA_05607, SPPA_09280	KIH92362.1	Spsc_01155, Spsc_02346	LMZA4897, LMZA6133
OG0000364	OAA54534.1, OAA61209.1, OAA61210.1, OAA63346.1, OAA64586.1	SCUR_0382-RA, SCUR_6706-RA, SCUR_7607-RA		SPRO_1593-RA, SPRO_7723-RA		SPPA_04147	KIH91211.1, KIH94464.1	Spsc_08481
OG0000365	OAA59087.1, OAA59088.1	SCUR_2575-RA	SPHA_2004-RA, SPHA_2005-RA	SPRO_0582-RA	SVAR_6348-RA	SPPA_04047, SPPA_04048	KIH88595.1, KIH88596.1	Spsc_15826	LMZA1071, LMZA1072
OG0000366	OAA53451.1, OAA53495.1, OAA55615.1, OAA60574.1, OAA63246.1, OAA67859.1	SCUR_0854-RA, SCUR_5161-RA		SPRO_7947-RA			KIH86372.1, KIH93598.1, KIH93627.1	Spsc_05680, Spsc_06790
OG0000367	OAA56250.1	SCUR_5163-RA, SCUR_6737-RA, SCUR_8260-RA	SPHA_5453-RA	SPRO_2962-RA, SPRO_6141-RA	SVAR_0295-RA, SVAR_3696-RA	SPPA_07728, SPPA_10137	KIH92498.1	Spsc_02583	LMZA4755
OG0000368	OAA60286.1	SCUR_2266-RA, SCUR_5844-RA, SCUR_7797-RA	SPHA_5802-RA, SPHA_6189-RA	SPRO_0681-RA, SPRO_6559-RA	SVAR_1170-RA, SVAR_3203-RA, SVAR_6449-RA, SVAR_8968-RA	SPPA_03674			LMZA2741
OG0000369	OAA65209.1, OAA65210.1	SCUR_5545-RA, SCUR_5546-RA	SPHA_0963-RA	SPRO_2439-RA	SVAR_8713-RA	SPPA_08093	KIH91719.1, KIH91720.1	Spsc_09452, Spsc_09453	LMZA1574, LMZA1575
OG0000370	OAA59194.1	SCUR_2821-RA	SPHA_7755-RA	SPRO_4739-RA, SPRO_8369-RA	SVAR_1204-RA, SVAR_7057-RA	SPPA_11981	KIH92417.1, KIH93830.1	Spsc_02443, Spsc_13642	LMZA4840, LMZA6859
OG0000371	OAA63432.1	SCUR_7093-RA		SPRO_6649-RA	SVAR_5060-RA	SPPA_05276, SPPA_05278, SPPA_08344	KIH91164.1, KIH91165.1	Spsc_08398, Spsc_08400, Spsc_08401	LMZA5611, LMZA5622
OG0000372	OAA57634.1	SCUR_0113-RA, SCUR_6362-RA	SPHA_3828-RA	SPRO_6520-RA, SPRO_7915-RA	SVAR_4297-RA, SVAR_5728-RA	SPPA_09296	KIH86349.1	Spsc_06745, Spsc_06746	LMZA0626, LMZA5906
OG0000373	OAA56178.1	SCUR_6375-RA		SPRO_6437-RA, SPRO_6701-RA	SVAR_4956-RA, SVAR_4957-RA, SVAR_5136-RA	SPPA_00399, SPPA_01947, SPPA_02166	KIH91219.1, KIH91220.1	Spsc_08492	LMZA5677
OG0000374	OAA61145.1	SCUR_3819-RA, SCUR_3820-RA, SCUR_3821-RA	SPHA_5147-RA, SPHA_5148-RA, SPHA_5149-RA	SPRO_2078-RA, SPRO_2079-RA, SPRO_2080-RA	SVAR_1951-RA	SPPA_11644	KIH90429.1	Spsc_11959
OG0000375	OAA59112.1, OAA63405.1, OAA65644.1	SCUR_2530-RA, SCUR_8118-RA	SPHA_0101-RA	SPRO_1007-RA	SVAR_2461-RA, SVAR_6690-RA	SPPA_02451, SPPA_02945	KIH88049.1	Spsc_16883	LMZA1125
OG0000376	OAA63424.1, OAA66721.1	SCUR_5584-RA	SPHA_5680-RA, SPHA_7008-RA	SPRO_7059-RA	SVAR_4583-RA, SVAR_8432-RA	SPPA_08633, SPPA_09951	KIH86628.1	Spsc_07241	LMZA5635, LMZA6267
OG0000377	OAA56321.1, OAA57491.1	SCUR_1257-RA	SPHA_0544-RA	SPRO_1530-RA, SPRO_1532-RA	SVAR_2299-RA	SPPA_04236, SPPA_04237	KIH90080.1, KIH90081.1	Spsc_11247, Spsc_11249	LMZA3214
OG0000378	OAA55270.1, OAA68554.1, OAA68555.1	SCUR_6966-RA, SCUR_6967-RA, SCUR_6995-RA		SPRO_3761-RA, SPRO_3932-RA, SPRO_3933-RA	SVAR_1556-RA		KIH93205.1	Spsc_03912, Spsc_03913	LMZA4679
OG0000379	OAA55515.1, OAA67982.1	SCUR_2128-RA, SCUR_5656-RA	SPHA_2917-RA	SPRO_2358-RA, SPRO_4934-RA	SVAR_1232-RA, SVAR_2865-RA	SPPA_01171, SPPA_09227	KIH94416.1	Spsc_12514	LMZA3794
OG0000380	OAA58552.1	SCUR_3920-RA	SPHA_6541-RA	SPRO_3873-RA	SVAR_0484-RA, SVAR_5019-RA	SPPA_04443, SPPA_05243	KIH91129.1, KIH92224.1	Spsc_02094, Spsc_08354	LMZA5031, LMZA5944
OG0000381	OAA60203.1	SCUR_6532-RA, SCUR_6533-RA	SPHA_4307-RA	SPRO_2378-RA, SPRO_6631-RA, SPRO_7226-RA	SVAR_5029-RA, SVAR_8649-RA, SVAR_8810-RA	SPPA_06251			LMZA1834, LMZA1970, LMZA5789
OG0000382	OAA63259.1, OAA63771.1	SCUR_2394-RA	SPHA_4994-RA, SPHA_4995-RA		SVAR_1838-RA, SVAR_2043-RA, SVAR_8107-RA			Spsc_03995, Spsc_14328, Spsc_15347, Spsc_15696, Spsc_17145, Spsc_17146
OG0000383	OAA64174.1	SCUR_0592-RA, SCUR_3045-RA	SPHA_7287-RA	SPRO_5924-RA	SVAR_7884-RA	SPPA_05751, SPPA_07366	KIH87208.1, KIH92725.1	Spsc_01318, Spsc_02989	LMZA4543, LMZA6039
OG0000384	OAA57135.1	SCUR_5362-RA, SCUR_6820-RA	SPHA_2082-RA	SPRO_0709-RA, SPRO_0710-RA	SVAR_5580-RA, SVAR_6486-RA, SVAR_6487-RA, SVAR_8625-RA	SPPA_03703		Spsc_15579	LMZA1206, LMZA1207
OG0000385	OAA57936.1, OAA63772.1	SCUR_4613-RA	SPHA_4813-RA		SVAR_5079-RA, SVAR_5080-RA	SPPA_03274, SPPA_03902	KIH92478.1, KIH93326.1	Spsc_01166, Spsc_15276, Spsc_15615, Spsc_15616
OG0000386	OAA58376.1	SCUR_7948-RA, SCUR_8236-RA	SPHA_0619-RA	SPRO_1510-RA	SVAR_2279-RA	SPPA_04268, SPPA_04269	KIH90102.1, KIH90103.1	Spsc_11288, Spsc_11292	LMZA3231, LMZA3233
OG0000387	OAA66609.1, OAA66911.1	SCUR_4461-RA, SCUR_4689-RA, SCUR_5393-RA		SPRO_3474-RA	SVAR_1701-RA, SVAR_4659-RA, SVAR_6075-RA	SPPA_04735	KIH86848.1	Spsc_07689	LMZA5344, LMZA5410
OG0000388	OAA57084.1, OAA57088.1	SCUR_8115-RA	SPHA_2121-RA	SPRO_5483-RA, SPRO_5484-RA, SPRO_5485-RA	SVAR_5746-RA	SPPA_03788	KIH88807.1, KIH88808.1	Spsc_15475, Spsc_15476	LMZA1266
OG0000389	OAA55866.1, OAA66952.1	SCUR_5039-RA	SPHA_4063-RA	SPRO_8130-RA	SVAR_3081-RA, SVAR_6442-RA	SPPA_03665, SPPA_04564	KIH88697.1, KIH95173.1	Spsc_06566, Spsc_15623	LMZA1168
OG0000390	OAA56727.1	SCUR_2344-RA	SPHA_3773-RA	SPRO_4694-RA	SVAR_0818-RA, SVAR_5472-RA	SPPA_04295, SPPA_06716	KIH89207.1, KIH90755.1	Spsc_10285, Spsc_13898	LMZA0059, LMZA7549
OG0000391	OAA55960.1, OAA56726.1	SCUR_2345-RA, SCUR_7075-RA	SPHA_7710-RA	SPRO_0347-RA, SPRO_6308-RA	SVAR_0947-RA, SVAR_0948-RA, SVAR_5471-RA	SPPA_06714	KIH89206.1	Spsc_13897	LMZA0057
OG0000392	OAA53239.1	SCUR_4965-RA	SPHA_0159-RA	SPRO_0949-RA	SVAR_3689-RA, SVAR_6751-RA	SPPA_02873, SPPA_11214	KIH88106.1, KIH91332.1	Spsc_08700, Spsc_16787	LMZA0147, LMZA2448
OG0000393	OAA59630.1	SCUR_6076-RA	SPHA_1837-RA	SPRO_2976-RA	SVAR_3710-RA, SVAR_6761-RA	SPPA_07146, SPPA_09149	KIH88120.1, KIH91356.1	Spsc_08734, Spsc_16762	LMZA0291, LMZA2464
OG0000394	OAA59685.1, OAA67318.1	SCUR_4861-RA, SCUR_4862-RA	SPHA_7651-RA	SPRO_4156-RA	SVAR_4087-RA	SPPA_09041, SPPA_09042	KIH94997.1, KIH94998.1	Spsc_04900	LMZA1896, LMZA1897
OG0000395	OAA65547.1	SCUR_5305-RA, SCUR_7603-RA	SPHA_5437-RA, SPHA_6411-RA	SPRO_6117-RA	SVAR_0315-RA, SVAR_3874-RA	SPPA_01759, SPPA_11495	KIH92472.1	Spsc_02537	LMZA2292, LMZA4780
OG0000396	OAA60915.1, OAA68226.1	SCUR_3769-RA, SCUR_3770-RA, SCUR_5880-RA		SPRO_1413-RA	SVAR_2642-RA, SVAR_2712-RA	SPPA_06603, SPPA_11851	KIH94502.1, KIH94503.1	Spsc_12340	LMZA3707
OG0000397	OAA57850.1	SCUR_0605-RA	SPHA_3484-RA, SPHA_3485-RA	SPRO_6810-RA, SPRO_6811-RA	SVAR_7688-RA	SPPA_03133, SPPA_03135	KIH90651.1, KIH90652.1	Spsc_05865	LMZA7120, LMZA7121
OG0000398	OAA57501.1, OAA57502.1	SCUR_3283-RA	SPHA_4077-RA	SPRO_1466-RA	SVAR_3069-RA, SVAR_3070-RA	SPPA_04544, SPPA_04545	KIH95158.1, KIH95159.1	Spsc_06537	LMZA3026, LMZA3027
OG0000399	OAA53954.1	SCUR_4082-RA, SCUR_7450-RA			SVAR_4427-RA, SVAR_5146-RA, SVAR_7803-RA	SPPA_10424	KIH88823.1, KIH93773.1	Spsc_05376, Spsc_05378, Spsc_15452	LMZA1282, LMZA7383
OG0000400	OAA65972.1, OAA65973.1	SCUR_3436-RA	SPHA_0654-RA, SPHA_0655-RA	SPRO_1783-RA	SVAR_2247-RA	SPPA_00224, SPPA_00225	KIH90135.1, KIH90136.1	Spsc_11366	LMZA3262, LMZA3263
OG0000401	OAA54359.1	SCUR_7284-RA	SPHA_1014-RA, SPHA_6871-RA	SPRO_2386-RA, SPRO_4752-RA	SVAR_1183-RA, SVAR_8663-RA	SPPA_08076, SPPA_10733	KIH91980.1	Spsc_09968	LMZA1829, LMZA4827
OG0000402	OAA61997.1	SCUR_6725-RA, SCUR_7277-RA, SCUR_7278-RA			SVAR_2548-RA, SVAR_2549-RA, SVAR_4126-RA, SVAR_5148-RA	SPPA_09614, SPPA_11253	KIH93283.1	Spsc_05297	LMZA1923, LMZA2030
OG0000403	OAA57516.1, OAA57520.1	SCUR_7359-RA	SPHA_0468-RA, SPHA_0469-RA	SPRO_8152-RA	SVAR_2993-RA	SPPA_01314, SPPA_01315	KIH95093.1, KIH95094.1	Spsc_06124	LMZA2964, LMZA2965
OG0000404	OAA55220.1, OAA63450.1, OAA63571.1	SCUR_2121-RA	SPHA_7362-RA	SPRO_4927-RA	SVAR_1240-RA, SVAR_7458-RA, SVAR_8259-RA, SVAR_8260-RA	SPPA_09240	KIH92378.1	Spsc_02377	LMZA4880
OG0000405	OAA62902.1	SCUR_1108-RA, SCUR_2125-RA		SPRO_7199-RA	SVAR_1236-RA, SVAR_8841-RA	SPPA_03349, SPPA_09232, SPPA_09258	KIH94847.1	Spsc_04651, Spsc_04652, Spsc_17022	LMZA2027
OG0000406	OAA60913.1	SCUR_5125-RA	SPHA_5185-RA, SPHA_5186-RA	SPRO_2741-RA	SVAR_3467-RA, SVAR_3468-RA	SPPA_08348, SPPA_08349	KIH91299.1, KIH91300.1	Spsc_08640	LMZA2418, LMZA2419
OG0000407	OAA56724.1, OAA56979.1, OAA60452.1, OAA63640.1, OAA66003.1	SCUR_7754-RA		SPRO_1986-RA	SVAR_8062-RA	SPPA_05262	KIH89979.1, KIH91072.1	Spsc_11076, Spsc_17080	LMZA5166
OG0000408		SCUR_4312-RA, SCUR_5332-RA, SCUR_6819-RA		SPRO_2280-RA, SPRO_3056-RA, SPRO_6109-RA, SPRO_6782-RA, SPRO_7538-RA, SPRO_7885-RA, SPRO_8237-RA		SPPA_00398, SPPA_05254	KIH86535.1, KIH87288.1
OG0000409	OAA62430.1	SCUR_5829-RA	SPHA_6075-RA, SPHA_6076-RA, SPHA_6078-RA	SPRO_1752-RA, SPRO_7942-RA	SVAR_1910-RA, SVAR_3978-RA, SVAR_6067-RA	SPPA_11721	KIH94650.1		LMZA0598, LMZA3572
OG0000410	OAA68282.1	SCUR_5972-RA	SPHA_7032-RA	SPRO_4289-RA	SVAR_1542-RA, SVAR_9020-RA	SPPA_07732, SPPA_08561	KIH93150.1, KIH93321.1	Spsc_03812, Spsc_05221	LMZA2201, LMZA4121
OG0000411	OAA54257.1, OAA54258.1	SCUR_5199-RA, SCUR_5200-RA	SPHA_2346-RA	SPRO_1051-RA, SPRO_1052-RA	SVAR_6954-RA	SPPA_03987	KIH88547.1	Spsc_15918, Spsc_15919	LMZA1023, LMZA1024
OG0000412	OAA64423.1, OAA64424.1	SCUR_1761-RA	SPHA_6035-RA, SPHA_7679-RA	SPRO_4112-RA, SPRO_4113-RA	SVAR_4046-RA	SPPA_11076	KIH94954.1, KIH94955.1	Spsc_04818	LMZA1932, LMZA1933
OG0000413	OAA56305.1, OAA65312.1	SCUR_4623-RA	SPHA_0785-RA, SPHA_0788-RA	SPRO_1292-RA, SPRO_1301-RA	SVAR_2552-RA	SPPA_10075, SPPA_10081	KIH89920.1	Spsc_10977	LMZA3059, LMZA3063
OG0000414	OAA67972.1, OAA68232.1	SCUR_6327-RA	SPHA_2909-RA	SPRO_2349-RA, SPRO_2350-RA	SVAR_2857-RA	SPPA_01130, SPPA_01132	KIH94423.1, KIH94425.1	Spsc_12497	LMZA3783, LMZA3785
OG0000415	OAA56731.1, OAA56732.1	SCUR_3546-RA		SPRO_0686-RA	SVAR_6472-RA, SVAR_8656-RA		KIH88721.1, KIH91086.1, KIH91985.1	Spsc_08261, Spsc_09978, Spsc_15605	LMZA1183, LMZA1833
OG0000416	OAA67352.1, OAA67353.1	SCUR_5287-RA	SPHA_1630-RA, SPHA_1631-RA	SPRO_6196-RA	SVAR_0243-RA	SPPA_00721	KIH92567.1, KIH92568.1	Spsc_02719, Spsc_02720	LMZA4686, LMZA4687
OG0000417	OAA59899.1, OAA63763.1, OAA64582.1	SCUR_5294-RA	SPHA_7486-RA	SPRO_8229-RA	SVAR_3848-RA, SVAR_4324-RA	SPPA_01803, SPPA_03866	KIH95319.1	Spsc_04052, Spsc_04054	LMZA2322
OG0000418	OAA61027.1, OAA64282.1	SCUR_0302-RA	SPHA_0727-RA, SPHA_1981-RA	SPRO_1899-RA, SPRO_2820-RA	SVAR_2132-RA, SVAR_3550-RA	SPPA_05035	KIH90298.1	Spsc_08992, Spsc_11680	LMZA3425
OG0000419	OAA67885.1, OAA67886.1	SCUR_0313-RA, SCUR_0314-RA	SPHA_1969-RA	SPRO_2807-RA	SVAR_3535-RA	SPPA_05012, SPPA_05016	KIH91468.1, KIH91469.1	Spsc_08961	LMZA2577, LMZA2579
OG0000420	OAA61043.1, OAA67131.1	SCUR_0337-RA, SCUR_0338-RA	SPHA_1936-RA	SPRO_2781-RA	SVAR_3507-RA	SPPA_06867, SPPA_06869	KIH91440.1, KIH91441.1	Spsc_08898	LMZA2551, LMZA2552
OG0000421	OAA66832.1	SCUR_7517-RA	SPHA_0805-RA	SPRO_1322-RA, SPRO_1323-RA, SPRO_1324-RA	SVAR_2525-RA	SPPA_10890, SPPA_10891	KIH89951.1, KIH89952.1	Spsc_11024, Spsc_11025	LMZA3093
OG0000422	OAA56693.1, OAA56694.1	SCUR_1055-RA	SPHA_0854-RA, SPHA_0855-RA	SPRO_7128-RA	SVAR_3146-RA	SPPA_03430, SPPA_03431	KIH94791.1, KIH94792.1	Spsc_04552, Spsc_04554	LMZA2085
OG0000423	OAA58553.1, OAA62855.1	SCUR_1123-RA		SPRO_3872-RA, SPRO_7179-RA	SVAR_8856-RA	SPPA_04444, SPPA_06319	KIH92225.1, KIH94863.1	Spsc_02095, Spsc_04682	LMZA2008, LMZA5030
OG0000424	OAA61655.1	SCUR_1597-RA	SPHA_2738-RA, SPHA_2739-RA, SPHA_2740-RA, SPHA_2741-RA, SPHA_7891-RA, SPHA_7892-RA	SPRO_1720-RA	SVAR_1877-RA	SPPA_11237	KIH94613.1, KIH94614.1	Spsc_12123
OG0000425	OAA59135.1	SCUR_1602-RA	SPHA_2881-RA	SPRO_1600-RA, SPRO_1601-RA	SVAR_2354-RA	SPPA_04155, SPPA_04156	KIH94456.1, KIH94458.1	Spsc_12422, Spsc_12425	LMZA3752, LMZA3753
OG0000426	OAA56274.1, OAA56276.1	SCUR_1627-RA	SPHA_5064-RA, SPHA_5065-RA	SPRO_1997-RA	SVAR_0024-RA, SVAR_0027-RA, SVAR_2030-RA	SPPA_06542, SPPA_06543, SPPA_10107	KIH89773.1	Spsc_10722
OG0000427		SCUR_0953-RA	SPHA_1249-RA	SPRO_4513-RA, SPRO_4514-RA, SPRO_6438-RA	SVAR_1085-RA, SVAR_1086-RA	SPPA_01018, SPPA_01020	KIH92793.1, KIH92794.1	Spsc_03117, Spsc_03119	LMZA4477
OG0000428	OAA59606.1, OAA59607.1	SCUR_5871-RA	SPHA_2823-RA, SPHA_2824-RA	SPRO_1706-RA	SVAR_2629-RA	SPPA_06629, SPPA_06630	KIH94517.1, KIH94518.1	Spsc_12313, Spsc_12314	LMZA3692
OG0000429	OAA67948.1, OAA68261.1	SCUR_3853-RA, SCUR_3854-RA	SPHA_6710-RA, SPHA_6711-RA	SPRO_2176-RA	SVAR_2910-RA	SPPA_01194, SPPA_01201	KIH94106.1, KIH94107.1	Spsc_13090	LMZA2864
OG0000430		SCUR_0160-RA	SPHA_1237-RA, SPHA_1238-RA	SPRO_5254-RA	SVAR_2483-RA, SVAR_7392-RA	SPPA_10007, SPPA_10105, SPPA_11445	KIH91320.1, KIH92765.1	Spsc_03077	LMZA2438, LMZA4508
OG0000431	OAA54161.1, OAA62400.1	SCUR_0041-RA	SPHA_0285-RA, SPHA_0286-RA	SPRO_0818-RA, SPRO_2090-RA	SVAR_1939-RA, SVAR_6599-RA	SPPA_02188	KIH88240.1	Spsc_16534, Spsc_16535	LMZA0722
OG0000432	OAA62402.1, OAA62403.1, OAA62404.1	SCUR_0036-RA, SCUR_0037-RA, SCUR_0039-RA	SPHA_6052-RA, SPHA_6053-RA	SPRO_2092-RA, SPRO_2093-RA	SVAR_1937-RA		KIH94678.1	Spsc_11984	LMZA3555
OG0000433	OAA67936.1	SCUR_2443-RA, SCUR_2444-RA	SPHA_1588-RA, SPHA_1589-RA	SPRO_4383-RA, SPRO_4384-RA	SVAR_0673-RA, SVAR_0674-RA, SVAR_0675-RA	SPPA_00856	KIH92632.1	Spsc_02823	LMZA4621
OG0000434	OAA61865.1, OAA61906.1	SCUR_4880-RA	SPHA_3276-RA	SPRO_7353-RA	SVAR_7387-RA	SPPA_08719, SPPA_08720	KIH90500.1, KIH90501.1	Spsc_06391, Spsc_06392	LMZA6969, LMZA6971
OG0000435	OAA54962.1, OAA54963.1	SCUR_7987-RA	SPHA_7154-RA, SPHA_7155-RA	SPRO_3209-RA, SPRO_3215-RA	SVAR_4934-RA, SVAR_4935-RA		KIH91043.1, KIH91044.1	Spsc_08192	LMZA5195, LMZA5196
OG0000436	OAA58932.1, OAA59114.1	SCUR_8018-RA		SPRO_4517-RA, SPRO_5004-RA	SVAR_1315-RA	SPPA_01023, SPPA_04781	KIH92300.1, KIH92790.1	Spsc_02214, Spsc_03109	LMZA4481, LMZA4955
OG0000437	OAA66539.1	SCUR_7794-RA	SPHA_5776-RA	SPRO_4521-RA, SPRO_6489-RA	SVAR_0813-RA, SVAR_4342-RA	SPPA_01032, SPPA_03904	KIH86490.1, KIH92785.1	Spsc_06987	LMZA4485, LMZA5773
OG0000438	OAA66529.1		SPHA_5538-RA	SPRO_6470-RA, SPRO_7032-RA	SVAR_4368-RA, SVAR_4555-RA	SPPA_01653, SPPA_07957	KIH86515.1, KIH86655.1	Spsc_07033, Spsc_07289	LMZA5605, LMZA5746
OG0000439	OAA63526.1, OAA63527.1		SPHA_4993-RA	SPRO_7711-RA, SPRO_7712-RA	SVAR_8092-RA, SVAR_8093-RA	SPPA_10966, SPPA_10967	KIH87751.1, KIH87752.1	Spsc_00382, Spsc_00383	LMZA6540
OG0000440	OAA62043.1, OAA62044.1		SPHA_0326-RA, SPHA_0327-RA	SPRO_0553-RA	SVAR_6320-RA, SVAR_6321-RA	SPPA_02119, SPPA_02120	KIH88279.1, KIH88280.1	Spsc_16442	LMZA0763, LMZA0764
OG0000441	OAA58436.1, OAA59753.1		SPHA_4835-RA, SPHA_7140-RA	SPRO_4295-RA	SVAR_7066-RA, SVAR_9031-RA, SVAR_9032-RA	SPPA_00573, SPPA_08077	KIH93844.1	Spsc_13621	LMZA4034, LMZA6970
OG0000442	OAA56714.1		SPHA_3252-RA, SPHA_3253-RA, SPHA_3254-RA	SPRO_7553-RA		SPPA_05263, SPPA_05264, SPPA_05266, SPPA_11219	KIH91147.1, KIH92129.1	Spsc_01918, Spsc_08378, Spsc_08379
OG0000443	OAA65697.1			SPRO_4347-RA, SPRO_6258-RA	SVAR_1207-RA	SPPA_00839, SPPA_11453	KIH91012.1, KIH92413.1, KIH92618.1	Spsc_02441, Spsc_02803, Spsc_08143	LMZA4635, LMZA4841
OG0000444	OAA57570.1	SCUR_3140-RA	SPHA_6806-RA	SPRO_3613-RA	SVAR_0843-RA	SPPA_04277, SPPA_11989	KIH90600.1, KIH90793.1	Spsc_05963, Spsc_10665	LMZA7071, LMZA7583
OG0000445	OAA62419.1	SCUR_0271-RA, SCUR_0272-RA	SPHA_7786-RA	SPRO_1236-RA	SVAR_5832-RA	SPPA_06359	KIH88716.1, KIH89529.1, KIH93327.1, KIH93328.1	Spsc_14774	LMZA0379
OG0000446		SCUR_2238-RA	SPHA_4127-RA	SPRO_2135-RA	SVAR_1087-RA, SVAR_2827-RA, SVAR_2828-RA	SPPA_03536	KIH94219.1, KIH94220.1	Spsc_00684, Spsc_12852	LMZA3970, LMZA3971
OG0000447	OAA56287.1, OAA60426.1	SCUR_2396-RA, SCUR_2397-RA, SCUR_6339-RA	SPHA_3932-RA	SPRO_2717-RA	SVAR_3171-RA, SVAR_5153-RA	SPPA_05345	KIH91616.1, KIH93765.1	Spsc_09251
OG0000448	OAA65680.1, OAA66884.1	SCUR_0182-RA, SCUR_3941-RA	SPHA_6400-RA	SPRO_1312-RA	SVAR_0336-RA, SVAR_2572-RA	SPPA_10062, SPPA_10226	KIH89909.1	Spsc_10963	LMZA2968
OG0000449		SCUR_3951-RA, SCUR_4776-RA, SCUR_6358-RA		SPRO_1477-RA	SVAR_7357-RA		KIH86580.1, KIH93845.1, KIH93846.1	Spsc_07143, Spsc_07144, Spsc_13618, Spsc_13619	LMZA5682
OG0000450		SCUR_3965-RA	SPHA_2706-RA, SPHA_5360-RA	SPRO_1654-RA, SPRO_7785-RA	SVAR_2475-RA, SVAR_8605-RA	SPPA_06078	KIH87969.1	Spsc_00020, Spsc_11109	LMZA3139, LMZA6755
OG0000451	OAA56650.1, OAA57877.1, OAA61191.1, OAA61298.1, OAA63656.1	SCUR_3954-RA		SPRO_7348-RA, SPRO_7867-RA		SPPA_05757, SPPA_12054	KIH90560.1, KIH91034.1, KIH92228.1
OG0000452	OAA65946.1	SCUR_0741-RA	SPHA_7225-RA, SPHA_7226-RA, SPHA_7227-RA	SPRO_2634-RA	SVAR_3261-RA	SPPA_05460, SPPA_05461	KIH91699.1, KIH91700.1	Spsc_09412, Spsc_09413
OG0000453	OAA55072.1, OAA58925.1, OAA66590.1, OAA68632.1	SCUR_0751-RA, SCUR_4170-RA, SCUR_4171-RA			SVAR_0052-RA, SVAR_3246-RA	SPPA_05436, SPPA_10166		Spsc_09381	LMZA2780
OG0000454		SCUR_0851-RA, SCUR_6714-RA, SCUR_6942-RA	SPHA_7039-RA	SPRO_4319-RA	SVAR_0466-RA, SVAR_9059-RA	SPPA_01829, SPPA_04422, SPPA_07700	KIH93306.1	Spsc_05249	LMZA2046
OG0000455	OAA54610.1, OAA59609.1, OAA59868.1	SCUR_6707-RA		SPRO_5138-RA	SVAR_8561-RA	SPPA_03991, SPPA_06145	KIH87414.1, KIH92333.1	Spsc_00967, Spsc_02273	LMZA6234
OG0000456	OAA54077.1, OAA55882.1, OAA60312.1, OAA63331.1, OAA65591.1, OAA65865.1	SCUR_6721-RA, SCUR_7116-RA	SPHA_1012-RA	SPRO_2391-RA, SPRO_6436-RA	SVAR_8667-RA				LMZA7417
OG0000457	OAA61268.1	SCUR_3477-RA, SCUR_3478-RA	SPHA_3076-RA, SPHA_3077-RA	SPRO_5181-RA, SPRO_5182-RA	SVAR_8284-RA	SPPA_03277	KIH87633.1	Spsc_00601	LMZA6426, LMZA6427
OG0000458	OAA54582.1	SCUR_0838-RA, SCUR_3445-RA, SCUR_5020-RA, SCUR_6199-RA		SPRO_3150-RA, SPRO_3232-RA, SPRO_6163-RA	SVAR_8980-RA	SPPA_05534	KIH93653.1	Spsc_05589, Spsc_05592
OG0000459	OAA56978.1	SCUR_2549-RA, SCUR_3812-RA	SPHA_0059-RA, SPHA_1427-RA	SPRO_0607-RA	SVAR_5392-RA, SVAR_6373-RA	SPPA_04089	KIH88624.1, KIH88625.1	Spsc_15770	LMZA1095
OG0000460	OAA56299.1	SCUR_0714-RA, SCUR_2287-RA, SCUR_6615-RA, SCUR_7766-RA		SPRO_4262-RA, SPRO_7615-RA	SVAR_6078-RA	SPPA_11363	KIH89994.1	Spsc_05134, Spsc_11099	LMZA2689
OG0000461	OAA54250.1	SCUR_2241-RA			SVAR_5043-RA, SVAR_6556-RA, SVAR_6961-RA, SVAR_7021-RA, SVAR_7023-RA	SPPA_00582, SPPA_02384, SPPA_03998	KIH88555.1	Spsc_15908	LMZA1032
OG0000462	OAA54112.1, OAA57392.1	SCUR_1550-RA, SCUR_2404-RA	SPHA_0365-RA	SPRO_0122-RA, SPRO_1589-RA	SVAR_6252-RA	SPPA_02061, SPPA_06265	KIH88319.1	Spsc_16368	LMZA0805
OG0000463	OAA61163.1	SCUR_2330-RA, SCUR_2405-RA, SCUR_2406-RA	SPHA_5122-RA	SPRO_2058-RA	SVAR_0015-RA, SVAR_1972-RA	SPPA_06267, SPPA_08530	KIH90409.1	Spsc_11913	LMZA3545
OG0000464	OAA65379.1, OAA65380.1, OAA68552.1	SCUR_6456-RA, SCUR_7055-RA	SPHA_7060-RA	SPRO_4338-RA	SVAR_8871-RA, SVAR_9087-RA, SVAR_9088-RA	SPPA_06304, SPPA_07660			LMZA1680
OG0000465	OAA54146.1	SCUR_0425-RA		SPRO_7319-RA	SVAR_7413-RA, SVAR_7430-RA	SPPA_00403, SPPA_00404	KIH90531.1, KIH90540.1	Spsc_06069, Spsc_06078	LMZA7005, LMZA7012
OG0000466	OAA54365.1, OAA63342.1	SCUR_2795-RA, SCUR_3693-RA			SVAR_1622-RA, SVAR_8367-RA	SPPA_03155, SPPA_10580	KIH87538.1, KIH93235.1	Spsc_00771, Spsc_03969	LMZA6342
OG0000467	OAA54571.1, OAA55865.1, OAA60215.1, OAA65395.1	SCUR_2781-RA			SVAR_5325-RA, SVAR_6114-RA	SPPA_03379, SPPA_07235, SPPA_11258	KIH92128.1	Spsc_01917	LMZA5118
OG0000468	OAA56330.1	SCUR_2678-RA, SCUR_2679-RA, SCUR_2680-RA	SPHA_6456-RA	SPRO_7943-RA	SVAR_6057-RA		KIH89753.1, KIH89754.1	Spsc_14362, Spsc_14364	LMZA0604, LMZA0605
OG0000469	OAA63759.1, OAA68573.1	SCUR_1650-RA, SCUR_2685-RA	SPHA_6445-RA	SPRO_7951-RA	SVAR_1665-RA, SVAR_6035-RA, SVAR_6036-RA	SPPA_10629	KIH89738.1	Spsc_14387	LMZA0587
OG0000470	OAA64431.1	SCUR_2540-RA	SPHA_0088-RA	SPRO_1018-RA	SVAR_6811-RA	SPPA_02707, SPPA_02963	KIH87743.1, KIH88038.1	Spsc_00401, Spsc_16905	LMZA1002, LMZA6532
OG0000471	OAA67983.1	SCUR_5657-RA	SPHA_2916-RA	SPRO_2357-RA	SVAR_2864-RA	SPPA_01172, SPPA_05202	KIH93397.1, KIH94417.1	Spsc_05095, Spsc_12510	LMZA1647, LMZA3793
OG0000472	OAA57619.1	SCUR_5654-RA		SPRO_4860-RA	SVAR_0193-RA, SVAR_2490-RA, SVAR_2867-RA	SPPA_00133, SPPA_01168	KIH90818.1, KIH94414.1	Spsc_10622, Spsc_12522	LMZA7611
OG0000473	OAA63404.1, OAA65650.1	SCUR_4786-RA, SCUR_8117-RA		SPRO_5007-RA	SVAR_1319-RA, SVAR_2460-RA, SVAR_9083-RA	SPPA_02453, SPPA_04787	KIH92295.1	Spsc_02208	LMZA4961
OG0000474	OAA68343.1	SCUR_3597-RA, SCUR_4824-RA	SPHA_4714-RA	SPRO_5048-RA, SPRO_5440-RA	SVAR_1358-RA, SVAR_8073-RA	SPPA_00381, SPPA_04839	KIH92254.1	Spsc_02139	LMZA4999
OG0000475	OAA54367.1, OAA63340.1	SCUR_5389-RA			SVAR_1620-RA, SVAR_8387-RA, SVAR_8492-RA	SPPA_09459, SPPA_10579	KIH87504.1	Spsc_00823, Spsc_03967	LMZA4390, LMZA6310
OG0000476	OAA63386.1	SCUR_1773-RA, SCUR_5390-RA		SPRO_5766-RA, SPRO_7797-RA		SPPA_02705, SPPA_06091	KIH88778.1, KIH92205.1, KIH93887.1	Spsc_02059	LMZA5046, LMZA5975
OG0000477	OAA68635.1	SCUR_5399-RA		SPRO_2493-RA	SVAR_2532-RA, SVAR_8081-RA	SPPA_10058	KIH87818.1, KIH93728.1, KIH94166.1	Spsc_05456, Spsc_12966, Spsc_15421	LMZA7334
OG0000478	OAA68706.1	SCUR_7264-RA, SCUR_7265-RA	SPHA_4529-RA, SPHA_4530-RA	SPRO_3505-RA	SVAR_4628-RA	SPPA_11049, SPPA_11051	KIH86780.1, KIH86781.1	Spsc_07560	LMZA5482
OG0000479		SCUR_6661-RA, SCUR_7150-RA	SPHA_0800-RA, SPHA_5349-RA	SPRO_5777-RA, SPRO_7628-RA	SVAR_2534-RA, SVAR_9260-RA	SPPA_09626, SPPA_10101	KIH89935.1	Spsc_10996	LMZA3079
OG0000480	OAA66875.1	SCUR_7162-RA	SPHA_0789-RA	SPRO_6666-RA, SPRO_7618-RA	SVAR_2545-RA, SVAR_5094-RA	SPPA_01674, SPPA_10085	KIH89923.1	Spsc_08437, Spsc_10981	LMZA3067
OG0000481	OAA54531.1, OAA56131.1, OAA57398.1, OAA60333.1, OAA65242.1	SCUR_6780-RA	SPHA_2073-RA	SPRO_1214-RA	SVAR_5854-RA	SPPA_06389	KIH89658.1	Spsc_14521	LMZA0504
OG0000482	OAA65243.1	SCUR_6779-RA	SPHA_2074-RA, SPHA_3399-RA	SPRO_1213-RA, SPRO_6900-RA	SVAR_5855-RA, SVAR_7597-RA	SPPA_02722, SPPA_06390	KIH89659.1	Spsc_14520	LMZA0505
OG0000483	OAA65689.1	SCUR_6060-RA	SPHA_6894-RA	SPRO_4780-RA, SPRO_6158-RA	SVAR_1150-RA	SPPA_10115	KIH92467.1, KIH92512.1	Spsc_02530, Spsc_02608	LMZA4739, LMZA4784
OG0000484	OAA58973.1	SCUR_0553-RA	SPHA_2614-RA	SPRO_7661-RA	SVAR_8510-RA	SPPA_08842, SPPA_11730	KIH87870.1, KIH90004.1	Spsc_00207, Spsc_11115	LMZA3142, LMZA6653
OG0000485	OAA67319.1, OAA68240.1	SCUR_4859-RA, SCUR_4860-RA	SPHA_7649-RA, SPHA_7650-RA	SPRO_4154-RA, SPRO_4155-RA		SPPA_09043	KIH94995.1, KIH94996.1	Spsc_04898, Spsc_04899
OG0000486	OAA61760.1	SCUR_2620-RA, SCUR_2621-RA, SCUR_2622-RA	SPHA_0979-RA, SPHA_0980-RA, SPHA_0981-RA	SPRO_2426-RA	SVAR_8699-RA	SPPA_08103	KIH91946.1	Spsc_09896	LMZA1797
OG0000487	OAA53480.1	SCUR_3667-RA, SCUR_3668-RA	SPHA_3138-RA, SPHA_3139-RA	SPRO_5240-RA	SVAR_8339-RA	SPPA_03193	KIH87566.1, KIH87567.1	Spsc_00709, Spsc_00711, Spsc_00712
OG0000488		SCUR_6489-RA, SCUR_6960-RA, SCUR_6961-RA	SPHA_2192-RA	SPRO_0011-RA, SPRO_0012-RA	SVAR_6132-RA	SPPA_06949, SPPA_06950	KIH87996.1	Spsc_16997, Spsc_16998	LMZA0224
OG0000489	OAA64603.1, OAA64609.1	SCUR_1668-RA	SPHA_0019-RA	SPRO_0645-RA	SVAR_6408-RA, SVAR_6409-RA	SPPA_03615	KIH88662.1, KIH88663.1	Spsc_15682	LMZA1132, LMZA1133
OG0000490	OAA68740.1	SCUR_3292-RA	SPHA_4092-RA	SPRO_2312-RA	SVAR_3046-RA	SPPA_01364, SPPA_12058	KIH89751.1, KIH95142.1	Spsc_06505, Spsc_14367	LMZA0601, LMZA3013
OG0000491	OAA58426.1	SCUR_4637-RA, SCUR_7452-RA	SPHA_1724-RA	SPRO_4796-RA	SVAR_1132-RA	SPPA_10318, SPPA_12045	KIH92833.1, KIH94917.1	Spsc_03202, Spsc_04740	LMZA4437
OG0000492	OAA57431.1, OAA59820.1	SCUR_0827-RA		SPRO_0306-RA	SVAR_8938-RA	SPPA_07250, SPPA_08490	KIH89167.1, KIH93401.1	Spsc_13828, Spsc_13829	LMZA0019, LMZA1703
OG0000493	OAA54375.1, OAA59182.1, OAA59661.1, OAA59716.1	SCUR_2095-RA	SPHA_0806-RA	SPRO_1319-RA	SVAR_2527-RA	SPPA_10887	KIH89948.1	Spsc_11019	LMZA3089, LMZA3090
OG0000494	OAA57978.1	SCUR_1321-RA, SCUR_2097-RA			SVAR_0281-RA, SVAR_0811-RA, SVAR_8829-RA	SPPA_01037, SPPA_03363, SPPA_03369, SPPA_10119		Spsc_03100	LMZA4487, LMZA4742
OG0000495	OAA61629.1	SCUR_5112-RA, SCUR_5933-RA	SPHA_2770-RA	SPRO_1286-RA, SPRO_2951-RA	SVAR_1848-RA, SVAR_3682-RA	SPPA_10936, SPPA_11205	KIH94583.1	Spsc_12189	LMZA3628
OG0000496	OAA56333.1, OAA60971.1, OAA60976.1	SCUR_2973-RA, SCUR_2975-RA	SPHA_0876-RA	SPRO_8269-RA	SVAR_3796-RA	SPPA_01891	KIH91259.1, KIH91260.1	Spsc_08569	LMZA2378
OG0000497	OAA55812.1, OAA66943.1	SCUR_0675-RA, SCUR_6672-RA	SPHA_1345-RA	SPRO_6387-RA	SVAR_0588-RA, SVAR_1023-RA	SPPA_07511, SPPA_09585	KIH93541.1	Spsc_10164	LMZA7500
OG0000498	OAA60447.1, OAA60448.1	SCUR_4930-RA, SCUR_4931-RA	SPHA_3683-RA, SPHA_3684-RA	SPRO_3638-RA	SVAR_0181-RA	SPPA_00118	KIH90831.1, KIH90832.1	Spsc_10599	LMZA7623
OG0000499	OAA53962.1, OAA61717.1	SCUR_4952-RA, SCUR_4953-RA	SPHA_3702-RA, SPHA_3703-RA	SPRO_4836-RA, SPRO_4837-RA	SVAR_0160-RA	SPPA_00089	KIH90854.1, KIH90855.1	Spsc_10556
OG0000500	OAA54319.1	SCUR_5767-RA	SPHA_0403-RA	SPRO_0157-RA	SVAR_6218-RA, SVAR_8134-RA	SPPA_07842	KIH87717.1, KIH88358.1	Spsc_00445, Spsc_16302	LMZA0843, LMZA6506
OG0000501	OAA55927.1, OAA55928.1	SCUR_2915-RA	SPHA_1051-RA	SPRO_6340-RA	SVAR_0978-RA	SPPA_10014, SPPA_10015	KIH93495.1, KIH93496.1	Spsc_10075	LMZA7463, LMZA7464
OG0000502	OAA55915.1	SCUR_2928-RA, SCUR_2929-RA	SPHA_1065-RA, SPHA_1066-RA, SPHA_1067-RA	SPRO_6351-RA, SPRO_6352-RA	SVAR_0987-RA, SVAR_0988-RA, SVAR_0989-RA		KIH93507.1	Spsc_10095
OG0000503	OAA56353.1, OAA58100.1, OAA61774.1, OAA63421.1, OAA63577.1	SCUR_0152-RA, SCUR_4627-RA		SPRO_1985-RA		SPPA_11682	KIH90281.1, KIH91148.1	Spsc_11646, Spsc_11648
OG0000504	OAA68171.1	SCUR_3181-RA, SCUR_3182-RA	SPHA_1774-RA, SPHA_1775-RA	SPRO_3799-RA	SVAR_1503-RA, SVAR_1504-RA	SPPA_07559	KIH93136.1	Spsc_03786, Spsc_03787	LMZA4148
OG0000505	OAA61943.1	SCUR_7875-RA	SPHA_3311-RA, SPHA_3312-RA, SPHA_3313-RA	SPRO_7472-RA	SVAR_7193-RA	SPPA_10658	KIH90464.1, KIH90465.1	Spsc_06335, Spsc_06337	LMZA6938
OG0000506	OAA63618.1	SCUR_7771-RA		SPRO_5006-RA	SVAR_1317-RA, SVAR_1756-RA	SPPA_04665, SPPA_04784, SPPA_12066	KIH89844.1	Spsc_02211, Spsc_10853	LMZA3532, LMZA4958
OG0000507	OAA64464.1	SCUR_3241-RA, SCUR_3242-RA	SPHA_2292-RA, SPHA_2293-RA, SPHA_2294-RA, SPHA_2295-RA	SPRO_1100-RA, SPRO_1101-RA	SVAR_6912-RA	SPPA_03923	KIH88500.1	Spsc_16006
OG0000508	OAA67160.1, OAA67161.1	SCUR_0328-RA	SPHA_1948-RA	SPRO_2792-RA	SVAR_3521-RA	SPPA_06889	KIH91452.1, KIH91453.1	Spsc_08926, Spsc_08928	LMZA2562, LMZA2563
OG0000509	OAA61044.1	SCUR_0336-RA	SPHA_1937-RA, SPHA_1938-RA	SPRO_2782-RA	SVAR_3508-RA, SVAR_3509-RA, SVAR_3510-RA	SPPA_06870	KIH91442.1, KIH91443.1	Spsc_08902, Spsc_08903
OG0000510	OAA68763.1	SCUR_7721-RA	SPHA_7826-RA, SPHA_7910-RA, SPHA_7911-RA, SPHA_7912-RA	SPRO_1394-RA	SVAR_2589-RA	SPPA_04599	KIH89895.1	Spsc_10937, Spsc_10938	LMZA2835
OG0000511	OAA62830.1, OAA68559.1	SCUR_7302-RA	SPHA_6125-RA, SPHA_6126-RA	SPRO_1177-RA	SVAR_5895-RA	SPPA_07373	KIH89585.1, KIH93279.1	Spsc_05304, Spsc_14658	LMZA0434
OG0000512	OAA65816.1, OAA65820.1	SCUR_1023-RA	SPHA_1250-RA	SPRO_4528-RA	SVAR_1089-RA	SPPA_01058, SPPA_01060	KIH92795.1, KIH92796.1	Spsc_03121, Spsc_03123	LMZA4476
OG0000513	OAA65653.1	SCUR_0980-RA, SCUR_0981-RA, SCUR_0982-RA, SCUR_0983-RA	SPHA_7539-RA	SPRO_4605-RA	SVAR_0646-RA	SPPA_11941, SPPA_11942	KIH92035.1	Spsc_01746	LMZA4114
OG0000514	OAA65699.1	SCUR_6098-RA			SVAR_1222-RA, SVAR_4913-RA, SVAR_4917-RA	SPPA_11436, SPPA_11449	KIH91015.1, KIH91020.1	Spsc_08145, Spsc_08153	LMZA5223, LMZA5227
OG0000515	OAA58501.1, OAA59553.1, OAA59554.1	SCUR_5471-RA	SPHA_5481-RA	SPRO_4978-RA	SVAR_1287-RA	SPPA_04741, SPPA_04743	KIH92328.1, KIH92329.1	Spsc_02267	LMZA4927
OG0000516	OAA66984.1	SCUR_4415-RA	SPHA_4228-RA	SPRO_7368-RA	SVAR_7308-RA, SVAR_7309-RA	SPPA_05759	KIH94043.1, KIH94044.1	Spsc_13217, Spsc_13220	LMZA6896, LMZA6897
OG0000517	OAA61921.1, OAA61931.1	SCUR_7573-RA	SPHA_3290-RA	SPRO_8058-RA, SPRO_8059-RA, SPRO_8060-RA	SVAR_7373-RA	SPPA_08695	KIH90484.1	Spsc_06370	LMZA6953, LMZA6954
OG0000518	OAA60498.1	SCUR_5630-RA, SCUR_5631-RA, SCUR_5632-RA, SCUR_5633-RA	SPHA_1473-RA, SPHA_1474-RA	SPRO_0267-RA, SPRO_0268-RA, SPRO_0269-RA	SVAR_5388-RA	SPPA_12019		Spsc_13718
OG0000519	OAA57436.1, OAA57613.1	SCUR_3081-RA	SPHA_1506-RA	SPRO_0305-RA, SPRO_0312-RA	SVAR_5430-RA, SVAR_5439-RA	SPPA_08503	KIH89166.1	Spsc_13826, Spsc_13845	LMZA0018
OG0000520	OAA66517.1	SCUR_0137-RA	SPHA_7378-RA	SPRO_6540-RA, SPRO_7871-RA	SVAR_7465-RA	SPPA_02522, SPPA_09333	KIH93726.1	Spsc_05458, Spsc_06787	LMZA5884, LMZA7333
OG0000521	OAA55578.1, OAA60300.1, OAA66674.1	SCUR_1371-RA	SPHA_3652-RA	SPRO_3659-RA	SVAR_0383-RA	SPPA_05946, SPPA_05997, SPPA_05998	KIH92917.1	Spsc_03352	LMZA4351
OG0000522		SCUR_3605-RA	SPHA_2712-RA, SPHA_2714-RA, SPHA_2717-RA	SPRO_7793-RA	SVAR_8633-RA	SPPA_06046, SPPA_06047	KIH87978.1, KIH87979.1, KIH87980.1, KIH87982.1	Spsc_00006
OG0000523	OAA53785.1, OAA53786.1	SCUR_0911-RA	SPHA_3521-RA	SPRO_3062-RA, SPRO_3063-RA	SVAR_4134-RA	SPPA_05898, SPPA_05899	KIH86279.1, KIH86280.1	Spsc_06613	LMZA5968
OG0000524	OAA67107.1	SCUR_0916-RA	SPHA_1132-RA	SPRO_4405-RA	SVAR_0698-RA	SPPA_00880, SPPA_00881	KIH92653.1, KIH92654.1	Spsc_02856, Spsc_02858	LMZA4599, LMZA4600
OG0000525	OAA55267.1	SCUR_6998-RA, SCUR_6999-RA, SCUR_7000-RA	SPHA_4727-RA	SPRO_3758-RA	SVAR_1559-RA		KIH93198.1, KIH93200.1	Spsc_03905, Spsc_03908	LMZA4712, LMZA4723
OG0000526	OAA61917.1	SCUR_7554-RA	SPHA_3288-RA	SPRO_8064-RA, SPRO_8065-RA	SVAR_7377-RA	SPPA_08701, SPPA_08702	KIH90488.1, KIH90489.1	Spsc_06375	LMZA6958, LMZA6960
OG0000527	OAA68612.1		SPHA_0519-RA	SPRO_8204-RA, SPRO_8206-RA	SVAR_3057-RA, SVAR_3058-RA	SPPA_04526, SPPA_04527	KIH95130.1, KIH95131.1	Spsc_06458, Spsc_06461	LMZA3000
OG0000528	OAA57966.1, OAA57967.1		SPHA_3904-RA	SPRO_3126-RA, SPRO_3127-RA	SVAR_4196-RA	SPPA_05801, SPPA_05802	KIH86339.1, KIH86340.1	Spsc_06724, Spsc_06725, Spsc_06727
OG0000529			SPHA_2031-RA	SPRO_0194-RA	SVAR_2150-RA, SVAR_6163-RA, SVAR_7536-RA	SPPA_02619, SPPA_06915	KIH88411.1, KIH90316.1	Spsc_11708, Spsc_16196	LMZA0896, LMZA3444
OG0000530	OAA61967.1			SPRO_4326-RA, SPRO_7826-RA	SVAR_4451-RA, SVAR_7431-RA	SPPA_10420, SPPA_12046	KIH87908.1, KIH93760.1	Spsc_00126, Spsc_05394	LMZA6694, LMZA7372
OG0000531	OAA56598.1, OAA56606.1	SCUR_0206-RA	SPHA_2034-RA	SPRO_8000-RA		SPPA_07340, SPPA_07341	KIH89616.1, KIH89617.1	Spsc_14608, Spsc_14609	LMZA0465
OG0000532	OAA56138.1, OAA65342.1	SCUR_3963-RA, SCUR_3989-RA	SPHA_1359-RA, SPHA_5382-RA	SPRO_1675-RA	SVAR_2431-RA	SPPA_05552	KIH90035.1	Spsc_11170	LMZA3169
OG0000533	OAA61048.1	SCUR_1394-RA, SCUR_7048-RA	SPHA_2411-RA	SPRO_0752-RA	SVAR_6526-RA, SVAR_6671-RA	SPPA_02464	KIH89459.1	Spsc_17087, Spsc_17088	LMZA0307
OG0000534	OAA59674.1	SCUR_7321-RA, SCUR_8110-RA	SPHA_4416-RA, SPHA_4417-RA, SPHA_4794-RA	SPRO_4169-RA, SPRO_4170-RA	SVAR_4100-RA	SPPA_09022	KIH95008.1	Spsc_04926
OG0000535	OAA59673.1	SCUR_7322-RA, SCUR_8111-RA	SPHA_4795-RA, SPHA_4796-RA, SPHA_4797-RA	SPRO_4171-RA, SPRO_4172-RA	SVAR_4101-RA	SPPA_09021	KIH95009.1	Spsc_04927
OG0000536	OAA58424.1	SCUR_2740-RA	SPHA_3374-RA	SPRO_8118-RA	SVAR_7528-RA	SPPA_02606, SPPA_07721, SPPA_07722, SPPA_11584	KIH93659.1	Spsc_05583	LMZA7266
OG0000537	OAA60526.1	SCUR_3453-RA	SPHA_3060-RA	SPRO_5163-RA	SVAR_8267-RA	SPPA_03301, SPPA_03302	KIH87650.1, KIH87651.1	Spsc_00562, Spsc_00564	LMZA6443
OG0000538		SCUR_2582-RA, SCUR_7712-RA	SPHA_1996-RA	SPRO_0107-RA	SVAR_6269-RA, SVAR_6621-RA	SPPA_04039, SPPA_11835	KIH88586.1	Spsc_15850	LMZA0712, LMZA1063
OG0000539	OAA65499.1	SCUR_5165-RA	SPHA_5455-RA	SPRO_6143-RA	SVAR_0102-RA, SVAR_0293-RA	SPPA_10135	KIH90916.1	Spsc_02585, Spsc_10432	LMZA4753, LMZA7696
OG0000540	OAA60275.1, OAA61182.1	SCUR_2274-RA	SPHA_4941-RA	SPRO_5958-RA, SPRO_6557-RA	SVAR_7914-RA, SVAR_8967-RA	SPPA_05701	KIH87245.1	Spsc_01249	LMZA6075
OG0000541	OAA53490.1, OAA53610.1, OAA67355.1	SCUR_5535-RA	SPHA_0955-RA	SPRO_3036-RA	SVAR_1440-RA, SVAR_8723-RA		KIH91730.1	Spsc_09469, Spsc_09470	LMZA1586
OG0000542	OAA54067.1	SCUR_1530-RA, SCUR_8168-RA	SPHA_0148-RA, SPHA_0149-RA	SPRO_0957-RA	SVAR_6742-RA, SVAR_6743-RA	SPPA_02883	KIH88098.1	Spsc_16798	LMZA0069
OG0000543	OAA66497.1	SCUR_2387-RA, SCUR_7579-RA			SVAR_0321-RA, SVAR_5315-RA	SPPA_11488	KIH89072.1, KIH92850.1	Spsc_03230, Spsc_14968	LMZA1522, LMZA4417
OG0000544	OAA53639.1, OAA62789.1	SCUR_6691-RA		SPRO_1941-RA	SVAR_2091-RA	SPPA_06477	KIH90254.1, KIH93605.1	Spsc_05669, Spsc_11593	LMZA3382, LMZA7215
OG0000545	OAA67121.1	SCUR_5002-RA, SCUR_5003-RA, SCUR_7737-RA	SPHA_4998-RA	SPRO_5425-RA	SVAR_7349-RA, SVAR_8088-RA	SPPA_09100	KIH93996.1	Spsc_13316	LMZA6849
OG0000546	OAA58538.1	SCUR_6914-RA	SPHA_4540-RA, SPHA_7750-RA, SPHA_7751-RA	SPRO_3892-RA	SVAR_0462-RA	SPPA_04427	KIH92203.1	Spsc_02053, Spsc_02054	LMZA5049
OG0000547	OAA55543.1, OAA59794.1, OAA60304.1, OAA66456.1	SCUR_6863-RA	SPHA_6869-RA	SPRO_4749-RA	SVAR_1185-RA	SPPA_10731	KIH92428.1	Spsc_02455	LMZA4830
OG0000548	OAA56195.1	SCUR_0375-RA	SPHA_0808-RA	SPRO_2696-RA, SPRO_5653-RA	SVAR_2577-RA, SVAR_5606-RA	SPPA_05646, SPPA_11506	KIH86393.1	Spsc_06814	LMZA5869
OG0000549	OAA55298.1, OAA60290.1, OAA60329.1, OAA60331.1, OAA63489.1	SCUR_2805-RA		SPRO_3927-RA	SVAR_1614-RA	SPPA_10600	KIH93251.1	Spsc_03991	LMZA4235
OG0000550	OAA54575.1, OAA68258.1	SCUR_2778-RA, SCUR_5126-RA	SPHA_7759-RA	SPRO_2173-RA	SVAR_1647-RA, SVAR_2907-RA	SPPA_01196	KIH94110.1	Spsc_13084	LMZA2861
OG0000551		SCUR_2675-RA, SCUR_5826-RA	SPHA_6451-RA	SPRO_7937-RA	SVAR_0017-RA, SVAR_3981-RA, SVAR_6073-RA, SVAR_8494-RA	SPPA_00676	KIH89744.1	Spsc_14378	LMZA0595
OG0000552	OAA63758.1, OAA66500.1	SCUR_2686-RA, SCUR_7773-RA	SPHA_6444-RA	SPRO_7952-RA	SVAR_1688-RA, SVAR_6037-RA	SPPA_12068	KIH89737.1	Spsc_14388	LMZA0586
OG0000553	OAA63473.1, OAA64331.1	SCUR_2659-RA	SPHA_6462-RA	SPRO_7926-RA	SVAR_6086-RA	SPPA_11783	KIH89764.1, KIH89765.1	Spsc_17062, Spsc_17063	LMZA0617
OG0000554	OAA61792.1	SCUR_7783-RA	SPHA_5314-RA, SPHA_5317-RA	SPRO_5824-RA	SVAR_9192-RA	SPPA_10444	KIH87108.1	Spsc_01526, Spsc_01527, Spsc_01529	LMZA6580
OG0000555	OAA59105.1	SCUR_2523-RA	SPHA_0105-RA	SPRO_1003-RA	SVAR_1680-RA, SVAR_6694-RA, SVAR_9283-RA	SPPA_02939	KIH88053.1	Spsc_16875, Spsc_16876	LMZA1169
OG0000556	OAA65247.1	SCUR_1855-RA	SPHA_4270-RA	SPRO_7424-RA	SVAR_7246-RA	SPPA_00540	KIH93941.1	Spsc_09999, Spsc_13442, Spsc_17049	LMZA0791, LMZA6790
OG0000557	OAA65369.1, OAA65370.1	SCUR_1859-RA	SPHA_4836-RA	SPRO_8363-RA	SVAR_7070-RA	SPPA_00569, SPPA_00570	KIH93847.1, KIH93848.1	Spsc_13616	LMZA6981
OG0000558	OAA66533.1	SCUR_7787-RA, SCUR_7915-RA	SPHA_5533-RA	SPRO_6478-RA	SVAR_4361-RA, SVAR_7117-RA	SPPA_01660, SPPA_08796	KIH86507.1	Spsc_07018	LMZA5754
OG0000559	OAA66794.1, OAA66795.1	SCUR_6969-RA	SPHA_5031-RA	SPRO_1383-RA	SVAR_2598-RA	SPPA_04614	KIH89884.1, KIH89885.1	Spsc_10924, Spsc_10925	LMZA3965
OG0000560	OAA62069.1	SCUR_7869-RA	SPHA_0296-RA	SPRO_0816-RA, SPRO_0817-RA	SVAR_6589-RA	SPPA_02167	KIH88253.1, KIH88254.1	Spsc_16499, Spsc_16500	LMZA0735
OG0000561	OAA61096.1	SCUR_7640-RA, SCUR_7641-RA, SCUR_7642-RA	SPHA_0265-RA	SPRO_0833-RA, SPRO_0834-RA	SVAR_6611-RA	SPPA_09544	KIH88223.1	Spsc_16570	LMZA0701
OG0000562	OAA59188.1, OAA59869.1	SCUR_5109-RA, SCUR_5854-RA		SPRO_2948-RA	SVAR_3678-RA	SPPA_03892, SPPA_11196	KIH91322.1	Spsc_08689	LMZA2439, LMZA5691
OG0000563	OAA67283.1, OAA67284.1	SCUR_5256-RA, SCUR_8167-RA	SPHA_0216-RA	SPRO_0882-RA	SVAR_6661-RA	SPPA_09479	KIH88177.1	Spsc_16659, Spsc_16661	LMZA0654
OG0000564		SCUR_5257-RA, SCUR_6169-RA			SVAR_1047-RA, SVAR_6764-RA	SPPA_07477, SPPA_09152	KIH88118.1	Spsc_10205, Spsc_10207, Spsc_16766	LMZA0258, LMZA7513
OG0000565	OAA57602.1	SCUR_3072-RA, SCUR_4784-RA	SPHA_3672-RA	SPRO_4855-RA	SVAR_0197-RA	SPPA_00140	KIH90812.1, KIH92298.1	Spsc_10631	LMZA4959, LMZA7605
OG0000566	OAA62434.1, OAA64359.1	SCUR_0550-RA, SCUR_2392-RA, SCUR_5707-RA			SVAR_0004-RA, SVAR_1907-RA, SVAR_6070-RA	SPPA_11724	KIH94647.1	Spsc_12057	LMZA3575
OG0000567	OAA64164.1	SCUR_3034-RA, SCUR_3035-RA, SCUR_3036-RA	SPHA_7301-RA, SPHA_7303-RA	SPRO_5914-RA	SVAR_7874-RA	SPPA_09595	KIH87197.1	Spsc_01341, Spsc_01342
OG0000568	OAA64169.1	SCUR_3040-RA, SCUR_3041-RA, SCUR_3042-RA	SPHA_7292-RA, SPHA_7293-RA, SPHA_7295-RA	SPRO_5919-RA	SVAR_7879-RA	SPPA_09590	KIH87202.1	Spsc_01331
OG0000569	OAA57092.1, OAA59191.1	SCUR_5348-RA	SPHA_2118-RA, SPHA_7896-RA	SPRO_5489-RA, SPRO_7497-RA	SVAR_5743-RA	SPPA_03782	KIH88803.1	Spsc_15480	LMZA1262
OG0000570	OAA66895.1, OAA67962.1	SCUR_4605-RA	SPHA_2962-RA	SPRO_2222-RA	SVAR_1769-RA, SVAR_2721-RA	SPPA_04650, SPPA_11836	KIH89859.1	Spsc_10879	LMZA3721
OG0000571	OAA57137.1, OAA67961.1	SCUR_4604-RA	SPHA_2961-RA	SPRO_2223-RA	SVAR_2722-RA, SVAR_6050-RA	SPPA_09774, SPPA_11370	KIH94370.1	Spsc_12599	LMZA3840
OG0000572	OAA68753.1, OAA68754.1	SCUR_4608-RA	SPHA_2940-RA	SPRO_2245-RA		SPPA_11538, SPPA_11539	KIH94394.1, KIH94395.1	Spsc_12561	LMZA3815, LMZA3816
OG0000573	OAA58375.1	SCUR_7946-RA, SCUR_7947-RA, SCUR_8235-RA	SPHA_0620-RA, SPHA_0621-RA, SPHA_0622-RA	SPRO_1509-RA	SVAR_2278-RA	SPPA_04270	KIH90104.1	Spsc_11294
OG0000574	OAA62594.1	SCUR_4733-RA	SPHA_5102-RA	SPRO_2034-RA	SVAR_1994-RA	SPPA_08555	KIH90388.1, KIH92768.1	Spsc_03081, Spsc_11857	LMZA3523, LMZA4505
OG0000575	OAA58456.1, OAA62612.1	SCUR_4747-RA	SPHA_5085-RA	SPRO_2019-RA	SVAR_2009-RA, SVAR_7540-RA	SPPA_02638, SPPA_06575	KIH90372.1	Spsc_11827	LMZA3504
OG0000576	OAA58622.1	SCUR_5380-RA		SPRO_0962-RA, SPRO_3076-RA, SPRO_6497-RA, SPRO_6498-RA	SVAR_8085-RA		KIH89702.1, KIH93596.1, KIH94885.1	Spsc_05683, Spsc_14443
OG0000577	OAA68717.1	SCUR_4650-RA, SCUR_7263-RA	SPHA_4531-RA	SPRO_3503-RA	SVAR_4631-RA	SPPA_07855, SPPA_10168, SPPA_11047	KIH86783.1	Spsc_07563	LMZA5480
OG0000578	OAA59646.1	SCUR_4367-RA	SPHA_4387-RA, SPHA_4388-RA, SPHA_4389-RA	SPRO_4198-RA	SVAR_8884-RA	SPPA_07975	KIH93456.1	Spsc_04982	LMZA1878, LMZA1880
OG0000579	OAA58638.1	SCUR_6878-RA	SPHA_3593-RA, SPHA_3594-RA, SPHA_3595-RA, SPHA_3596-RA, SPHA_3597-RA	SPRO_3709-RA	SVAR_0429-RA	SPPA_04359	KIH92969.1	Spsc_03447
OG0000580	OAA53233.1	SCUR_4959-RA	SPHA_0151-RA, SPHA_0152-RA, SPHA_0153-RA, SPHA_0154-RA	SPRO_0954-RA	SVAR_6746-RA	SPPA_02878	KIH88101.1	Spsc_16794	LMZA0091
OG0000581	OAA62047.1	SCUR_6063-RA, SCUR_7298-RA	SPHA_0325-RA	SPRO_0552-RA	SVAR_6319-RA	SPPA_02121	KIH86386.1, KIH88278.1	Spsc_16446	LMZA0762, LMZA5872
OG0000582	OAA61688.1	SCUR_1500-RA	SPHA_1991-RA	SPRO_2923-RA	SVAR_3654-RA	SPPA_05312	KIH91495.1, KIH92337.1	Spsc_02286, Spsc_09009	LMZA2598, LMZA4922
OG0000583	OAA63521.1, OAA63700.1	SCUR_0517-RA, SCUR_4250-RA	SPHA_2629-RA	SPRO_5407-RA	SVAR_8177-RA, SVAR_8519-RA	SPPA_07779	KIH87892.1	Spsc_00159	LMZA6679
OG0000584	OAA63709.1	SCUR_0560-RA, SCUR_0561-RA	SPHA_2635-RA, SPHA_2636-RA, SPHA_2637-RA	SPRO_5415-RA, SPRO_5416-RA	SVAR_8527-RA, SVAR_8528-RA		KIH87899.1	Spsc_00142
OG0000585	OAA57629.1, OAA61970.1, OAA61973.1, OAA63769.1	SCUR_4667-RA, SCUR_7993-RA, SCUR_8196-RA, SCUR_8309-RA			SVAR_1260-RA, SVAR_4110-RA, SVAR_8126-RA	SPPA_07856
OG0000586	OAA67323.1	SCUR_4851-RA, SCUR_4852-RA	SPHA_7639-RA, SPHA_7640-RA	SPRO_4149-RA	SVAR_4082-RA	SPPA_09049	KIH94990.1	Spsc_04890, Spsc_04891	LMZA1899
OG0000587	OAA63407.1, OAA66654.1	SCUR_3787-RA, SCUR_3788-RA	SPHA_5783-RA, SPHA_5784-RA	SPRO_3404-RA	SVAR_4745-RA	SPPA_01545	KIH86894.1	Spsc_07761	LMZA5368
OG0000588	OAA55772.1	SCUR_6943-RA	SPHA_5162-RA	SPRO_4696-RA	SVAR_0468-RA, SVAR_1083-RA, SVAR_8872-RA	SPPA_04293, SPPA_06306	KIH90753.1	Spsc_10282	LMZA7548
OG0000589	OAA68449.1	SCUR_3736-RA, SCUR_4175-RA, SCUR_4176-RA, SCUR_4177-RA	SPHA_1304-RA	SPRO_3865-RA	SVAR_1438-RA	SPPA_04956	KIH93070.1	Spsc_03625	LMZA4213
OG0000590		SCUR_0632-RA	SPHA_4825-RA	SPRO_1974-RA, SPRO_8379-RA	SVAR_2052-RA, SVAR_7045-RA	SPPA_00610, SPPA_06517	KIH93823.1	Spsc_13653	LMZA3350, LMZA6826
OG0000591	OAA59713.1, OAA65684.1	SCUR_6612-RA		SPRO_8216-RA	SVAR_3864-RA, SVAR_5824-RA	SPPA_01778, SPPA_06348, SPPA_07648	KIH95304.1	Spsc_04086	LMZA2305
OG0000592	OAA68505.1	SCUR_1426-RA	SPHA_4459-RA	SPRO_6975-RA	SVAR_4499-RA	SPPA_08417, SPPA_08418	KIH86709.1, KIH86710.1	Spsc_07415	LMZA5546, LMZA5547
OG0000593	OAA66630.1	SCUR_1427-RA, SCUR_1428-RA	SPHA_4460-RA, SPHA_4461-RA, SPHA_4462-RA	SPRO_6974-RA	SVAR_4498-RA	SPPA_08413	KIH86712.1	Spsc_07418	LMZA5545
OG0000594	OAA59813.1	SCUR_0837-RA	SPHA_0905-RA, SPHA_0906-RA, SPHA_0907-RA, SPHA_0910-RA	SPRO_4248-RA	SVAR_8941-RA	SPPA_07258	KIH93394.1	Spsc_05101, Spsc_05105
OG0000595	OAA53496.1, OAA54525.1, OAA59597.1, OAA59612.1, OAA59692.1, OAA62664.1	SCUR_0799-RA		SPRO_6111-RA	SVAR_3389-RA		KIH87312.1, KIH91722.1	Spsc_01149
OG0000596	OAA55771.1, OAA57389.1, OAA66942.1	SCUR_6160-RA	SPHA_3419-RA	SPRO_6878-RA	SVAR_5137-RA, SVAR_7623-RA	SPPA_02764	KIH93568.1	Spsc_05732	LMZA7183
OG0000597	OAA65565.1	SCUR_1310-RA, SCUR_4494-RA	SPHA_5474-RA	SPRO_0893-RA, SPRO_6170-RA	SVAR_0268-RA, SVAR_6679-RA	SPPA_11336	KIH92525.1	Spsc_02635	LMZA4726
OG0000598	OAA55961.1, OAA67976.1	SCUR_4547-RA			SVAR_7960-RA	SPPA_05610, SPPA_10053	KIH87304.1, KIH95296.1	Spsc_01157, Spsc_04103	LMZA2295, LMZA6131
OG0000599	OAA68011.1	SCUR_6816-RA			SVAR_1318-RA, SVAR_8422-RA	SPPA_04785, SPPA_08620	KIH87462.1, KIH92297.1	Spsc_00891, Spsc_02210	LMZA4960, LMZA6275
OG0000600	OAA67251.1	SCUR_1820-RA	SPHA_6289-RA, SPHA_6290-RA, SPHA_7659-RA, SPHA_7660-RA	SPRO_2490-RA	SVAR_3932-RA	SPPA_01690	KIH95240.1	Spsc_04227	LMZA2238
OG0000601	OAA67252.1	SCUR_1821-RA	SPHA_7661-RA	SPRO_2494-RA, SPRO_2495-RA	SVAR_3933-RA	SPPA_07060	KIH95238.1, KIH95239.1	Spsc_04233	LMZA2236, LMZA2237
OG0000602	OAA55854.1, OAA55937.1, OAA59641.1	SCUR_2909-RA, SCUR_2910-RA		SPRO_6332-RA	SVAR_0971-RA, SVAR_4375-RA	SPPA_01640	KIH86521.1	Spsc_07048	LMZA5739
OG0000603	OAA61887.1	SCUR_5802-RA	SPHA_7439-RA	SPRO_8325-RA	SVAR_7138-RA	SPPA_08768	KIH94070.1	Spsc_13168, Spsc_13171, Spsc_13172, Spsc_13173	LMZA6918
OG0000604	OAA57550.1	SCUR_2068-RA		SPRO_7026-RA, SPRO_7027-RA	SVAR_4550-RA	SPPA_07962	KIH86660.1, KIH86661.1	Spsc_07299, Spsc_07301	LMZA5598, LMZA5599
OG0000605	OAA53625.1, OAA57009.1, OAA61958.1, OAA63441.1	SCUR_1987-RA	SPHA_5439-RA	SPRO_4736-RA		SPPA_06094	KIH87469.1, KIH90918.1	Spsc_00883, Spsc_10429
OG0000606		SCUR_3487-RA, SCUR_3488-RA	SPHA_2988-RA	SPRO_1436-RA	SVAR_2663-RA	SPPA_11417, SPPA_11418	KIH94339.1, KIH94340.1	Spsc_12655	LMZA3872, LMZA3873
OG0000607	OAA60941.1, OAA60943.1	SCUR_3496-RA	SPHA_2999-RA	SPRO_1444-RA	SVAR_2672-RA	SPPA_11428	KIH94328.1, KIH94329.1	Spsc_12668	LMZA3880, LMZA3881
OG0000608	OAA53509.1	SCUR_6903-RA	SPHA_0824-RA	SPRO_1625-RA, SPRO_5671-RA, SPRO_5672-RA	SVAR_2507-RA, SVAR_5629-RA		KIH92444.1	Spsc_02482	LMZA3109, LMZA4806
OG0000609	OAA68168.1	SCUR_3180-RA	SPHA_1777-RA	SPRO_3800-RA	SVAR_1502-RA, SVAR_5156-RA	SPPA_07560, SPPA_10386	KIH93135.1	Spsc_03782, Spsc_03783	LMZA4149
OG0000610	OAA59594.1, OAA60381.1	SCUR_3192-RA	SPHA_6785-RA	SPRO_3791-RA	SVAR_0322-RA, SVAR_1511-RA, SVAR_7052-RA			Spsc_03820, Spsc_17046	LMZA4077, LMZA4416
OG0000611	OAA59600.1	SCUR_3194-RA	SPHA_2080-RA, SPHA_6781-RA	SPRO_0707-RA, SPRO_3052-RA, SPRO_3790-RA	SVAR_1515-RA, SVAR_4120-RA, SVAR_6484-RA	SPPA_03696			LMZA4055
OG0000612	OAA57536.1, OAA62854.1	SCUR_1122-RA, SCUR_3200-RA	SPHA_3818-RA	SPRO_3448-RA	SVAR_4686-RA, SVAR_8857-RA	SPPA_01580, SPPA_06318		Spsc_07632	LMZA5441
OG0000613	OAA58045.1	SCUR_6256-RA, SCUR_6257-RA, SCUR_6258-RA	SPHA_7393-RA, SPHA_7394-RA	SPRO_8084-RA	SVAR_7494-RA	SPPA_02561	KIH93697.1	Spsc_05507	LMZA7301
OG0000614	OAA57527.1	SCUR_6801-RA	SPHA_0504-RA, SPHA_0505-RA	SPRO_8187-RA	SVAR_3025-RA, SVAR_8611-RA	SPPA_01338, SPPA_06071	KIH95108.1	Spsc_06424	LMZA2981
OG0000615	OAA54561.1	SCUR_4052-RA, SCUR_4320-RA		SPRO_3779-RA, SPRO_7857-RA, SPRO_7858-RA	SVAR_1582-RA, SVAR_7830-RA	SPPA_11025	KIH93219.1	Spsc_03947	LMZA4523
OG0000616	OAA59771.1, OAA64710.1	SCUR_6458-RA	SPHA_7033-RA	SPRO_4309-RA	SVAR_9048-RA, SVAR_9175-RA	SPPA_07712	KIH93316.1	Spsc_05230	LMZA2157, LMZA6735
OG0000617	OAA66504.1	SCUR_7118-RA, SCUR_7119-RA, SCUR_7120-RA	SPHA_5703-RA, SPHA_5704-RA	SPRO_5385-RA	SVAR_8369-RA	SPPA_09451	KIH87506.1	Spsc_00820	LMZA6312
OG0000618		SCUR_6591-RA	SPHA_6287-RA, SPHA_6288-RA	SPRO_7558-RA	SVAR_1791-RA	SPPA_00135, SPPA_04653	KIH89854.1, KIH90817.1	Spsc_10871	LMZA3787, LMZA7610
OG0000619	OAA67274.1	SCUR_0354-RA, SCUR_0355-RA, SCUR_0356-RA	SPHA_1913-RA, SPHA_1914-RA	SPRO_2756-RA, SPRO_2757-RA	SVAR_3484-RA	SPPA_08321	KIH91416.1	Spsc_08846
OG0000620	OAA62900.1	SCUR_1104-RA, SCUR_1105-RA	SPHA_5183-RA	SPRO_7203-RA	SVAR_8837-RA	SPPA_01621, SPPA_01622, SPPA_03351	KIH94845.1	Spsc_04647	LMZA2029
OG0000621	OAA56699.1	SCUR_1042-RA, SCUR_1043-RA, SCUR_1044-RA	SPHA_0848-RA	SPRO_3945-RA	SVAR_3151-RA	SPPA_03440	KIH94786.1	Spsc_04544, Spsc_04545	LMZA2091
OG0000622	OAA60345.1, OAA60507.1, OAA65840.1	SCUR_1060-RA, SCUR_4664-RA, SCUR_4665-RA		SPRO_5788-RA	SVAR_9245-RA	SPPA_09642	KIH87058.1	Spsc_01602	LMZA6136
OG0000623	OAA56185.1, OAA65690.1	SCUR_6108-RA	SPHA_6607-RA	SPRO_3240-RA	SVAR_4903-RA	SPPA_12094	KIH91003.1	Spsc_08121, Spsc_08123	LMZA5235, LMZA7693
OG0000624	OAA67227.1	SCUR_3372-RA	SPHA_7184-RA	SPRO_2538-RA	SVAR_3971-RA	SPPA_00691	KIH95194.1, KIH95195.1	Spsc_04326, Spsc_04327	LMZA2195, LMZA2196
OG0000625	OAA65298.1	SCUR_3361-RA	SPHA_1092-RA, SPHA_1093-RA, SPHA_1094-RA	SPRO_5095-RA	SVAR_1405-RA, SVAR_1406-RA	SPPA_04913	KIH93038.1	Spsc_03562	LMZA4243
OG0000626	OAA58964.1	SCUR_6556-RA, SCUR_6557-RA	SPHA_2690-RA	SPRO_7769-RA	SVAR_8585-RA, SVAR_8586-RA	SPPA_06110, SPPA_06111	KIH87954.1	Spsc_00047	LMZA6742
OG0000627	OAA53443.1, OAA60495.1, OAA60496.1	SCUR_5636-RA	SPHA_1415-RA	SPRO_0271-RA	SVAR_5391-RA	SPPA_12020	KIH89128.1, KIH89129.1, KIH89130.1	Spsc_13710
OG0000628	OAA55568.1	SCUR_5415-RA	SPHA_4571-RA	SPRO_3562-RA	SVAR_0521-RA	SPPA_04501	KIH92168.1, KIH92169.1	Spsc_01982, Spsc_01984, Spsc_01987	LMZA5080
OG0000629	OAA55573.1	SCUR_5419-RA, SCUR_5420-RA, SCUR_5421-RA	SPHA_4568-RA	SPRO_3559-RA	SVAR_0517-RA	SPPA_04497	KIH92175.1	Spsc_01996, Spsc_01997	LMZA5075
OG0000630	OAA66836.1	SCUR_3873-RA	SPHA_6726-RA	SPRO_2121-RA	SVAR_2931-RA	SPPA_01229, SPPA_01230	KIH95022.1, KIH95023.1	Spsc_06266	LMZA2887, LMZA2888
OG0000631	OAA64673.1, OAA64674.1	SCUR_3117-RA		SPRO_0503-RA	SVAR_5253-RA, SVAR_5254-RA	SPPA_11125	KIH89004.1, KIH89005.1	Spsc_15100, Spsc_15101	LMZA1460
OG0000632	OAA54751.1, OAA54752.1	SCUR_0071-RA	SPHA_5923-RA, SPHA_5924-RA	SPRO_3305-RA, SPRO_3306-RA		SPPA_01408, SPPA_01410	KIH86995.1, KIH86996.1	Spsc_07982
OG0000633	OAA54768.1	SCUR_0083-RA, SCUR_0084-RA	SPHA_5892-RA, SPHA_5893-RA, SPHA_5894-RA	SPRO_3324-RA	SVAR_4824-RA	SPPA_01435	KIH86976.1	Spsc_07946	LMZA5280
OG0000634	OAA57632.1	SCUR_2487-RA	SPHA_1617-RA	SPRO_6225-RA	SVAR_0212-RA	SPPA_00779, SPPA_00780	KIH87022.1, KIH92582.1	Spsc_01636, Spsc_02745	LMZA4669
OG0000635	OAA66676.1	SCUR_1370-RA	SPHA_3653-RA	SPRO_3658-RA	SVAR_0382-RA	SPPA_05947, SPPA_05948, SPPA_05995, SPPA_05996	KIH92916.1	Spsc_03350	LMZA4352
OG0000636	OAA55577.1	SCUR_1365-RA	SPHA_6352-RA	SPRO_3656-RA	SVAR_0380-RA	SPPA_05950, SPPA_05952, SPPA_05990, SPPA_05992	KIH92914.1	Spsc_03337	LMZA4354
OG0000637	OAA56240.1	SCUR_4888-RA	SPHA_3271-RA	SPRO_7343-RA, SPRO_7344-RA	SVAR_7399-RA	SPPA_08729, SPPA_08733	KIH90509.1	Spsc_06114	LMZA6978, LMZA6979
OG0000638	OAA59190.1	SCUR_5712-RA, SCUR_5714-RA			SVAR_8430-RA	SPPA_05149	KIH86443.1, KIH87293.1, KIH87294.1	Spsc_01171, Spsc_01172, Spsc_06904	LMZA6123
OG0000639	OAA54960.1, OAA56246.1	SCUR_7985-RA	SPHA_6589-RA	SPRO_3214-RA	SVAR_4932-RA		KIH89830.1, KIH91035.1	Spsc_08179, Spsc_10834	LMZA3410, LMZA5204
OG0000640	OAA53488.1, OAA60476.1	SCUR_5318-RA, SCUR_5319-RA	SPHA_1496-RA, SPHA_1497-RA	SPRO_0294-RA	SVAR_5417-RA	SPPA_08524	KIH89154.1, KIH89155.1	Spsc_13779
OG0000641	OAA60986.1, OAA60987.1	SCUR_2835-RA	SPHA_0925-RA	SPRO_7259-RA	SVAR_8774-RA	SPPA_06191	KIH91767.1	Spsc_09545, Spsc_09546	LMZA1623, LMZA1624
OG0000642	OAA53062.1, OAA59099.1, OAA61224.1, OAA61299.1, OAA63273.1, OAA63355.1, OAA66691.1, OAA67345.1	SCUR_2842-RA		SPRO_5776-RA			KIH90546.1, KIH93839.1
OG0000643		SCUR_7742-RA, SCUR_7743-RA, SCUR_7744-RA, SCUR_7745-RA	SPHA_6469-RA, SPHA_6470-RA, SPHA_6471-RA, SPHA_6472-RA	SPRO_7919-RA	SVAR_6094-RA				LMZA0621, LMZA0622
OG0000644	OAA55968.1	SCUR_7086-RA, SCUR_7087-RA	SPHA_7726-RA, SPHA_7727-RA, SPHA_7728-RA	SPRO_6300-RA	SVAR_0941-RA	SPPA_11947	KIH93467.1, KIH93468.1	Spsc_10011
OG0000645	OAA61819.1		SPHA_5203-RA	SPRO_7306-RA	SVAR_3778-RA	SPPA_01915, SPPA_11473	KIH91214.1, KIH91279.1	Spsc_08483, Spsc_08596	LMZA2398, LMZA5123
OG0000646	OAA65221.1		SPHA_1626-RA, SPHA_1627-RA	SPRO_6214-RA	SVAR_0225-RA	SPPA_00764	KIH92573.1	Spsc_02729, Spsc_02730, Spsc_02733	LMZA4681, LMZA4682
OG0000647	OAA63595.1		SPHA_4996-RA	SPRO_6003-RA, SPRO_7710-RA	SVAR_8091-RA, SVAR_8506-RA	SPPA_05603	KIH87308.1, KIH87753.1	Spsc_00380, Spsc_01150	LMZA6138
OG0000648			SPHA_2724-RA, SPHA_2725-RA, SPHA_4816-RA, SPHA_5355-RA, SPHA_5356-RA, SPHA_6915-RA, SPHA_7805-RA, SPHA_7855-RA, SPHA_7885-RA, SPHA_7886-RA				KIH86482.1	Spsc_06975
OG0000649	OAA64365.1, OAA64366.1		SPHA_5336-RA	SPRO_5803-RA	SVAR_9216-RA	SPPA_10469	KIH87069.1, KIH87070.1	Spsc_01583, Spsc_01584	LMZA6247, LMZA6258
OG0000650			SPHA_4834-RA	SPRO_5652-RA, SPRO_8367-RA	SVAR_7067-RA	SPPA_00574, SPPA_10206	KIH93405.1, KIH93843.1	Spsc_05082, Spsc_13622	LMZA1747, LMZA6959
OG0000651	OAA59534.1		SPHA_6880-RA	SPRO_4761-RA	SVAR_1174-RA, SVAR_7427-RA	SPPA_10745, SPPA_12012	KIH90527.1	Spsc_02480, Spsc_06082	LMZA4808, LMZA6997
OG0000652	OAA55902.1, OAA65522.1		SPHA_6388-RA	SPRO_4890-RA	SVAR_0345-RA	SPPA_10243, SPPA_10244	KIH92874.1, KIH92875.1	Spsc_03266, Spsc_03267	LMZA4393
OG0000653	OAA55560.1, OAA65536.1		SPHA_6398-RA	SPRO_4897-RA	SVAR_0337-RA	SPPA_05640, SPPA_07127, SPPA_10228	KIH87524.1, KIH92865.1	Spsc_00803, Spsc_03248
OG0000654	OAA62684.1			SPRO_1169-RA, SPRO_6479-RA	SVAR_5702-RA, SVAR_5900-RA, SVAR_7416-RA	SPPA_07382, SPPA_09650, SPPA_11296	KIH93634.1	Spsc_05623	LMZA7240
OG0000655	OAA53618.1, OAA65378.1			SPRO_5122-RA	SVAR_1693-RA, SVAR_9090-RA	SPPA_03166, SPPA_04738, SPPA_07657	KIH87546.1	Spsc_00761	LMZA1569, LMZA6351
OG0000656		SCUR_0226-RA	SPHA_6017-RA	SPRO_4001-RA, SPRO_5779-RA	SVAR_3404-RA, SVAR_9259-RA	SPPA_09627, SPPA_09845	KIH91804.1	Spsc_09627	LMZA1665
OG0000657	OAA64324.1	SCUR_0241-RA	SPHA_7071-RA	SPRO_0978-RA, SPRO_7985-RA	SVAR_5997-RA	SPPA_11314	KIH89697.1	Spsc_14453, Spsc_14454	LMZA0548
OG0000658	OAA64355.1, OAA64356.1	SCUR_0246-RA	SPHA_6415-RA, SPHA_6416-RA	SPRO_7991-RA	SVAR_6004-RA		KIH89705.1	Spsc_14438, Spsc_14440	LMZA0552
OG0000659	OAA61254.1	SCUR_7887-RA, SCUR_7888-RA, SCUR_8288-RA	SPHA_5275-RA	SPRO_5882-RA	SVAR_9128-RA	SPPA_09163	KIH87170.1	Spsc_01412	LMZA6013
OG0000660	OAA65984.1	SCUR_6355-RA	SPHA_6184-RA	SPRO_2702-RA	SVAR_3188-RA	SPPA_05370, SPPA_05371	KIH91635.1, KIH91636.1	Spsc_09287	LMZA2731
OG0000661	OAA59675.1	SCUR_7319-RA, SCUR_8107-RA, SCUR_8108-RA	SPHA_4791-RA, SPHA_4793-RA	SPRO_4168-RA	SVAR_4098-RA, SVAR_4099-RA			Spsc_04923, Spsc_04924
OG0000662	OAA60383.1	SCUR_3937-RA, SCUR_3938-RA	SPHA_7385-RA	SPRO_7365-RA	SVAR_7473-RA	SPPA_02532	KIH93718.1	Spsc_05478	LMZA7324, LMZA7326
OG0000663		SCUR_0162-RA, SCUR_0163-RA, SCUR_3964-RA	SPHA_5361-RA	SPRO_1653-RA	SVAR_2474-RA	SPPA_10192	KIH90001.1	Spsc_00021, Spsc_11108	LMZA3140
OG0000664	OAA60267.1	SCUR_3956-RA	SPHA_7369-RA, SPHA_7370-RA	SPRO_7841-RA, SPRO_7842-RA	SVAR_7817-RA	SPPA_10878	KIH93784.1	Spsc_05359	LMZA7393
OG0000665	OAA60591.1	SCUR_6757-RA	SPHA_7585-RA	SPRO_6051-RA	SVAR_8240-RA, SVAR_8241-RA	SPPA_09187	KIH87682.1	Spsc_00514	LMZA6470, LMZA6471
OG0000666	OAA57053.1	SCUR_0773-RA, SCUR_0774-RA	SPHA_7248-RA	SPRO_5520-RA	SVAR_5704-RA	SPPA_03840	KIH88850.1, KIH88851.1	Spsc_15404	LMZA1307
OG0000667	OAA65772.1	SCUR_0775-RA, SCUR_6726-RA		SPRO_5521-RA	SVAR_5703-RA, SVAR_6164-RA	SPPA_03848, SPPA_11462	KIH88852.1	Spsc_15403	LMZA1308
OG0000668	OAA55211.1	SCUR_2997-RA, SCUR_2999-RA, SCUR_6701-RA	SPHA_0898-RA	SPRO_8243-RA	SVAR_3822-RA	SPPA_01853	KIH91231.1	Spsc_08507	LMZA2348
OG0000669	OAA60562.1	SCUR_1278-RA, SCUR_6718-RA	SPHA_7546-RA	SPRO_6023-RA	SVAR_3840-RA, SVAR_8479-RA	SPPA_01821	KIH87330.1	Spsc_01115	LMZA6156
OG0000670	OAA58529.1	SCUR_2751-RA	SPHA_3364-RA	SPRO_8108-RA	SVAR_1699-RA, SVAR_7519-RA	SPPA_02591, SPPA_04736	KIH93670.1	Spsc_05554	LMZA7276
OG0000671	OAA61243.1, OAA61244.1	SCUR_3457-RA	SPHA_3056-RA	SPRO_5159-RA	SVAR_8264-RA	SPPA_03307, SPPA_03308	KIH87655.1	Spsc_00558	LMZA6448
OG0000672	OAA60538.1, OAA65387.1	SCUR_3465-RA	SPHA_7599-RA	SPRO_5152-RA	SVAR_8256-RA	SPPA_03314	KIH87665.1, KIH87666.1	Spsc_00541	LMZA6454
OG0000673	OAA61276.1	SCUR_3470-RA	SPHA_3068-RA, SPHA_3069-RA	SPRO_5174-RA	SVAR_8277-RA	SPPA_03287	KIH87640.1, KIH87641.1	Spsc_00584	LMZA6434
OG0000674	OAA56972.1	SCUR_2555-RA	SPHA_0066-RA	SPRO_0600-RA, SPRO_6433-RA	SVAR_6367-RA	SPPA_04081	KIH88618.1	Spsc_15780, Spsc_15781	LMZA1090
OG0000675	OAA56973.1	SCUR_2553-RA, SCUR_2554-RA	SPHA_0064-RA, SPHA_0065-RA	SPRO_0601-RA, SPRO_0602-RA	SVAR_6368-RA	SPPA_04083	KIH88619.1	Spsc_15779
OG0000676	OAA68365.1	SCUR_5090-RA	SPHA_3553-RA	SPRO_5076-RA	SVAR_1385-RA, SVAR_1386-RA	SPPA_04878	KIH93015.1, KIH93016.1	Spsc_03517	LMZA4266
OG0000677		SCUR_2245-RA, SCUR_5995-RA	SPHA_7104-RA	SPRO_0777-RA, SPRO_1474-RA	SVAR_2976-RA, SVAR_6558-RA	SPPA_01273, SPPA_02381	KIH89430.1		LMZA0278
OG0000678	OAA57996.1	SCUR_7038-RA	SPHA_3866-RA	SPRO_3155-RA	SVAR_4227-RA, SVAR_4228-RA	SPPA_07905	KIH86423.1	Spsc_06870, Spsc_06871	LMZA5838
OG0000679	OAA62801.1	SCUR_6698-RA, SCUR_6699-RA, SCUR_6700-RA	SPHA_0759-RA	SPRO_1946-RA	SVAR_2082-RA	SPPA_06485	KIH90248.1	Spsc_11585	LMZA3376
OG0000680	OAA58121.1	SCUR_7373-RA	SPHA_3128-RA	SPRO_5227-RA	SVAR_8330-RA	SPPA_03206	KIH87577.1	Spsc_00694, Spsc_05313	LMZA6381, LMZA7416
OG0000681	OAA58421.1	SCUR_6917-RA	SPHA_4543-RA, SPHA_7747-RA	SPRO_3895-RA	SVAR_0459-RA	SPPA_04412, SPPA_04413	KIH92200.1	Spsc_02048	LMZA5052
OG0000682	OAA63351.1	SCUR_7538-RA, SCUR_8281-RA	SPHA_3165-RA	SPRO_7645-RA	SVAR_8386-RA	SPPA_09472, SPPA_09473	KIH87530.1	Spsc_00790	LMZA6335
OG0000683	OAA54566.1	SCUR_4078-RA, SCUR_6838-RA			SVAR_4431-RA, SVAR_7800-RA	SPPA_07026, SPPA_10994		Spsc_05382, Spsc_05645	LMZA5683, LMZA7378
OG0000684	OAA55269.1, OAA66765.1	SCUR_6842-RA	SPHA_5581-RA	SPRO_7106-RA, SPRO_8441-RA	SVAR_4425-RA	SPPA_07014	KIH86576.1	Spsc_07137	LMZA5687
OG0000685		SCUR_6535-RA, SCUR_6851-RA, SCUR_7673-RA	SPHA_4305-RA	SPRO_2380-RA, SPRO_7224-RA	SVAR_8812-RA	SPPA_08071			LMZA1837, LMZA1971, LMZA2340
OG0000686	OAA58466.1, OAA61969.1	SCUR_4419-RA, SCUR_6008-RA	SPHA_3881-RA	SPRO_6572-RA, SPRO_8333-RA	SVAR_7130-RA		KIH86408.1	Spsc_06844	LMZA5852
OG0000687	OAA58628.1	SCUR_0405-RA	SPHA_3229-RA	SPRO_6717-RA	SVAR_7774-RA	SPPA_00433	KIH88714.1, KIH90565.1, KIH94249.1	Spsc_06022	LMZA7034
OG0000688	OAA58610.1	SCUR_0391-RA, SCUR_0392-RA	SPHA_3245-RA, SPHA_3246-RA	SPRO_6732-RA	SVAR_7758-RA	SPPA_00449	KIH90581.1	Spsc_05993	LMZA7050
OG0000689	OAA58600.1, OAA60377.1	SCUR_0377-RA	SPHA_3213-RA	SPRO_6740-RA	SVAR_7750-RA	SPPA_00462	KIH90589.1	Spsc_05978, Spsc_05980	LMZA7058
OG0000690		SCUR_2784-RA, SCUR_5807-RA	SPHA_7434-RA	SPRO_8320-RA	SVAR_1643-RA, SVAR_7143-RA	SPPA_08760, SPPA_10562	KIH94076.1	Spsc_13155	LMZA6923
OG0000691	OAA57039.1	SCUR_2799-RA, SCUR_7528-RA, SCUR_8230-RA	SPHA_2430-RA	SPRO_5528-RA	SVAR_5694-RA	SPPA_08146	KIH88879.1	Spsc_15333	LMZA1337
OG0000692	OAA63632.1, OAA63633.1, OAA63649.1, OAA64474.1	SCUR_1994-RA, SCUR_2819-RA	SPHA_2176-RA	SPRO_6033-RA, SPRO_6034-RA			KIH89746.1	Spsc_14376
OG0000693		SCUR_1468-RA, SCUR_2677-RA, SCUR_5828-RA	SPHA_6455-RA	SPRO_7941-RA	SVAR_3977-RA, SVAR_6068-RA	SPPA_00681	KIH89748.1	Spsc_14374	LMZA0597
OG0000694	OAA60288.1	SCUR_2667-RA		SPRO_7933-RA	SVAR_6079-RA, SVAR_7064-RA	SPPA_00564, SPPA_11775	KIH89757.1, KIH93837.1	Spsc_17078	LMZA0607
OG0000695	OAA59757.1	SCUR_6365-RA			SVAR_5731-RA, SVAR_7576-RA, SVAR_7850-RA	SPPA_02691, SPPA_02699, SPPA_06965	KIH93611.1	Spsc_05658	LMZA7219
OG0000696	OAA54613.1	SCUR_6380-RA			SVAR_1627-RA, SVAR_5141-RA	SPPA_04583	KIH92771.1, KIH93239.1	Spsc_03085, Spsc_03973	LMZA4357, LMZA4502
OG0000697	OAA61146.1	SCUR_3822-RA	SPHA_5142-RA, SPHA_5143-RA, SPHA_5144-RA	SPRO_2076-RA, SPRO_2077-RA	SVAR_1952-RA	SPPA_11643	KIH90428.1	Spsc_11956
OG0000698	OAA59127.1	SCUR_2534-RA	SPHA_0095-RA, SPHA_0096-RA, SPHA_0097-RA	SPRO_1011-RA	SVAR_6804-RA	SPPA_02952	KIH88045.1	Spsc_16890	LMZA1080
OG0000699	OAA57612.1	SCUR_8101-RA, SCUR_8102-RA	SPHA_6788-RA	SPRO_3622-RA	SVAR_0863-RA	SPPA_00164	KIH90797.1, KIH90798.1	Spsc_10657	LMZA7586
OG0000700	OAA61780.1, OAA62866.1	SCUR_4136-RA	SPHA_1693-RA	SPRO_4557-RA	SVAR_0083-RA	SPPA_05508	KIH90935.1	Spsc_10404	LMZA6469, LMZA7679
OG0000701	OAA64439.1	SCUR_1235-RA, SCUR_1237-RA	SPHA_0529-RA, SPHA_0530-RA	SPRO_1550-RA	SVAR_2318-RA	SPPA_04213	KIH90060.1	Spsc_11212	LMZA3194
OG0000702	OAA65442.1	SCUR_4475-RA	SPHA_2803-RA	SPRO_1380-RA, SPRO_1381-RA	SVAR_2601-RA	SPPA_06668, SPPA_06669	KIH94546.1	Spsc_12267	LMZA3663
OG0000703	OAA65264.1	SCUR_1851-RA	SPHA_4287-RA, SPHA_4288-RA, SPHA_4289-RA	SPRO_7406-RA	SVAR_7264-RA	SPPA_00511	KIH93921.1	Spsc_13488	LMZA7444
OG0000704	OAA60354.1, OAA65362.1	SCUR_1882-RA	SPHA_4855-RA, SPHA_4856-RA	SPRO_8350-RA		SPPA_00556, SPPA_00557	KIH93855.1	Spsc_13600	LMZA7070
OG0000705	OAA65358.1	SCUR_1887-RA	SPHA_4848-RA	SPRO_8354-RA	SVAR_7080-RA	SPPA_00550, SPPA_00551	KIH93859.1, KIH93860.1	Spsc_13590	LMZA7115
OG0000706	OAA65359.1	SCUR_1885-RA, SCUR_1886-RA	SPHA_4849-RA, SPHA_4850-RA	SPRO_8353-RA	SVAR_7081-RA	SPPA_00553	KIH93858.1	Spsc_13593	LMZA7103
OG0000707	OAA66793.1	SCUR_6970-RA	SPHA_5029-RA, SPHA_5030-RA	SPRO_1387-RA	SVAR_2597-RA	SPPA_04612, SPPA_04613	KIH89886.1	Spsc_10926	LMZA3976
OG0000708	OAA53757.1	SCUR_1923-RA	SPHA_1198-RA, SPHA_1199-RA, SPHA_1200-RA	SPRO_4475-RA, SPRO_4476-RA	SVAR_0765-RA	SPPA_00974	KIH92731.1	Spsc_03006
OG0000709	OAA54993.1, OAA65896.1	SCUR_3899-RA		SPRO_3191-RA	SVAR_4950-RA, SVAR_5011-RA	SPPA_05138, SPPA_05232	KIH91046.1	Spsc_08199	LMZA5193
OG0000710	OAA65902.1	SCUR_3907-RA	SPHA_6522-RA	SPRO_6605-RA	SVAR_5000-RA	SPPA_05213	KIH91106.1, KIH91107.1	Spsc_08307, Spsc_08309	LMZA5129
OG0000711	OAA61098.1	SCUR_7638-RA, SCUR_8299-RA	SPHA_0268-RA, SPHA_0269-RA	SPRO_0831-RA	SVAR_6613-RA	SPPA_09548	KIH88225.1	Spsc_16567	LMZA0704
OG0000712	OAA67142.1	SCUR_8124-RA, SCUR_8216-RA, SCUR_8217-RA	SPHA_5004-RA		SVAR_8076-RA, SVAR_8077-RA	SPPA_00384	KIH87770.1	Spsc_00364	LMZA6551
OG0000713	OAA61859.1	SCUR_8199-RA, SCUR_8208-RA, SCUR_8304-RA	SPHA_5869-RA	SPRO_5685-RA	SVAR_5643-RA	SPPA_02279	KIH89363.1	Spsc_14190	LMZA0214
OG0000714	OAA56965.1	SCUR_2155-RA, SCUR_5276-RA	SPHA_6686-RA	SPRO_3359-RA	SVAR_4763-RA, SVAR_4764-RA	SPPA_01487	KIH86941.1	Spsc_07858	LMZA5318
OG0000715	OAA57087.1	SCUR_7180-RA, SCUR_7181-RA	SPHA_2123-RA	SPRO_5480-RA	SVAR_5749-RA	SPPA_03794, SPPA_03796	KIH88811.1	Spsc_15471	LMZA1268
OG0000716	OAA58122.1, OAA68320.1	SCUR_4809-RA, SCUR_4810-RA		SPRO_5032-RA	SVAR_1342-RA	SPPA_04818	KIH92270.1	Spsc_02167	LMZA4982, LMZA4983
OG0000717	OAA68299.1	SCUR_4788-RA	SPHA_1741-RA, SPHA_1742-RA, SPHA_1743-RA	SPRO_5012-RA	SVAR_1321-RA, SVAR_1322-RA	SPPA_04789	KIH92293.1	Spsc_02205
OG0000718	OAA59163.1, OAA59225.1	SCUR_2415-RA		SPRO_0217-RA	SVAR_5342-RA	SPPA_12030	KIH89086.1, KIH89087.1	Spsc_14950	LMZA1533, LMZA1534
OG0000719	OAA65518.1	SCUR_2400-RA	SPHA_6385-RA	SPRO_4887-RA	SVAR_0010-RA, SVAR_0349-RA	SPPA_06260, SPPA_10250	KIH92880.1	Spsc_03276	LMZA4389
OG0000720	OAA60206.1	SCUR_1399-RA, SCUR_7410-RA		SPRO_0892-RA	SVAR_6677-RA, SVAR_8041-RA, SVAR_8652-RA	SPPA_10711		Spsc_00318, Spsc_10003	LMZA6578
OG0000721	OAA64216.1, OAA65564.1, OAA67878.1, OAA68581.1	SCUR_6626-RA		SPRO_6856-RA	SVAR_4630-RA	SPPA_08922	KIH91390.1	Spsc_08790	LMZA2502
OG0000722	OAA64636.1	SCUR_3336-RA	SPHA_5872-RA, SPHA_5873-RA, SPHA_6705-RA	SPRO_3341-RA	SVAR_4807-RA	SPPA_01461	KIH86958.1	Spsc_07900	LMZA5298
OG0000723	OAA59777.1	SCUR_5361-RA	SPHA_2081-RA	SPRO_0708-RA	SVAR_4121-RA, SVAR_6485-RA	SPPA_00397, SPPA_03700	KIH88746.1	Spsc_15581	LMZA1205
OG0000724	OAA68729.1	SCUR_4589-RA, SCUR_4591-RA	SPHA_2946-RA, SPHA_2947-RA	SPRO_2239-RA	SVAR_2736-RA	SPPA_09800	KIH94388.1	Spsc_12570	LMZA3823
OG0000725	OAA58377.1, OAA58378.1	SCUR_7949-RA, SCUR_8263-RA	SPHA_0618-RA	SPRO_1511-RA	SVAR_2280-RA	SPPA_04267	KIH90101.1	Spsc_11284	LMZA3230
OG0000726	OAA62610.1, OAA62611.1	SCUR_4746-RA	SPHA_5086-RA	SPRO_2020-RA	SVAR_2008-RA	SPPA_06576	KIH90373.1	Spsc_11828	LMZA3505, LMZA3506
OG0000727	OAA64657.1	SCUR_3761-RA, SCUR_8126-RA	SPHA_2520-RA	SPRO_0402-RA, SPRO_0403-RA	SVAR_5212-RA	SPPA_09713	KIH88960.1	Spsc_15179	LMZA1417
OG0000728	OAA64696.1, OAA68540.1	SCUR_5397-RA		SPRO_6481-RA	SVAR_4357-RA, SVAR_4358-RA	SPPA_01662, SPPA_09269	KIH86506.1	Spsc_07013	LMZA5756
OG0000729	OAA60251.1	SCUR_7856-RA	SPHA_2896-RA		SVAR_2846-RA, SVAR_7461-RA	SPPA_01112, SPPA_10385	KIH93736.1	Spsc_05444	LMZA3771, LMZA7344
OG0000730	OAA64378.1, OAA67921.1	SCUR_8088-RA	SPHA_2376-RA, SPHA_2377-RA	SPRO_1263-RA	SVAR_5798-RA	SPPA_11117	KIH89496.1	Spsc_14835	LMZA0346
OG0000731	OAA65997.1	SCUR_7936-RA	SPHA_6197-RA, SPHA_6198-RA	SPRO_2685-RA, SPRO_2686-RA	SVAR_3212-RA	SPPA_05395	KIH91653.1	Spsc_09319	LMZA2749
OG0000732	OAA65918.1, OAA65919.1	SCUR_7944-RA	SPHA_7215-RA, SPHA_7216-RA	SPRO_2625-RA	SVAR_3275-RA	SPPA_08047	KIH91709.1	Spsc_09434	LMZA2804
OG0000733	OAA57943.1	SCUR_0871-RA, SCUR_5018-RA		SPRO_3107-RA, SPRO_8124-RA	SVAR_4176-RA, SVAR_8730-RA	SPPA_05841	KIH86321.1	Spsc_06694	LMZA5931
OG0000734	OAA68769.1	SCUR_5220-RA, SCUR_6131-RA	SPHA_2932-RA	SPRO_2251-RA	SVAR_2746-RA, SVAR_6541-RA	SPPA_08809	KIH94401.1	Spsc_12548	LMZA3808
OG0000735	OAA59746.1, OAA66605.1, OAA66920.1, OAA68710.1	SCUR_6135-RA	SPHA_5734-RA	SPRO_3478-RA	SVAR_4655-RA		KIH86852.1	Spsc_07698	LMZA5406
OG0000736	OAA59633.1	SCUR_6078-RA, SCUR_6079-RA	SPHA_1839-RA, SPHA_1840-RA	SPRO_2973-RA	SVAR_3708-RA	SPPA_07143	KIH91353.1, KIH91354.1	Spsc_08725
OG0000737	OAA63377.1	SCUR_0674-RA, SCUR_6064-RA, SCUR_6620-RA			SVAR_0587-RA, SVAR_7424-RA	SPPA_09584, SPPA_12009	KIH90529.1	Spsc_06080	LMZA6999
OG0000738	OAA67192.1	SCUR_1487-RA	SPHA_5230-RA, SPHA_5231-RA	SPRO_2564-RA	SVAR_4006-RA	SPPA_00653	KIH89855.1, KIH94704.1	Spsc_04381	LMZA2171
OG0000739	OAA67889.1	SCUR_1519-RA, SCUR_1520-RA	SPHA_4005-RA, SPHA_4006-RA	SPRO_2878-RA	SVAR_3608-RA, SVAR_3609-RA		KIH91542.1	Spsc_09091	LMZA2642
OG0000740	OAA67217.1	SCUR_1463-RA, SCUR_7207-RA, SCUR_8185-RA	SPHA_5253-RA	SPRO_2543-RA	SVAR_3985-RA	SPPA_00673	KIH94683.1	Spsc_04344	LMZA2189
OG0000741	OAA67215.1	SCUR_1470-RA, SCUR_1471-RA	SPHA_5247-RA, SPHA_5248-RA	SPRO_2548-RA	SVAR_3990-RA	SPPA_00667	KIH94688.1, KIH94689.1	Spsc_04351
OG0000742	OAA63676.1	SCUR_0481-RA, SCUR_0482-RA	SPHA_2570-RA	SPRO_6074-RA, SPRO_6075-RA	SVAR_8018-RA	SPPA_08911	KIH87823.1	Spsc_00283	LMZA6603
OG0000743	OAA63677.1	SCUR_0483-RA	SPHA_2571-RA	SPRO_6073-RA	SVAR_8017-RA	SPPA_06454, SPPA_08912, SPPA_08913	KIH87824.1	Spsc_00280	LMZA6604
OG0000744	OAA64553.1	SCUR_8064-RA	SPHA_0001-RA, SPHA_5790-RA, SPHA_5791-RA	SPRO_0666-RA	SVAR_6430-RA	SPPA_03647	KIH88686.1	Spsc_15645	LMZA1156
OG0000745	OAA63453.1	SCUR_0950-RA, SCUR_0951-RA, SCUR_7989-RA	SPHA_1269-RA	SPRO_4908-RA	SVAR_1259-RA	SPPA_09268	KIH92357.1	Spsc_02334	LMZA4903
OG0000746	OAA60338.1, OAA68658.1	SCUR_5209-RA	SPHA_7453-RA, SPHA_7897-RA	SPRO_2267-RA	SVAR_2759-RA	SPPA_08837	KIH94150.1	Spsc_12997	LMZA2818
OG0000747	OAA55552.1, OAA57991.1, OAA59732.1	SCUR_7608-RA			SVAR_1138-RA, SVAR_6117-RA	SPPA_10325, SPPA_10682	KIH92841.1	Spsc_03219	LMZA4427
OG0000748	OAA68093.1	SCUR_3777-RA	SPHA_4491-RA, SPHA_4492-RA	SPRO_6942-RA	SVAR_4592-RA	SPPA_08379	KIH86742.1, KIH86743.1	Spsc_07479	LMZA5515
OG0000749	OAA53975.1	SCUR_6930-RA	SPHA_1676-RA	SPRO_4725-RA	SVAR_0106-RA	SPPA_00008, SPPA_07299, SPPA_11265	KIH90911.1	Spsc_10439	LMZA7701
OG0000750	OAA57849.1, OAA62796.1	SCUR_0606-RA	SPHA_3486-RA, SPHA_3487-RA	SPRO_6809-RA	SVAR_7689-RA	SPPA_03136	KIH90650.1	Spsc_05867	LMZA7119
OG0000751	OAA61693.1	SCUR_5739-RA	SPHA_3946-RA, SPHA_3947-RA	SPRO_2927-RA	SVAR_3659-RA	SPPA_05318, SPPA_05319	KIH91600.1	Spsc_09222	LMZA2697
OG0000752	OAA59017.1, OAA66704.1	SCUR_1457-RA	SPHA_6654-RA	SPRO_3391-RA	SVAR_4793-RA, SVAR_8964-RA	SPPA_01524	KIH86909.1	Spsc_07787	LMZA5351
OG0000753	OAA57104.1, OAA61046.1	SCUR_1390-RA		SPRO_0725-RA, SPRO_0890-RA	SVAR_6501-RA, SVAR_6667-RA	SPPA_03723	KIH88783.1	Spsc_15516	LMZA1243
OG0000754	OAA66707.1	SCUR_1459-RA	SPHA_6657-RA	SPRO_3389-RA	SVAR_4791-RA	SPPA_01521	KIH86911.1	Spsc_07792	LMZA5349, LMZA5971, LMZA5972
OG0000755	OAA56668.1	SCUR_3428-RA	SPHA_0602-RA, SPHA_0603-RA, SPHA_0605-RA	SPRO_1791-RA	SVAR_2241-RA	SPPA_00239	KIH90142.1, KIH90143.1	Spsc_11377
OG0000756	OAA56669.1	SCUR_3429-RA	SPHA_0606-RA, SPHA_0607-RA	SPRO_1788-RA, SPRO_1789-RA	SVAR_2242-RA	SPPA_00235	KIH90141.1	Spsc_11371	LMZA3269
OG0000757	OAA56653.1	SCUR_3420-RA	SPHA_0591-RA	SPRO_1800-RA, SPRO_1801-RA	SVAR_2232-RA	SPPA_00248	KIH90151.1, KIH90152.1	Spsc_11388	LMZA3278
OG0000758	OAA67041.1	SCUR_5786-RA	SPHA_0425-RA, SPHA_0426-RA	SPRO_0173-RA	SVAR_6201-RA	SPPA_09737	KIH88385.1, KIH88386.1	Spsc_16248	LMZA0872
OG0000759	OAA59816.1	SCUR_0839-RA	SPHA_7495-RA	SPRO_4253-RA	SVAR_1678-RA, SVAR_8974-RA, SVAR_9281-RA	SPPA_07290	KIH93386.1	Spsc_05115	LMZA2778
OG0000760		SCUR_0100-RA, SCUR_0796-RA		SPRO_4227-RA, SPRO_6499-RA	SVAR_4320-RA, SVAR_8911-RA	SPPA_03864, SPPA_07216	KIH93437.1	Spsc_05026	LMZA1862
OG0000761		SCUR_0831-RA	SPHA_0912-RA, SPHA_0913-RA, SPHA_0914-RA	SPRO_4244-RA	SVAR_8944-RA	SPPA_07252, SPPA_07255	KIH93398.1	Spsc_05094	LMZA1658
OG0000762	OAA63289.1	SCUR_5329-RA, SCUR_6731-RA, SCUR_6818-RA		SPRO_6110-RA, SPRO_7736-RA	SVAR_8124-RA		KIH86536.1, KIH87726.1	Spsc_00428	LMZA6515
OG0000763	OAA62807.1	SCUR_2993-RA	SPHA_0893-RA	SPRO_8250-RA	SVAR_3815-RA	SPPA_01859, SPPA_01861	KIH91237.1	Spsc_08521	LMZA2354, LMZA2355
OG0000764	OAA55875.1, OAA61829.1	SCUR_3609-RA, SCUR_4495-RA		SPRO_0017-RA	SVAR_6225-RA		KIH86392.1, KIH89303.1, KIH90929.1	Spsc_02472, Spsc_14081
OG0000765	OAA56932.1	SCUR_4564-RA, SCUR_4565-RA	SPHA_2442-RA	SPRO_5562-RA	SVAR_5086-RA, SVAR_6987-RA	SPPA_08126	KIH88893.1	Spsc_15312	LMZA1353
OG0000766	OAA54849.1	SCUR_4568-RA	SPHA_2446-RA	SPRO_0378-RA	SVAR_6991-RA, SVAR_9085-RA	SPPA_07668, SPPA_08120	KIH88897.1	Spsc_15303	LMZA1357
OG0000767	OAA65619.1	SCUR_1305-RA	SPHA_3737-RA	SPRO_6174-RA, SPRO_6175-RA	SVAR_0263-RA	SPPA_00750	KIH92531.1	Spsc_02645, Spsc_02646	LMZA4721
OG0000768	OAA65663.1	SCUR_1306-RA	SPHA_3738-RA, SPHA_3739-RA, SPHA_7909-RA	SPRO_6173-RA	SVAR_0264-RA	SPPA_00752	KIH92529.1	Spsc_02642	LMZA4722
OG0000769	OAA59146.1, OAA65611.1	SCUR_1296-RA				SPPA_00735, SPPA_09257	KIH91227.1, KIH92540.1	Spsc_02662, Spsc_08501	LMZA2343, LMZA4713
OG0000770	OAA65604.1	SCUR_1320-RA	SPHA_5464-RA	SPRO_6153-RA, SPRO_6154-RA	SVAR_0282-RA, SVAR_0283-RA	SPPA_10120	KIH92509.1	Spsc_02604	LMZA4743
OG0000771	OAA67126.1	SCUR_4526-RA	SPHA_4198-RA	SPRO_7908-RA	SVAR_7343-RA	SPPA_09092, SPPA_09094	KIH94001.1	Spsc_13296, Spsc_13298	LMZA6854
OG0000772	OAA67820.1	SCUR_4449-RA	SPHA_6252-RA, SPHA_6253-RA, SPHA_6254-RA	SPRO_7514-RA	SVAR_1712-RA	SPPA_04721	KIH89790.1	Spsc_10755	LMZA3809
OG0000773	OAA58037.1	SCUR_0671-RA	SPHA_3604-RA	SPRO_3702-RA	SVAR_0420-RA, SVAR_0421-RA, SVAR_0422-RA, SVAR_8638-RA	SPPA_04345	KIH92962.1	Spsc_03437
OG0000774	OAA55052.1	SCUR_0685-RA	SPHA_4625-RA	SPRO_4651-RA	SVAR_0595-RA	SPPA_08946	KIH92078.1	Spsc_01830, Spsc_01832, Spsc_01834	LMZA4070
OG0000775	OAA55045.1	SCUR_0695-RA	SPHA_4632-RA, SPHA_4633-RA	SPRO_4642-RA	SVAR_0609-RA	SPPA_08968, SPPA_08969	KIH92070.1	Spsc_01813	LMZA4080
OG0000776	OAA65705.1	SCUR_0701-RA, SCUR_0702-RA	SPHA_4637-RA	SPRO_4632-RA, SPRO_4634-RA	SVAR_0619-RA, SVAR_0620-RA	SPPA_08977	KIH92062.1	Spsc_01798
OG0000777	OAA65255.1, OAA65534.1	SCUR_7652-RA	SPHA_6394-RA			SPPA_10231	KIH92868.1, KIH93882.1	Spsc_03253, Spsc_13561	LMZA4398, LMZA7337
OG0000778	OAA56182.1, OAA59581.1	SCUR_5964-RA, SCUR_7874-RA, SCUR_7950-RA		SPRO_3725-RA	SVAR_1526-RA	SPPA_08586	KIH93182.1	Spsc_03876	LMZA4901
OG0000779	OAA60957.1, OAA65773.1, OAA68281.1	SCUR_5973-RA	SPHA_3661-RA		SVAR_1543-RA	SPPA_08560, SPPA_10186	KIH93151.1	Spsc_03813	LMZA4110
OG0000780	OAA56588.1, OAA60343.1, OAA60347.1, OAA62017.1, OAA63642.1	SCUR_5963-RA	SPHA_1847-RA				KIH91336.1	Spsc_08703, Spsc_10835	LMZA2452
OG0000781	OAA67232.1	SCUR_1802-RA, SCUR_1803-RA	SPHA_6311-RA	SPRO_2474-RA	SVAR_3915-RA	SPPA_01713	KIH95256.1	Spsc_04190	LMZA2252, LMZA2253
OG0000782	OAA55945.1	SCUR_2900-RA, SCUR_2901-RA	SPHA_1033-RA, SPHA_1034-RA, SPHA_1035-RA	SPRO_6324-RA	SVAR_0964-RA	SPPA_10035	KIH93480.1	Spsc_10052
OG0000783	OAA55834.1	SCUR_2953-RA	SPHA_1334-RA	SPRO_6375-RA, SPRO_6376-RA	SVAR_1013-RA	SPPA_07528, SPPA_07529	KIH93530.1	Spsc_10142	LMZA7489
OG0000784	OAA55527.1	SCUR_4634-RA	SPHA_1716-RA, SPHA_1719-RA, SPHA_1720-RA	SPRO_4793-RA	SVAR_1136-RA	SPPA_10322	KIH92837.1	Spsc_03215	LMZA4432
OG0000785	OAA64379.1	SCUR_5448-RA, SCUR_5449-RA, SCUR_8293-RA	SPHA_2378-RA	SPRO_1264-RA	SVAR_5797-RA	SPPA_11119	KIH89495.1	Spsc_14838	LMZA0345
OG0000786	OAA68469.1, OAA68470.1	SCUR_2047-RA, SCUR_2048-RA	SPHA_4431-RA, SPHA_4432-RA	SPRO_7002-RA	SVAR_4526-RA		KIH86682.1	Spsc_07352, Spsc_07354
OG0000787	OAA56704.1, OAA59718.1, OAA59912.1	SCUR_3530-RA	SPHA_6951-RA	SPRO_3974-RA	SVAR_3435-RA	SPPA_03488	KIH94755.1	Spsc_04480	LMZA2122
OG0000788	OAA56733.1	SCUR_3547-RA		SPRO_0687-RA	SVAR_6471-RA, SVAR_8660-RA		KIH88720.1, KIH91983.1	Spsc_09974, Spsc_15606	LMZA1182, LMZA1832
OG0000789	OAA61941.1	SCUR_7876-RA	SPHA_3307-RA, SPHA_3310-RA	SPRO_7469-RA, SPRO_7471-RA	SVAR_7194-RA, SVAR_7196-RA	SPPA_10659	KIH90466.1	Spsc_06338
OG0000790	OAA66460.1, OAA68644.1	SCUR_5945-RA, SCUR_7697-RA	SPHA_0475-RA	SPRO_8157-RA	SVAR_2999-RA	SPPA_01308	KIH95088.1	Spsc_06144	LMZA2958
OG0000791	OAA63696.1	SCUR_7774-RA		SPRO_6904-RA	SVAR_0031-RA, SVAR_0032-RA	SPPA_00662, SPPA_12069	KIH87188.1, KIH93813.1	Spsc_05476	LMZA6781
OG0000792	OAA58998.1, OAA60291.1, OAA60371.1	SCUR_4053-RA	SPHA_6823-RA	SPRO_7859-RA	SVAR_7831-RA	SPPA_11023	KIH93798.1	Spsc_05335	LMZA7407
OG0000793	OAA60255.1, OAA64732.1	SCUR_4049-RA	SPHA_6826-RA	SPRO_7855-RA	SVAR_6059-RA, SVAR_7828-RA	SPPA_11030	KIH93795.1	Spsc_05339	LMZA7405
OG0000794	OAA61229.1	SCUR_6177-RA	SPHA_3096-RA, SPHA_3097-RA, SPHA_3098-RA	SPRO_5196-RA, SPRO_5197-RA	SVAR_8299-RA	SPPA_03246	KIH87617.1	Spsc_00634
OG0000795	OAA66505.1	SCUR_7121-RA	SPHA_5702-RA	SPRO_5386-RA, SPRO_7913-RA	SVAR_8370-RA, SVAR_8371-RA	SPPA_09450	KIH87513.1	Spsc_00813	LMZA6321
OG0000796	OAA62652.1, OAA65871.1	SCUR_6588-RA	SPHA_6527-RA	SPRO_6607-RA	SVAR_1793-RA, SVAR_5002-RA	SPPA_05222	KIH91113.1	Spsc_08320	LMZA5124
OG0000797	OAA66812.1	SCUR_6594-RA	SPHA_6282-RA, SPHA_6283-RA	SPRO_7561-RA	SVAR_1788-RA	SPPA_04657	KIH89851.1	Spsc_10865, Spsc_10866	LMZA3821
OG0000798	OAA64459.1	SCUR_3237-RA	SPHA_2302-RA	SPRO_1108-RA	SVAR_6906-RA	SPPA_03915	KIH88494.1, KIH88495.1	Spsc_16016	LMZA0978, LMZA0979
OG0000799	OAA64467.1	SCUR_3244-RA	SPHA_2287-RA	SPRO_1096-RA, SPRO_1097-RA	SVAR_6914-RA	SPPA_03928	KIH88503.1, KIH88504.1	Spsc_16001, Spsc_16002
OG0000800	OAA68565.1	SCUR_0369-RA, SCUR_1118-RA	SPHA_5157-RA	SPRO_4734-RA, SPRO_7176-RA	SVAR_3109-RA	SPPA_06313	KIH94867.1	Spsc_04688	LMZA2004
OG0000801	OAA60262.1	SCUR_7727-RA		SPRO_4595-RA	SVAR_0656-RA, SVAR_7823-RA	SPPA_02162, SPPA_10885	KIH93790.1	Spsc_05347, Spsc_05348	LMZA7399
OG0000802	OAA62909.1	SCUR_1086-RA, SCUR_1087-RA, SCUR_7728-RA	SPHA_1890-RA	SPRO_7160-RA	SVAR_3116-RA	SPPA_03384	KIH94827.1	Spsc_04620	LMZA2050
OG0000803	OAA64289.1	SCUR_3726-RA, SCUR_3727-RA	SPHA_0683-RA	SPRO_1856-RA	SVAR_2180-RA	SPPA_00340	KIH90210.1	Spsc_11499, Spsc_11500	LMZA3333
OG0000804	OAA64262.1	SCUR_3733-RA, SCUR_3734-RA	SPHA_0689-RA	SPRO_1862-RA	SVAR_2174-RA	SPPA_00348, SPPA_00349	KIH90217.1	Spsc_11513	LMZA3340
OG0000805	OAA68622.1	SCUR_7702-RA, SCUR_7703-RA	SPHA_0486-RA, SPHA_0487-RA	SPRO_8172-RA	SVAR_3011-RA	SPPA_01287	KIH95076.1	Spsc_06172	LMZA2943
OG0000806	OAA68134.1	SCUR_4206-RA, SCUR_4207-RA	SPHA_7352-RA	SPRO_3835-RA, SPRO_3836-RA	SVAR_1468-RA	SPPA_07606	KIH93096.1	Spsc_03698	LMZA4184
OG0000807	OAA58113.1	SCUR_1063-RA	SPHA_5210-RA	SPRO_7136-RA	SVAR_3138-RA, SVAR_8612-RA	SPPA_03418, SPPA_06070	KIH94800.1	Spsc_04568	LMZA2076
OG0000808	OAA62912.1, OAA68711.1	SCUR_1111-RA	SPHA_5179-RA	SPRO_7193-RA, SPRO_7498-RA	SVAR_8843-RA	SPPA_03345	KIH94850.1	Spsc_04658	LMZA2024
OG0000809	OAA56701.1, OAA56702.1	SCUR_1039-RA, SCUR_1040-RA	SPHA_0847-RA	SPRO_3947-RA	SVAR_3153-RA	SPPA_03443	KIH94784.1	Spsc_04540	LMZA2093
OG0000810	OAA59083.1, OAA65337.1	SCUR_1097-RA	SPHA_1879-RA, SPHA_1880-RA	SPRO_7209-RA	SVAR_8831-RA	SPPA_03366	KIH94835.1	Spsc_04635	LMZA2040
OG0000811		SCUR_1096-RA			SVAR_1780-RA, SVAR_1781-RA	SPPA_05636, SPPA_06307, SPPA_07433	KIH86540.1, KIH86541.1, KIH94875.1	Spsc_07076	LMZA1999
OG0000812	OAA63511.1	SCUR_4267-RA	SPHA_5632-RA, SPHA_5633-RA	SPRO_5292-RA	SVAR_8195-RA	SPPA_08294	KIH87379.1, KIH87380.1	Spsc_01028	LMZA6206
OG0000813	OAA57509.1	SCUR_4032-RA, SCUR_4677-RA	SPHA_5347-RA	SPRO_5791-RA	SVAR_7145-RA, SVAR_9231-RA	SPPA_09653	KIH87044.1	Spsc_01617	LMZA6047
OG0000814		SCUR_4005-RA	SPHA_4233-RA, SPHA_4234-RA, SPHA_4236-RA	SPRO_7461-RA	SVAR_7206-RA, SVAR_7207-RA	SPPA_09126	KIH93976.1, KIH93977.1	Spsc_13363
OG0000815	OAA57954.1, OAA62585.1, OAA67892.1	SCUR_1606-RA	SPHA_5044-RA	SPRO_1976-RA	SVAR_2050-RA	SPPA_06519	KIH90225.1	Spsc_11528	LMZA3348
OG0000816	OAA68670.1	SCUR_1605-RA, SCUR_6978-RA	SPHA_4172-RA	SPRO_2281-RA	SVAR_2770-RA	SPPA_10841	KIH94164.1, KIH94165.1	Spsc_12965	LMZA4023
OG0000817		SCUR_5616-RA, SCUR_7752-RA	SPHA_6476-RA, SPHA_6910-RA, SPHA_6911-RA	SPRO_6426-RA, SPRO_7914-RA	SVAR_0036-RA, SVAR_6098-RA, SVAR_7050-RA				LMZA0627
OG0000818	OAA56535.1	SCUR_1002-RA, SCUR_3084-RA	SPHA_7515-RA	SPRO_6278-RA	SVAR_0919-RA	SPPA_10515	KIH92006.1, KIH92007.1	Spsc_01682	LMZA4133
OG0000819	OAA62502.1	SCUR_3381-RA	SPHA_4020-RA	SPRO_2892-RA	SVAR_3621-RA, SVAR_3622-RA	SPPA_10538	KIH91527.1, KIH91528.1	Spsc_09064	LMZA2629
OG0000820	OAA62505.1	SCUR_3384-RA, SCUR_3385-RA	SPHA_4023-RA, SPHA_4025-RA	SPRO_2895-RA	SVAR_3627-RA	SPPA_10541	KIH91524.1	Spsc_09060	LMZA2627
OG0000821	OAA59555.1	SCUR_5472-RA, SCUR_5475-RA	SPHA_5479-RA, SPHA_5480-RA	SPRO_4977-RA	SVAR_1285-RA, SVAR_1286-RA		KIH92330.1, KIH92331.1	Spsc_02270
OG0000822	OAA57578.1	SCUR_3079-RA, SCUR_4403-RA	SPHA_6457-RA	SPRO_7931-RA	SVAR_5428-RA, SVAR_6081-RA	SPPA_08505	KIH89759.1	Spsc_17076	LMZA0611
OG0000823	OAA53911.1	SCUR_4409-RA	SPHA_4222-RA, SPHA_4223-RA	SPRO_7879-RA	SVAR_7315-RA	SPPA_05768	KIH94036.1	Spsc_13236, Spsc_13238	LMZA6887
OG0000824		SCUR_5868-RA	SPHA_2819-RA	SPRO_1359-RA	SVAR_2626-RA, SVAR_6543-RA, SVAR_7852-RA	SPPA_06639, SPPA_06962	KIH94522.1	Spsc_12306	LMZA3688
OG0000825	OAA61193.1	SCUR_5911-RA, SCUR_5912-RA	SPHA_4931-RA, SPHA_4933-RA	SPRO_5966-RA	SVAR_7922-RA	SPPA_05681	KIH87253.1	Spsc_01235	LMZA6084
OG0000826	OAA61927.1	SCUR_7567-RA	SPHA_3298-RA	SPRO_8056-RA	SVAR_7364-RA	SPPA_08193, SPPA_08195, SPPA_08684	KIH90476.1	Spsc_06356	LMZA6944
OG0000827	OAA56681.1	SCUR_7250-RA, SCUR_8181-RA	SPHA_6965-RA, SPHA_6966-RA	SPRO_3961-RA	SVAR_3448-RA	SPPA_03465	KIH94770.1	Spsc_04515	LMZA2107
OG0000828	OAA59181.1, OAA59660.1	SCUR_1151-RA	SPHA_3317-RA	SPRO_8281-RA	SVAR_0796-RA, SVAR_7190-RA	SPPA_10655	KIH90460.1	Spsc_06329	LMZA6935
OG0000829	OAA56187.1, OAA62720.1	SCUR_1183-RA	SPHA_0762-RA	SPRO_1952-RA	SVAR_2080-RA	SPPA_06483	KIH90245.1	Spsc_11582	LMZA3374, LMZA7694
OG0000830	OAA61951.1	SCUR_1140-RA, SCUR_1142-RA	SPHA_3327-RA, SPHA_3328-RA	SPRO_8290-RA	SVAR_7182-RA	SPPA_10639	KIH90449.1, KIH90450.1	Spsc_06308
OG0000831	OAA61876.1	SCUR_1130-RA, SCUR_1132-RA	SPHA_3344-RA, SPHA_3345-RA	SPRO_8302-RA	SVAR_7166-RA	SPPA_11277	KIH90437.1, KIH90438.1	Spsc_06285
OG0000832	OAA57004.1, OAA58584.1	SCUR_1158-RA	SPHA_3204-RA	SPRO_6755-RA	SVAR_7733-RA	SPPA_02018	KIH90608.1	Spsc_05952, Spsc_05953	LMZA7076
OG0000833	OAA56284.1, OAA65789.1	SCUR_7663-RA	SPHA_5807-RA	SPRO_0692-RA	SVAR_6458-RA	SPPA_03681	KIH88729.1	Spsc_05312, Spsc_15598	LMZA1187
OG0000834	OAA53915.1	SCUR_7664-RA	SPHA_1001-RA, SPHA_5806-RA	SPRO_0691-RA, SPRO_2399-RA	SVAR_6462-RA, SVAR_8673-RA	SPPA_11305	KIH91973.1	Spsc_09955
OG0000835	OAA64733.1, OAA68289.1	SCUR_7130-RA	SPHA_5502-RA	SPRO_5000-RA	SVAR_1311-RA, SVAR_6060-RA	SPPA_04775	KIH92304.1	Spsc_02221	LMZA4951
OG0000836		SCUR_6477-RA	SPHA_2198-RA, SPHA_2199-RA	SPRO_0019-RA, SPRO_0020-RA	SVAR_6107-RA, SVAR_6137-RA, SVAR_6138-RA	SPPA_06944	KIH88001.1	Spsc_16986
OG0000837	OAA55349.1, OAA63284.1, OAA63285.1	SCUR_5524-RA		SPRO_2103-RA	SVAR_2261-RA	SPPA_00207	KIH90121.1, KIH90122.1, KIH94248.1	Spsc_11334
OG0000838	OAA55329.1	SCUR_5526-RA, SCUR_5527-RA	SPHA_0639-RA, SPHA_0640-RA	SPRO_1771-RA	SVAR_2259-RA	SPPA_00209	KIH90124.1	Spsc_11336	LMZA3249
OG0000839	OAA62477.1, OAA62478.1	SCUR_0025-RA	SPHA_6061-RA	SPRO_1765-RA	SVAR_1922-RA		KIH94664.1, KIH94665.1	Spsc_12018	LMZA3560, LMZA3561
OG0000840	OAA65393.1, OAA65869.1, OAA67813.1	SCUR_0110-RA	SPHA_3831-RA	SPRO_6522-RA	SVAR_4294-RA	SPPA_09293	KIH86351.1	Spsc_06754	LMZA5904
OG0000841	OAA56141.1	SCUR_0138-RA, SCUR_0139-RA	SPHA_5370-RA	SPRO_1664-RA	SVAR_2444-RA	SPPA_05540	KIH90022.1	Spsc_11144, Spsc_11145	LMZA3157
OG0000842	OAA54724.1	SCUR_0049-RA, SCUR_0052-RA	SPHA_5955-RA	SPRO_3278-RA	SVAR_4862-RA	SPPA_01379, SPPA_01380	KIH87017.1	Spsc_08041	LMZA5249
OG0000843	OAA56147.1	SCUR_0170-RA		SPRO_1641-RA	SVAR_2487-RA, SVAR_2488-RA	SPPA_10171, SPPA_10172	KIH89988.1, KIH89989.1	Spsc_11090	LMZA3129
OG0000844		SCUR_0024-RA	SPHA_6064-RA, SPHA_6524-RA	SPRO_1764-RA, SPRO_6603-RA	SVAR_1921-RA, SVAR_4998-RA	SPPA_05214	KIH91109.1	Spsc_08314, Spsc_12024
OG0000845	OAA55826.1	SCUR_6666-RA	SPHA_1338-RA	SPRO_6380-RA	SVAR_1017-RA	SPPA_07523	KIH93534.1	Spsc_10148, Spsc_10151	LMZA4769, LMZA7493
OG0000846	OAA65559.1	SCUR_2486-RA	SPHA_1616-RA	SPRO_6226-RA	SVAR_0210-RA	SPPA_00781	KIH87024.1, KIH92583.1	Spsc_02747, Spsc_06592	LMZA4668
OG0000847	OAA57631.1	SCUR_2488-RA	SPHA_1618-RA	SPRO_6224-RA	SVAR_0213-RA, SVAR_0214-RA, SVAR_0215-RA	SPPA_00777	KIH92581.1	Spsc_02744	LMZA4670
OG0000848	OAA53592.1, OAA60350.1, OAA66679.1	SCUR_2489-RA	SPHA_1619-RA	SPRO_6222-RA	SVAR_0217-RA	SPPA_00776	KIH92580.1	Spsc_02742	LMZA4671
OG0000849	OAA67120.1	SCUR_2449-RA	SPHA_1601-RA	SPRO_6255-RA	SVAR_0896-RA, SVAR_1032-RA, SVAR_7055-RA	SPPA_00819	KIH92615.1	Spsc_02797	LMZA4638
OG0000850	OAA55864.1, OAA67114.1	SCUR_2455-RA	SPHA_1598-RA	SPRO_6262-RA	SVAR_0902-RA	SPPA_00831	KIH92622.1	Spsc_02809, Spsc_02810	LMZA4630
OG0000851	OAA55576.1	SCUR_1364-RA	SPHA_6354-RA	SPRO_3655-RA	SVAR_0379-RA	SPPA_05955, SPPA_05988	KIH92913.1	Spsc_03335, Spsc_03336	LMZA4355
OG0000852	OAA55594.1	SCUR_1387-RA	SPHA_3634-RA	SPRO_3674-RA	SVAR_0396-RA	SPPA_05928, SPPA_06016	KIH92933.1	Spsc_03379	LMZA4335, LMZA4336
OG0000853	OAA55585.1	SCUR_1380-RA	SPHA_3642-RA	SPRO_3668-RA		SPPA_05936, SPPA_06008, SPPA_07643, SPPA_09128	KIH92925.1	Spsc_03368	LMZA4342
OG0000854		SCUR_5336-RA	SPHA_0802-RA	SPRO_3424-RA, SPRO_5712-RA	SVAR_4709-RA	SPPA_11880	KIH89938.1	Spsc_07714, Spsc_11002	LMZA3082, LMZA5392
OG0000855	OAA62031.1, OAA64293.1	SCUR_4885-RA	SPHA_5565-RA	SPRO_1852-RA	SVAR_2184-RA	SPPA_00336, SPPA_04587	KIH86559.1	Spsc_07111	LMZA5709
OG0000856	OAA58028.1	SCUR_4893-RA	SPHA_4677-RA, SPHA_4678-RA	SPRO_4953-RA	SVAR_1214-RA	SPPA_09201, SPPA_09202	KIH92406.1	Spsc_02425	LMZA4849
OG0000857	OAA58025.1, OAA58026.1	SCUR_4898-RA, SCUR_8258-RA	SPHA_7757-RA	SPRO_4742-RA	SVAR_1192-RA		KIH92420.1, KIH92421.1	Spsc_02446	LMZA4838
OG0000858	OAA61996.1	SCUR_5705-RA			SVAR_4259-RA, SVAR_7580-RA	SPPA_09349	KIH86382.1, KIH95060.1	Spsc_06212, Spsc_06804	LMZA2926, LMZA5874
OG0000859	OAA57857.1	SCUR_5711-RA		SPRO_1650-RA, SPRO_6818-RA	SVAR_4257-RA	SPPA_03120, SPPA_09677	KIH86388.1, KIH90659.1	Spsc_05853	LMZA7125
OG0000860	OAA54350.1	SCUR_6123-RA	SPHA_2006-RA	SPRO_0069-RA	SVAR_6851-RA	SPPA_03014, SPPA_03015	KIH88439.1	Spsc_16143, Spsc_16145	LMZA0924
OG0000861	OAA54340.1	SCUR_6116-RA, SCUR_6118-RA	SPHA_2012-RA	SPRO_0075-RA	SVAR_6844-RA, SVAR_6845-RA	SPPA_03006	KIH88433.1	Spsc_16155	LMZA0918
OG0000862	OAA61622.1	SCUR_5939-RA	SPHA_2776-RA, SPHA_2778-RA	SPRO_7614-RA	SVAR_1841-RA	SPPA_10922	KIH94576.1, KIH94577.1	Spsc_12201	LMZA3636
OG0000863	OAA66997.1	SCUR_6734-RA			SVAR_7173-RA, SVAR_7334-RA, SVAR_8731-RA, SVAR_9236-RA, SVAR_9237-RA	SPPA_09651	KIH87056.1	Spsc_01604	LMZA6114
OG0000864	OAA54249.1, OAA59738.1, OAA68638.1	SCUR_4676-RA			SVAR_3206-RA, SVAR_6962-RA, SVAR_9240-RA	SPPA_09647	KIH88556.1	Spsc_15907	LMZA1033
OG0000865	OAA65460.1	SCUR_6390-RA, SCUR_6391-RA	SPHA_6114-RA	SPRO_1191-RA	SVAR_5878-RA, SVAR_5879-RA	SPPA_06427	KIH89601.1	Spsc_14630	LMZA0452
OG0000866	OAA60480.1	SCUR_5316-RA	SPHA_1499-RA	SPRO_0295-RA, SPRO_0296-RA	SVAR_5419-RA	SPPA_08521	KIH89157.1	Spsc_13795	LMZA0009, LMZA0010
OG0000867	OAA55600.1	SCUR_2875-RA	SPHA_3629-RA, SPHA_3630-RA	SPRO_3680-RA	SVAR_0401-RA	SPPA_05914, SPPA_06029	KIH92938.1	Spsc_03387	LMZA4330
OG0000868	OAA66981.1, OAA66982.1		SPHA_4227-RA	SPRO_7366-RA	SVAR_7311-RA	SPPA_05763	KIH94041.1	Spsc_13225, Spsc_13227	LMZA6894, LMZA6895
OG0000869	OAA56998.1		SPHA_2856-RA, SPHA_2857-RA, SPHA_2858-RA	SPRO_1334-RA, SPRO_1336-RA	SVAR_2380-RA	SPPA_04119	KIH94484.1, KIH94485.1	Spsc_12381
OG0000870	OAA68643.1		SPHA_0476-RA	SPRO_8159-RA	SVAR_2979-RA, SVAR_3000-RA	SPPA_01276	KIH95087.1	Spsc_04739, Spsc_06145, Spsc_06210	LMZA2956
OG0000871	OAA67208.1		SPHA_1787-RA, SPHA_1788-RA	SPRO_2578-RA	SVAR_4019-RA	SPPA_00622	KIH94718.1	Spsc_04410, Spsc_04411, Spsc_07768	LMZA2161
OG0000872	OAA54270.1, OAA59208.1, OAA63437.1, OAA63470.1		SPHA_2340-RA	SPRO_1062-RA	SVAR_6944-RA	SPPA_03976	KIH88537.1	Spsc_15938	LMZA1012
OG0000873	OAA64461.1		SPHA_2299-RA, SPHA_2300-RA	SPRO_1104-RA, SPRO_1105-RA	SVAR_6908-RA, SVAR_6909-RA	SPPA_03918, SPPA_03919	KIH88497.1	Spsc_16011
OG0000874	OAA65913.1		SPHA_7117-RA	SPRO_6590-RA	SVAR_4985-RA, SVAR_4986-RA	SPPA_05181, SPPA_05187	KIH91096.1	Spsc_08283, Spsc_08284	LMZA5142
OG0000875	OAA55336.1		SPHA_7153-RA	SPRO_3202-RA	SVAR_4940-RA	SPPA_05126, SPPA_05127	KIH91056.1, KIH91057.1	Spsc_08215, Spsc_08218	LMZA5182
OG0000876	OAA55286.1		SPHA_7630-RA, SPHA_7631-RA	SPRO_4142-RA	SVAR_4074-RA	SPPA_09058	KIH94983.1	Spsc_04876, Spsc_04877	LMZA1906, LMZA1907
OG0000877	OAA55351.1, OAA65452.1		SPHA_7092-RA, SPHA_7093-RA	SPRO_1198-RA, SPRO_3287-RA	SVAR_5871-RA	SPPA_06416	KIH89674.1	Spsc_14499	LMZA0520
OG0000878	OAA55871.1, OAA57510.1, OAA62578.1, OAA63585.1, OAA63659.1		SPHA_3391-RA	SPRO_6909-RA	SVAR_7562-RA		KIH93621.1	Spsc_05638	LMZA7229
OG0000879	OAA55289.1, OAA61962.1, OAA65877.1		SPHA_7443-RA	SPRO_8334-RA	SVAR_5410-RA, SVAR_7129-RA	SPPA_08780	KIH94062.1	Spsc_13189	LMZA6910
OG0000880	OAA64267.1, OAA64268.1			SPRO_1912-RA	SVAR_2119-RA, SVAR_2120-RA		KIH90285.1, KIH90286.1	Spsc_11657, Spsc_11659	LMZA3414, LMZA3415
OG0000881	OAA68079.1			SPRO_7799-RA		SPPA_02706, SPPA_02711	KIH88777.1, KIH88782.1	Spsc_01223, Spsc_15518, Spsc_15519, Spsc_15520	LMZA1240
OG0000882	OAA58923.1, OAA62012.1			SPRO_5716-RA	SVAR_1637-RA	SPPA_10575	KIH88735.1, KIH93270.1	Spsc_04023, Spsc_15591	LMZA1193, LMZA4456
OG0000883	OAA61875.1, OAA63431.1, OAA63436.1, OAA65767.1			SPRO_4656-RA	SVAR_0591-RA, SVAR_7164-RA	SPPA_08941	KIH92085.1	Spsc_01843	LMZA4067
OG0000884	OAA55281.1				SVAR_8052-RA, SVAR_8053-RA	SPPA_00368	KIH87511.1, KIH87781.1, KIH93376.1	Spsc_00348, Spsc_00815, Spsc_05131	LMZA6562
OG0000885	OAA53476.1	SCUR_3162-RA	SPHA_5697-RA	SPRO_5331-RA	SVAR_8452-RA, SVAR_8453-RA	SPPA_08664	KIH87427.1	Spsc_00952	LMZA6243
OG0000886	OAA57608.1	SCUR_3132-RA	SPHA_6796-RA	SPRO_3605-RA	SVAR_0852-RA	SPPA_00179	KIH90785.1	Spsc_10693, Spsc_10694	LMZA7576
OG0000887	OAA60587.1	SCUR_6759-RA, SCUR_8189-RA	SPHA_7586-RA	SPRO_7684-RA	SVAR_8242-RA	SPPA_09189	KIH87681.1	Spsc_00515	LMZA6468
OG0000888	OAA60586.1	SCUR_6760-RA, SCUR_8190-RA	SPHA_7587-RA	SPRO_7685-RA	SVAR_8243-RA		KIH87680.1	Spsc_00517, Spsc_00518	LMZA6467
OG0000889	OAA60578.1	SCUR_6762-RA, SCUR_8192-RA	SPHA_7589-RA	SPRO_7687-RA	SVAR_8245-RA	SPPA_09190	KIH87678.1	Spsc_00521	LMZA6465
OG0000890	OAA61004.1	SCUR_7249-RA	SPHA_0933-RA	SPRO_7251-RA	SVAR_8782-RA	SPPA_06202	KIH91759.1	Spsc_09529, Spsc_09531	LMZA1616
OG0000891	OAA59224.1	SCUR_8085-RA	SPHA_5294-RA	SPRO_5855-RA	SVAR_9150-RA	SPPA_03328	KIH87149.1	Spsc_01454, Spsc_01455	LMZA5993
OG0000892	OAA61077.1	SCUR_7634-RA	SPHA_0245-RA, SPHA_0246-RA	SPRO_0855-RA	SVAR_6634-RA	SPPA_09522	KIH88204.1	Spsc_16605	LMZA0684
OG0000893	OAA57480.1	SCUR_6236-RA, SCUR_8321-RA	SPHA_1556-RA	SPRO_0362-RA	SVAR_5490-RA	SPPA_06740	KIH89223.1	Spsc_13929	LMZA0072
OG0000894	OAA56573.1, OAA57000.1	SCUR_0187-RA	SPHA_2065-RA	SPRO_1220-RA	SVAR_5847-RA	SPPA_06379	KIH89651.1	Spsc_14540	LMZA0496
OG0000895	OAA56584.1	SCUR_0191-RA	SPHA_2055-RA	SPRO_1230-RA	SVAR_5838-RA	SPPA_06366	KIH89642.1	Spsc_14561, Spsc_14563	LMZA0487
OG0000896	OAA64344.1	SCUR_0253-RA	SPHA_6429-RA	SPRO_7975-RA	SVAR_6010-RA		KIH89713.1, KIH89714.1	Spsc_14420, Spsc_14421	LMZA0562
OG0000897	OAA65506.1	SCUR_0259-RA, SCUR_1333-RA	SPHA_6376-RA	SPRO_4879-RA	SVAR_0358-RA	SPPA_10261	KIH92890.1	Spsc_03292	LMZA4380
OG0000898	OAA56574.1	SCUR_0186-RA, SCUR_8277-RA	SPHA_2064-RA	SPRO_1221-RA	SVAR_5846-RA	SPPA_06378	KIH89650.1	Spsc_14541	LMZA0495
OG0000899	OAA56589.1	SCUR_0200-RA	SPHA_2044-RA	SPRO_8025-RA	SVAR_5955-RA	SPPA_07356, SPPA_07357	KIH89628.1	Spsc_14592	LMZA0476
OG0000900	OAA56595.1	SCUR_0196-RA	SPHA_2038-RA, SPHA_2039-RA	SPRO_8018-RA	SVAR_5961-RA		KIH89621.1	Spsc_14601, Spsc_14602	LMZA0470
OG0000901	OAA59776.1, OAA68673.1	SCUR_2186-RA	SPHA_4169-RA	SPRO_2284-RA	SVAR_2773-RA	SPPA_10838	KIH94161.1	Spsc_12959	LMZA4021
OG0000902	OAA68037.1	SCUR_2199-RA	SPHA_4162-RA	SPRO_2297-RA	SVAR_2785-RA	SPPA_10822	KIH94179.1	Spsc_12936, Spsc_12937	LMZA4012
OG0000903	OAA68033.1	SCUR_2203-RA	SPHA_4160-RA	SPRO_2302-RA	SVAR_2789-RA, SVAR_2790-RA	SPPA_10816	KIH94183.1	Spsc_12928	LMZA4007
OG0000904	OAA65350.1	SCUR_2236-RA, SCUR_4536-RA	SPHA_4869-RA	SPRO_7481-RA	SVAR_7105-RA	SPPA_09903	KIH93874.1	Spsc_13573	LMZA7259
OG0000905	OAA64224.1	SCUR_3970-RA	SPHA_5108-RA	SPRO_2043-RA	SVAR_1987-RA	SPPA_08547, SPPA_08548	KIH90395.1	Spsc_11875	LMZA3530
OG0000906	OAA61177.1	SCUR_3972-RA	SPHA_5109-RA, SPHA_5110-RA	SPRO_2045-RA	SVAR_1985-RA	SPPA_08545	KIH90397.1	Spsc_11877	LMZA3533
OG0000907		SCUR_3993-RA	SPHA_5376-RA	SPRO_1669-RA	SVAR_2438-RA, SVAR_5584-RA	SPPA_02201	KIH90027.1	Spsc_11157	LMZA0164, LMZA3163
OG0000908	OAA53661.1	SCUR_4004-RA	SPHA_5673-RA	SPRO_5354-RA	SVAR_8427-RA	SPPA_08622	KIH87459.1, KIH87460.1	Spsc_00894	LMZA6273
OG0000909	OAA63426.1	SCUR_3999-RA	SPHA_5682-RA	SPRO_5349-RA	SVAR_8434-RA	SPPA_08635	KIH87450.1	Spsc_00907, Spsc_05314	LMZA6265
OG0000910	OAA60421.1, OAA60422.1	SCUR_6347-RA		SPRO_2708-RA	SVAR_3181-RA	SPPA_05360	KIH91627.1, KIH91628.1	Spsc_09274	LMZA2724
OG0000911	OAA61719.1, OAA61720.1	SCUR_6340-RA	SPHA_3931-RA	SPRO_2716-RA	SVAR_3172-RA	SPPA_05350	KIH91619.1	Spsc_09257	LMZA2716
OG0000912	OAA56242.1	SCUR_7834-RA	SPHA_6873-RA	SPRO_4756-RA, SPRO_8123-RA	SVAR_1179-RA	SPPA_10741	KIH92438.1	Spsc_02475	LMZA4814
OG0000913	OAA59665.1	SCUR_7327-RA	SPHA_4404-RA, SPHA_4810-RA	SPRO_4182-RA	SVAR_4108-RA	SPPA_09014	KIH95016.1	Spsc_04949	LMZA1887
OG0000914	OAA59676.1	SCUR_7316-RA, SCUR_7317-RA, SCUR_8106-RA	SPHA_4790-RA	SPRO_4167-RA	SVAR_4097-RA	SPPA_09023	KIH95007.1	Spsc_04922
OG0000915	OAA60391.1	SCUR_3935-RA	SPHA_7383-RA	SPRO_7874-RA	SVAR_7471-RA	SPPA_02535	KIH93720.1, KIH93721.1	Spsc_05471	LMZA7328
OG0000916	OAA65879.1	SCUR_3929-RA	SPHA_4924-RA, SPHA_4925-RA	SPRO_5988-RA	SVAR_7946-RA	SPPA_05643	KIH87260.1	Spsc_01219	LMZA6093
OG0000917	OAA60384.1	SCUR_3936-RA	SPHA_7384-RA	SPRO_7875-RA	SVAR_7472-RA	SPPA_02533	KIH93719.1	Spsc_05473, Spsc_05475	LMZA7327
OG0000918	OAA67995.1	SCUR_4783-RA	SPHA_2930-RA, SPHA_2931-RA	SPRO_2147-RA	SVAR_2880-RA	SPPA_01153	KIH94402.1	Spsc_12547	LMZA3807
OG0000919	OAA68075.1	SCUR_4766-RA, SCUR_4767-RA	SPHA_4506-RA	SPRO_8428-RA	SVAR_4606-RA	SPPA_08356	KIH86756.1	Spsc_07513	LMZA5503
OG0000920	OAA66020.1	SCUR_0735-RA	SPHA_6202-RA	SPRO_2679-RA, SPRO_2680-RA	SVAR_3216-RA	SPPA_05401	KIH91658.1	Spsc_09326	LMZA2753
OG0000921	OAA55077.1	SCUR_0756-RA	SPHA_6227-RA, SPHA_6228-RA	SPRO_2656-RA	SVAR_3241-RA	SPPA_05431	KIH91682.1	Spsc_09377	LMZA2776
OG0000922	OAA52953.1, OAA66019.1	SCUR_0734-RA	SPHA_6203-RA	SPRO_2678-RA	SVAR_3217-RA	SPPA_05403	KIH91659.1	Spsc_09327	LMZA2754
OG0000923	OAA54374.1	SCUR_0768-RA, SCUR_5331-RA	SPHA_3208-RA	SPRO_6749-RA	SVAR_5138-RA, SVAR_7739-RA	SPPA_01997	KIH88432.1	Spsc_16161
OG0000924	OAA54376.1, OAA66936.1	SCUR_0777-RA	SPHA_6240-RA	SPRO_8404-RA	SVAR_7019-RA	SPPA_00580	KIH89779.1	Spsc_10733	LMZA3143
OG0000925	OAA59888.1	SCUR_6710-RA	SPHA_0899-RA	SPRO_8238-RA	SVAR_3834-RA	SPPA_01834	KIH91226.1	Spsc_08500, Spsc_13687	LMZA2342
OG0000926	OAA54595.1	SCUR_6704-RA	SPHA_0902-RA	SPRO_8240-RA	SVAR_3826-RA	SPPA_01841, SPPA_03871	KIH87514.1	Spsc_00810	LMZA6322
OG0000927	OAA66773.1	SCUR_8178-RA, SCUR_8179-RA	SPHA_5574-RA	SPRO_7113-RA	SVAR_4418-RA	SPPA_07013	KIH86569.1	Spsc_07128	LMZA5698
OG0000928	OAA54816.1	SCUR_5233-RA	SPHA_2487-RA, SPHA_2488-RA	SPRO_0425-RA	SVAR_5193-RA	SPPA_09684	KIH88939.1	Spsc_15216	LMZA1396
OG0000929	OAA54822.1	SCUR_5239-RA, SCUR_5240-RA	SPHA_2481-RA	SPRO_0431-RA	SVAR_5187-RA		KIH88934.1, KIH88935.1	Spsc_15227	LMZA1393
OG0000930	OAA54829.1	SCUR_5243-RA, SCUR_5244-RA	SPHA_2477-RA, SPHA_2478-RA	SPRO_0434-RA	SVAR_5184-RA		KIH88931.1	Spsc_15232	LMZA1389
OG0000931	OAA58448.1	SCUR_2729-RA	SPHA_3384-RA	SPRO_6920-RA	SVAR_7546-RA	SPPA_02631	KIH93647.1	Spsc_05604, Spsc_05605	LMZA7254
OG0000932	OAA58457.1	SCUR_2739-RA	SPHA_3376-RA	SPRO_6164-RA, SPRO_8121-RA	SVAR_7533-RA	SPPA_02618	KIH93654.1	Spsc_05591	LMZA7262
OG0000933		SCUR_2743-RA			SVAR_1593-RA, SVAR_1594-RA, SVAR_1595-RA, SVAR_7532-RA	SPPA_02613, SPPA_11075	KIH93656.1	Spsc_05588	LMZA7263
OG0000934	OAA58535.1	SCUR_2746-RA	SPHA_3371-RA	SPRO_8114-RA	SVAR_7524-RA	SPPA_02602	KIH93663.1	Spsc_05575, Spsc_05577	LMZA7269
OG0000935	OAA58530.1	SCUR_2750-RA, SCUR_8004-RA	SPHA_3370-RA	SPRO_8110-RA	SVAR_7520-RA	SPPA_02594	KIH93668.1	Spsc_05556	LMZA7274
OG0000936	OAA58524.1	SCUR_2755-RA, SCUR_6379-RA	SPHA_3360-RA	SPRO_8105-RA	SVAR_7516-RA	SPPA_02588	KIH93674.1	Spsc_05546	LMZA7279
OG0000937		SCUR_3444-RA		SPRO_8386-RA	SVAR_7039-RA	SPPA_00608	KIH93206.1, KIH93389.1	Spsc_03914, Spsc_05111	LMZA4667, LMZA6804
OG0000938	OAA60537.1, OAA65388.1	SCUR_3463-RA	SPHA_3051-RA	SPRO_5153-RA	SVAR_8257-RA	SPPA_03315	KIH87664.1	Spsc_00543	LMZA6453
OG0000939	OAA60539.1	SCUR_3466-RA	SPHA_7598-RA	SPRO_5151-RA	SVAR_8255-RA	SPPA_03313	KIH87667.1	Spsc_00538, Spsc_00540	LMZA6455
OG0000940	OAA64499.1	SCUR_2561-RA	SPHA_0071-RA	SPRO_0594-RA	SVAR_1675-RA, SVAR_6360-RA	SPPA_04067	KIH88611.1	Spsc_15801	LMZA1084
OG0000941	OAA57366.1	SCUR_2596-RA	SPHA_2362-RA, SPHA_2365-RA	SPRO_0095-RA	SVAR_6280-RA	SPPA_04021	KIH88573.1	Spsc_15875	LMZA1051
OG0000942	OAA57365.1	SCUR_2595-RA	SPHA_2363-RA, SPHA_2366-RA	SPRO_0096-RA	SVAR_6279-RA	SPPA_04022	KIH88574.1	Spsc_15874	LMZA1052
OG0000943	OAA57367.1	SCUR_2597-RA	SPHA_2361-RA, SPHA_2364-RA	SPRO_0094-RA	SVAR_6281-RA	SPPA_04020	KIH88572.1	Spsc_15876	LMZA1050
OG0000944	OAA63265.1, OAA68359.1	SCUR_5086-RA	SPHA_3557-RA	SPRO_5071-RA	SVAR_1380-RA	SPPA_04873	KIH93009.1	Spsc_03508	LMZA4272
OG0000945	OAA62551.1	SCUR_4100-RA, SCUR_4101-RA	SPHA_7613-RA, SPHA_7614-RA	SPRO_5594-RA	SVAR_5531-RA	SPPA_06800	KIH89269.1	Spsc_14011
OG0000946	OAA62543.1, OAA62544.1	SCUR_4111-RA, SCUR_4112-RA		SPRO_5586-RA		SPPA_06788	KIH89260.1	Spsc_13996, Spsc_13998	LMZA0108
OG0000947	OAA62641.1	SCUR_4115-RA, SCUR_4117-RA	SPHA_7626-RA	SPRO_5582-RA	SVAR_5521-RA	SPPA_06784	KIH89256.1	Spsc_13989	LMZA0104
OG0000948	OAA57020.1	SCUR_5149-RA, SCUR_5150-RA	SPHA_7264-RA	SPRO_5544-RA	SVAR_6966-RA	SPPA_08170	KIH88863.1	Spsc_15374	LMZA1320
OG0000949	OAA65668.1	SCUR_5162-RA, SCUR_8261-RA	SPHA_5452-RA	SPRO_6140-RA	SVAR_0296-RA	SPPA_10140	KIH92497.1	Spsc_02582	LMZA4757
OG0000950	OAA56954.1	SCUR_5154-RA	SPHA_7261-RA, SPHA_7262-RA	SPRO_5546-RA	SVAR_6973-RA	SPPA_08174	KIH88861.1	Spsc_15379	LMZA1318
OG0000951	OAA56951.1	SCUR_5157-RA	SPHA_7258-RA	SPRO_5527-RA	SVAR_5695-RA	SPPA_08180	KIH88858.1	Spsc_15387, Spsc_15389	LMZA1315
OG0000952	OAA55319.1	SCUR_2265-RA	SPHA_5814-RA, SPHA_5815-RA	SPRO_0783-RA	SVAR_6564-RA	SPPA_02372	KIH89425.1	Spsc_14311	LMZA0272
OG0000953	OAA60319.1	SCUR_2288-RA	SPHA_1576-RA	SPRO_5569-RA	SVAR_5508-RA	SPPA_06764	KIH89242.1	Spsc_13957, Spsc_13958	LMZA0090
OG0000954	OAA60413.1, OAA62596.1	SCUR_2290-RA	SPHA_1574-RA	SPRO_5567-RA	SVAR_5506-RA	SPPA_06761	KIH89240.1	Spsc_13953	LMZA0088
OG0000955	OAA60410.1	SCUR_2286-RA	SPHA_1577-RA	SPRO_5570-RA	SVAR_5509-RA	SPPA_06767	KIH89243.1	Spsc_13959, Spsc_13961	LMZA0092
OG0000956	OAA58504.1	SCUR_7027-RA	SPHA_3889-RA, SPHA_3890-RA	SPRO_3147-RA	SVAR_4219-RA	SPPA_07893	KIH86440.1	Spsc_06898	LMZA5819
OG0000957	OAA58503.1	SCUR_7028-RA	SPHA_3859-RA	SPRO_3148-RA	SVAR_4218-RA	SPPA_07894	KIH86433.1	Spsc_06884, Spsc_06885	LMZA5829
OG0000958	OAA62875.1	SCUR_5552-RA	SPHA_0969-RA	SPRO_2433-RA	SVAR_8707-RA	SPPA_08096	KIH91936.1, KIH91937.1	Spsc_09881	LMZA1790
OG0000959	OAA60997.1	SCUR_5556-RA	SPHA_4323-RA	SPRO_7239-RA	SVAR_8795-RA	SPPA_06221	KIH91801.1	Spsc_09620, Spsc_09621	LMZA1662
OG0000960	OAA62036.1	SCUR_1582-RA	SPHA_0337-RA, SPHA_0338-RA	SPRO_0562-RA	SVAR_6329-RA	SPPA_02103	KIH88289.1	Spsc_16424	LMZA0773
OG0000961	OAA54068.1	SCUR_1531-RA, SCUR_8169-RA	SPHA_0146-RA	SPRO_0959-RA	SVAR_6740-RA	SPPA_02885	KIH88096.1	Spsc_16801	LMZA0058
OG0000962	OAA54104.1	SCUR_1544-RA	SPHA_0374-RA, SPHA_0375-RA	SPRO_0129-RA	SVAR_6245-RA	SPPA_02051	KIH88327.1	Spsc_16354	LMZA0812
OG0000963	OAA54126.1	SCUR_1564-RA, SCUR_1565-RA	SPHA_0352-RA	SPRO_0577-RA	SVAR_6343-RA	SPPA_02080	KIH88304.1	Spsc_16397	LMZA0788
OG0000964	OAA62035.1	SCUR_1579-RA	SPHA_0339-RA, SPHA_0340-RA	SPRO_0563-RA	SVAR_6330-RA	SPPA_02098	KIH88290.1	Spsc_16423	LMZA0774
OG0000965	OAA61986.1	SCUR_8040-RA	SPHA_2225-RA	SPRO_0059-RA	SVAR_6862-RA	SPPA_03031	KIH88450.1	Spsc_16111, Spsc_16113	LMZA0935
OG0000966	OAA62013.1	SCUR_8045-RA	SPHA_2219-RA, SPHA_2220-RA	SPRO_0054-RA	SVAR_6867-RA	SPPA_03036	KIH88455.1	Spsc_16102	LMZA0940
OG0000967	OAA62725.1	SCUR_6687-RA	SPHA_0755-RA	SPRO_1936-RA, SPRO_1937-RA	SVAR_2095-RA	SPPA_06473	KIH90258.1	Spsc_11598	LMZA3386
OG0000968	OAA62797.1	SCUR_6695-RA	SPHA_0757-RA, SPHA_0758-RA	SPRO_1944-RA	SVAR_2088-RA	SPPA_06490	KIH90251.1	Spsc_11588	LMZA3379
OG0000969		SCUR_0853-RA, SCUR_6697-RA, SCUR_8308-RA		SPRO_5449-RA	SVAR_8054-RA	SPPA_06486	KIH87784.1	Spsc_00341	LMZA3378, LMZA6565
OG0000970	OAA67914.1	SCUR_7735-RA	SPHA_4192-RA, SPHA_4193-RA	SPRO_8036-RA	SVAR_7351-RA	SPPA_09102	KIH93994.1	Spsc_13322	LMZA6846
OG0000971	OAA53984.1	SCUR_7923-RA, SCUR_8256-RA	SPHA_1646-RA	SPRO_4814-RA	SVAR_0139-RA	SPPA_00056	KIH90878.1	Spsc_10514	LMZA7734
OG0000972	OAA53966.1	SCUR_7924-RA, SCUR_8257-RA	SPHA_1645-RA	SPRO_4815-RA	SVAR_0140-RA	SPPA_00057	KIH90877.1	Spsc_10515	LMZA7735
OG0000973	OAA62056.1	SCUR_7858-RA, SCUR_8253-RA	SPHA_0306-RA	SPRO_5733-RA	SVAR_6297-RA	SPPA_02151	KIH88259.1	Spsc_16485	LMZA0741
OG0000974	OAA61202.1	SCUR_7386-RA	SPHA_3117-RA, SPHA_7871-RA	SPRO_5216-RA	SVAR_8319-RA	SPPA_03220	KIH87598.1	Spsc_00669	LMZA6395
OG0000975	OAA58423.1	SCUR_6915-RA	SPHA_4541-RA, SPHA_7749-RA	SPRO_3893-RA	SVAR_0461-RA	SPPA_04428	KIH92202.1	Spsc_02052	LMZA5050
OG0000976	OAA58420.1	SCUR_6918-RA	SPHA_4544-RA, SPHA_7746-RA	SPRO_3896-RA	SVAR_0458-RA	SPPA_04411	KIH92199.1	Spsc_02047	LMZA5053
OG0000977	OAA58422.1	SCUR_6916-RA	SPHA_4542-RA, SPHA_7748-RA	SPRO_3894-RA	SVAR_0460-RA	SPPA_04414	KIH92201.1	Spsc_02050	LMZA5051
OG0000978	OAA58411.1	SCUR_6922-RA	SPHA_4549-RA, SPHA_4550-RA	SPRO_3901-RA	SVAR_0454-RA	SPPA_04404	KIH92194.1	Spsc_02034	LMZA5058
OG0000979	OAA64530.1	SCUR_2307-RA	SPHA_3043-RA, SPHA_5410-RA	SPRO_1354-RA	SVAR_2398-RA	SPPA_04093	KIH94281.1	Spsc_12758	LMZA3930
OG0000980	OAA64537.1	SCUR_2310-RA	SPHA_3046-RA, SPHA_5407-RA	SPRO_1700-RA	SVAR_2406-RA	SPPA_05594	KIH94277.1	Spsc_12765	LMZA3933
OG0000981	OAA64542.1	SCUR_2315-RA	SPHA_3050-RA, SPHA_5401-RA	SPRO_1696-RA	SVAR_2409-RA	SPPA_05587	KIH94273.1	Spsc_12778	LMZA3936
OG0000982	OAA56995.1	SCUR_2299-RA, SCUR_2300-RA	SPHA_2839-RA	SPRO_1349-RA	SVAR_2394-RA	SPPA_04100	KIH94498.1	Spsc_12353	LMZA3712
OG0000983	OAA64528.1	SCUR_2305-RA	SPHA_3042-RA, SPHA_5411-RA	SPRO_1356-RA	SVAR_2400-RA	SPPA_04090	KIH94283.1	Spsc_12756	LMZA3928
OG0000984	OAA61175.1	SCUR_2317-RA	SPHA_5111-RA	SPRO_2046-RA, SPRO_2047-RA	SVAR_1984-RA	SPPA_08543	KIH90398.1	Spsc_11878	LMZA3534
OG0000985	OAA64526.1	SCUR_2304-RA	SPHA_3040-RA, SPHA_5413-RA	SPRO_1358-RA	SVAR_2402-RA	SPPA_05599	KIH94285.1	Spsc_12752	LMZA3926
OG0000986	OAA64259.1	SCUR_3851-RA, SCUR_8225-RA	SPHA_0693-RA	SPRO_1865-RA	SVAR_2171-RA	SPPA_00352	KIH90219.1	Spsc_11518	LMZA3342
OG0000987	OAA63348.1	SCUR_7540-RA	SPHA_3167-RA	SPRO_7648-RA	SVAR_8384-RA	SPPA_09475, SPPA_09476	KIH87533.1	Spsc_00785	LMZA6338
OG0000988	OAA63350.1	SCUR_7539-RA, SCUR_8282-RA	SPHA_3166-RA	SPRO_7647-RA	SVAR_8385-RA	SPPA_09474	KIH87531.1	Spsc_00787	LMZA6337
OG0000989	OAA66763.1	SCUR_6835-RA, SCUR_6836-RA	SPHA_5585-RA	SPRO_7102-RA	SVAR_4434-RA	SPPA_07030	KIH86583.1	Spsc_07149	LMZA5679
OG0000990	OAA54578.1	SCUR_6837-RA	SPHA_5584-RA	SPRO_7104-RA	SVAR_4432-RA	SPPA_07028	KIH86581.1	Spsc_07145, Spsc_07146	LMZA5681
OG0000991		SCUR_4079-RA, SCUR_6839-RA			SVAR_4430-RA, SVAR_7801-RA	SPPA_07020, SPPA_10429	KIH93770.1	Spsc_05381	LMZA5684, LMZA7379
OG0000992	OAA66768.1	SCUR_6844-RA	SPHA_5579-RA	SPRO_7108-RA	SVAR_4423-RA	SPPA_07008	KIH86574.1	Spsc_07133, Spsc_07134	LMZA5693
OG0000993	OAA66767.1	SCUR_6843-RA	SPHA_5580-RA	SPRO_7107-RA, SPRO_8442-RA	SVAR_4424-RA	SPPA_07007	KIH86575.1	Spsc_07135	LMZA5688
OG0000994	OAA64277.1	SCUR_4224-RA, SCUR_7896-RA	SPHA_0740-RA	SPRO_1917-RA	SVAR_2114-RA		KIH90279.1	Spsc_11640, Spsc_11643	LMZA3407
OG0000995	OAA55544.1, OAA57993.1, OAA60959.1, OAA66455.1	SCUR_6864-RA			SVAR_1186-RA	SPPA_10730	KIH92427.1	Spsc_02454	LMZA4831
OG0000996	OAA53630.1	SCUR_3671-RA, SCUR_6857-RA	SPHA_3142-RA	SPRO_5243-RA	SVAR_8343-RA	SPPA_03310	KIH87563.1	Spsc_00717	LMZA6367
OG0000997	OAA55547.1	SCUR_6867-RA	SPHA_6863-RA	SPRO_4745-RA, SPRO_4746-RA	SVAR_1189-RA	SPPA_10727	KIH92424.1	Spsc_02451	LMZA4835
OG0000998	OAA62651.1	SCUR_0467-RA	SPHA_7600-RA	SPRO_5609-RA	SVAR_5548-RA	SPPA_06830	KIH89286.1	Spsc_14047, Spsc_14049	LMZA0133
OG0000999	OAA62649.1	SCUR_0432-RA, SCUR_4871-RA		SPRO_5611-RA	SVAR_5550-RA	SPPA_06833, SPPA_07874	KIH89288.1	Spsc_14055	LMZA0134
OG0001000	OAA56213.1	SCUR_0435-RA	SPHA_3258-RA	SPRO_7330-RA	SVAR_1659-RA, SVAR_7411-RA	SPPA_08750	KIH90525.1	Spsc_06084	LMZA6995
OG0001001	OAA58510.1	SCUR_5501-RA	SPHA_4606-RA	SPRO_4675-RA	SVAR_0568-RA	SPPA_09554	KIH92108.1	Spsc_01883, Spsc_01885	LMZA4051
OG0001002	OAA56313.1	SCUR_5488-RA	SPHA_2152-RA	SPRO_5637-RA	SVAR_5591-RA	SPPA_02212	KIH89320.1	Spsc_14124, Spsc_14125	LMZA0172
OG0001003	OAA66680.1, OAA67338.1	SCUR_5496-RA	SPHA_4609-RA	SPRO_4679-RA	SVAR_0564-RA	SPPA_10375	KIH92103.1	Spsc_01872	LMZA4054
OG0001004	OAA55296.1	SCUR_2803-RA		SPRO_3929-RA	SVAR_1616-RA, SVAR_9105-RA	SPPA_10595	KIH93249.1	Spsc_03986, Spsc_03988	LMZA4257
OG0001005	OAA67856.1	SCUR_1523-RA, SCUR_2798-RA	SPHA_4003-RA	SPRO_2875-RA	SVAR_3605-RA	SPPA_05120	KIH91545.1	Spsc_09096	LMZA2646
OG0001006	OAA55294.1	SCUR_2801-RA	SPHA_4766-RA, SPHA_4767-RA	SPRO_3931-RA	SVAR_1617-RA	SPPA_10593	KIH93247.1	Spsc_03984	LMZA4268
OG0001007		SCUR_2695-RA, SCUR_2696-RA	SPHA_6434-RA	SPRO_7963-RA	SVAR_6023-RA		KIH89727.1, KIH89728.1	Spsc_14399	LMZA0575, LMZA0576
OG0001008	OAA64328.1	SCUR_2662-RA, SCUR_2663-RA	SPHA_6459-RA	SPRO_7929-RA	SVAR_6083-RA	SPPA_11780	KIH89761.1	Spsc_17070	LMZA0614
OG0001009		SCUR_1467-RA, SCUR_2673-RA, SCUR_2674-RA		SPRO_7936-RA	SVAR_3979-RA, SVAR_6074-RA	SPPA_00678	KIH89743.1	Spsc_14379	LMZA0594
OG0001010		SCUR_2668-RA, SCUR_5849-RA, SCUR_7239-RA	SPHA_7492-RA	SPRO_4256-RA	SVAR_8971-RA	SPPA_04812, SPPA_07285		Spsc_05293	LMZA5862
OG0001011	OAA68297.1	SCUR_5450-RA, SCUR_8290-RA	SPHA_5495-RA	SPRO_4994-RA	SVAR_1304-RA	SPPA_04767	KIH92311.1	Spsc_02232	LMZA4943
OG0001012	OAA65251.1, OAA65845.1	SCUR_1831-RA, SCUR_7092-RA			SVAR_5061-RA, SVAR_7288-RA	SPPA_01990	KIH91167.1	Spsc_08405	LMZA5589
OG0001013	OAA53901.1, OAA65849.1	SCUR_7100-RA	SPHA_6551-RA	SPRO_6644-RA	SVAR_5053-RA	SPPA_05285	KIH91160.1	Spsc_08393	LMZA5666
OG0001014		SCUR_6376-RA		SPRO_6700-RA	SVAR_5135-RA, SVAR_6505-RA	SPPA_01948, SPPA_09576	KIH91218.1	Spsc_08490, Spsc_08491	LMZA5788
OG0001015	OAA58379.1	SCUR_6640-RA	SPHA_0617-RA	SPRO_1512-RA, SPRO_1513-RA	SVAR_2281-RA	SPPA_04265	KIH90100.1	Spsc_11282	LMZA3229
OG0001016	OAA58072.1	SCUR_6652-RA	SPHA_0663-RA	SPRO_1526-RA	SVAR_2293-RA	SPPA_04247	KIH90087.1	Spsc_11259, Spsc_11260	LMZA3218
OG0001017	OAA57488.1	SCUR_6654-RA	SPHA_0548-RA	SPRO_1529-RA	SVAR_2296-RA	SPPA_04242	KIH90084.1	Spsc_11253, Spsc_11254	LMZA3215
OG0001018	OAA66579.1	SCUR_8076-RA, SCUR_8077-RA	SPHA_5573-RA	SPRO_7115-RA	SVAR_4416-RA	SPPA_07005	KIH86567.1	Spsc_07126	LMZA5701
OG0001019	OAA61152.1	SCUR_3827-RA	SPHA_5134-RA	SPRO_2071-RA	SVAR_1959-RA, SVAR_1960-RA	SPPA_11638	KIH90423.1	Spsc_11938, Spsc_11939
OG0001020	OAA61153.1	SCUR_3828-RA	SPHA_5132-RA, SPHA_5133-RA	SPRO_2069-RA	SVAR_1961-RA	SPPA_11637	KIH90421.1, KIH90422.1	Spsc_11936
OG0001021	OAA59110.1	SCUR_2531-RA	SPHA_0100-RA	SPRO_1008-RA	SVAR_6689-RA	SPPA_02948	KIH88048.1	Spsc_16884, Spsc_16886	LMZA1113
OG0001022	OAA64512.1	SCUR_2547-RA	SPHA_7005-RA, SPHA_7006-RA	SPRO_7057-RA	SVAR_4581-RA	SPPA_09948	KIH86630.1	Spsc_07246	LMZA5632
OG0001023	OAA67295.1, OAA67296.1	SCUR_2504-RA	SPHA_0125-RA	SPRO_0983-RA	SVAR_6714-RA	SPPA_02914	KIH88076.1	Spsc_16837	LMZA1402
OG0001024	OAA67299.1	SCUR_2507-RA	SPHA_0122-RA	SPRO_0986-RA	SVAR_6711-RA	SPPA_02918	KIH88073.1	Spsc_16843, Spsc_16845	LMZA1369
OG0001025	OAA66743.1	SCUR_5566-RA	SPHA_5606-RA, SPHA_5607-RA	SPRO_7071-RA	SVAR_4458-RA	SPPA_09975	KIH86608.1	Spsc_07201	LMZA5652
OG0001026	OAA66736.1	SCUR_5570-RA, SCUR_5571-RA	SPHA_5613-RA	SPRO_7076-RA	SVAR_4462-RA	SPPA_09968	KIH86614.1	Spsc_07213	LMZA5647
OG0001027	OAA66735.1	SCUR_5572-RA, SCUR_5573-RA	SPHA_5614-RA	SPRO_7077-RA	SVAR_4463-RA	SPPA_09965	KIH86615.1	Spsc_07216	LMZA5646
OG0001028	OAA66734.1	SCUR_5574-RA	SPHA_5615-RA, SPHA_5616-RA	SPRO_7078-RA	SVAR_4464-RA	SPPA_09963	KIH86616.1	Spsc_07219	LMZA5645
OG0001029	OAA57638.1	SCUR_8103-RA, SCUR_8104-RA	SPHA_6789-RA	SPRO_3621-RA	SVAR_0862-RA	SPPA_00165	KIH90796.1	Spsc_10659	LMZA7585
OG0001030	OAA63376.1	SCUR_6502-RA	SPHA_5664-RA	SPRO_5319-RA, SPRO_5320-RA	SVAR_8468-RA	SPPA_11804	KIH87411.1	Spsc_00975	LMZA6232
OG0001031	OAA61753.1	SCUR_4141-RA	SPHA_1681-RA, SPHA_7883-RA	SPRO_4569-RA	SVAR_0071-RA	SPPA_05490	KIH90946.1	Spsc_10384	LMZA7668
OG0001032	OAA53943.1	SCUR_4144-RA	SPHA_1685-RA, SPHA_1686-RA	SPRO_4565-RA	SVAR_0075-RA	SPPA_05494	KIH90943.1	Spsc_10390	LMZA7670
OG0001033	OAA54533.1, OAA59688.1	SCUR_8083-RA	SPHA_6347-RA	SPRO_3046-RA	SVAR_3871-RA	SPPA_01763	KIH95295.1	Spsc_04104	LMZA2294
OG0001034	OAA61672.1	SCUR_1199-RA, SCUR_1200-RA, SCUR_1201-RA	SPHA_2750-RA	SPRO_1407-RA	SVAR_1869-RA		KIH94604.1, KIH94605.1	Spsc_12137
OG0001035		SCUR_1203-RA	SPHA_2748-RA, SPHA_7915-RA, SPHA_7916-RA	SPRO_1409-RA	SVAR_1871-RA	SPPA_11227	KIH94607.1	Spsc_12133	LMZA3608
OG0001036	OAA63743.1, OAA63744.1, OAA63745.1	SCUR_1219-RA		SPRO_1572-RA	SVAR_2339-RA	SPPA_04180	KIH90038.1	Spsc_11176	LMZA3172
OG0001037	OAA65444.1	SCUR_4473-RA	SPHA_2805-RA	SPRO_1378-RA	SVAR_2603-RA, SVAR_2604-RA	SPPA_06665	KIH94544.1	Spsc_12269	LMZA3666
OG0001038	OAA56291.1, OAA65267.1	SCUR_1853-RA	SPHA_4285-RA	SPRO_7408-RA	SVAR_7262-RA	SPPA_00516	KIH93923.1	Spsc_13478	LMZA7446
OG0001039	OAA63479.1, OAA65273.1	SCUR_1866-RA	SPHA_4273-RA	SPRO_7417-RA	SVAR_7253-RA	SPPA_00531	KIH93933.1	Spsc_13463	LMZA6784
OG0001040	OAA65364.1	SCUR_1879-RA	SPHA_4859-RA, SPHA_7894-RA	SPRO_8357-RA	SVAR_7077-RA	SPPA_00560	KIH93853.1	Spsc_13602	LMZA7048
OG0001041	OAA64273.1	SCUR_4234-RA	SPHA_0732-RA, SPHA_0733-RA	SPRO_1905-RA, SPRO_1906-RA	SVAR_2126-RA		KIH90292.1	Spsc_11669, Spsc_11671
OG0001042	OAA55852.1, OAA62632.1	SCUR_4220-RA	SPHA_0747-RA	SPRO_1927-RA	SVAR_2105-RA	SPPA_06460	KIH90269.1	Spsc_11621	LMZA3398
OG0001043	OAA64243.1	SCUR_4248-RA	SPHA_0715-RA, SPHA_0716-RA	SPRO_1888-RA	SVAR_2144-RA		KIH90309.1, KIH90310.1	Spsc_11701	LMZA3437
OG0001044	OAA64579.1	SCUR_2088-RA, SCUR_5667-RA, SCUR_6906-RA		SPRO_1590-RA, SPRO_4524-RA	SVAR_0807-RA, SVAR_2363-RA				LMZA3744, LMZA4493
OG0001045	OAA67984.1	SCUR_5658-RA, SCUR_6001-RA	SPHA_2921-RA	SPRO_2360-RA	SVAR_2871-RA	SPPA_01165	KIH94412.1	Spsc_12528	LMZA3797
OG0001046		SCUR_1950-RA	SPHA_1385-RA	SPRO_0548-RA	SVAR_4116-RA, SVAR_5313-RA	SPPA_05908, SPPA_11299	KIH89071.1	Spsc_14969	LMZA1521
OG0001047	OAA67049.1	SCUR_1905-RA	SPHA_1179-RA	SPRO_4452-RA, SPRO_4453-RA	SVAR_0743-RA	SPPA_00949	KIH92710.1	Spsc_02946	LMZA4558
OG0001048	OAA67061.1	SCUR_1894-RA	SPHA_1169-RA, SPHA_1170-RA	SPRO_4441-RA, SPRO_4442-RA	SVAR_0734-RA	SPPA_00934	KIH92697.1	Spsc_02926
OG0001049	OAA61132.1	SCUR_1908-RA	SPHA_1182-RA	SPRO_4456-RA	SVAR_0746-RA	SPPA_00952, SPPA_00953	KIH92713.1	Spsc_02957	LMZA4554
OG0001050	OAA65897.1	SCUR_3901-RA	SPHA_6532-RA	SPRO_6618-RA	SVAR_5014-RA	SPPA_05237	KIH91123.1	Spsc_08341, Spsc_08342	LMZA5979
OG0001051	OAA65891.1	SCUR_3912-RA	SPHA_6535-RA	SPRO_6613-RA	SVAR_5008-RA	SPPA_05229	KIH91119.1	Spsc_08331, Spsc_08332	LMZA5985
OG0001052	OAA61094.1	SCUR_7644-RA	SPHA_0262-RA, SPHA_0263-RA	SPRO_0837-RA	SVAR_6609-RA	SPPA_09542	KIH88219.1	Spsc_16580	LMZA0699
OG0001053	OAA58117.1	SCUR_7823-RA		SPRO_3051-RA	SVAR_0830-RA, SVAR_5155-RA, SVAR_7048-RA	SPPA_10842	KIH89694.1	Spsc_14459	LMZA0544
OG0001054	OAA56162.1	SCUR_7820-RA, SCUR_8248-RA	SPHA_0827-RA	SPRO_1622-RA	SVAR_2513-RA	SPPA_10911	KIH89964.1	Spsc_11051	LMZA3106
OG0001055	OAA56163.1	SCUR_7817-RA	SPHA_0828-RA, SPHA_0829-RA	SPRO_1621-RA	SVAR_2514-RA	SPPA_10910	KIH89963.1	Spsc_11050	LMZA3105
OG0001056	OAA65994.1	SCUR_5840-RA	SPHA_6193-RA, SPHA_6194-RA	SPRO_2689-RA	SVAR_3209-RA	SPPA_05391	KIH91650.1	Spsc_09314	LMZA2747
OG0001057	OAA54558.1, OAA68563.1	SCUR_4422-RA, SCUR_5858-RA		SPRO_8336-RA	SVAR_4296-RA, SVAR_7127-RA	SPPA_08794	KIH94060.1	Spsc_13193
OG0001058	OAA61860.1	SCUR_8200-RA, SCUR_8209-RA	SPHA_5868-RA	SPRO_5686-RA	SVAR_5644-RA	SPPA_02281	KIH89364.1	Spsc_14191	LMZA0215
OG0001059	OAA61861.1	SCUR_8201-RA, SCUR_8210-RA	SPHA_5867-RA	SPRO_5687-RA	SVAR_5645-RA	SPPA_02282	KIH89365.1	Spsc_14193	LMZA0216
OG0001060	OAA67279.1	SCUR_5254-RA, SCUR_8165-RA	SPHA_0215-RA	SPRO_0887-RA	SVAR_6664-RA	SPPA_02793	KIH88175.1	Spsc_16663	LMZA0652
OG0001061	OAA55895.1	SCUR_5268-RA	SPHA_1761-RA, SPHA_1762-RA	SPRO_4380-RA	SVAR_1057-RA	SPPA_07461	KIH90725.1	Spsc_10225	LMZA7524
OG0001062	OAA55806.1	SCUR_5282-RA	SPHA_3758-RA	SPRO_4366-RA	SVAR_1070-RA, SVAR_1071-RA	SPPA_07446	KIH90739.1	Spsc_10259	LMZA7535
OG0001063	OAA55805.1	SCUR_5283-RA	SPHA_3760-RA, SPHA_3761-RA	SPRO_4364-RA	SVAR_1072-RA	SPPA_07445	KIH90741.1	Spsc_10263	LMZA7537
OG0001064	OAA57059.1	SCUR_7195-RA, SCUR_8223-RA	SPHA_2138-RA	SPRO_5505-RA	SVAR_5719-RA	SPPA_03818	KIH88835.1	Spsc_15435	LMZA1290
OG0001065	OAA57077.1, OAA57078.1	SCUR_7184-RA	SPHA_2127-RA	SPRO_5493-RA	SVAR_5740-RA	SPPA_03799	KIH88815.1	Spsc_15466	LMZA1273
OG0001066	OAA57071.1	SCUR_7192-RA, SCUR_8220-RA	SPHA_2135-RA	SPRO_5502-RA	SVAR_5722-RA	SPPA_03815	KIH88832.1	Spsc_15439	LMZA1288
OG0001067	OAA57058.1	SCUR_7194-RA, SCUR_8222-RA	SPHA_2137-RA	SPRO_5504-RA	SVAR_5720-RA	SPPA_03817	KIH88834.1	Spsc_15437	LMZA1289
OG0001068	OAA61119.1	SCUR_8054-RA	SPHA_0446-RA, SPHA_6102-RA	SPRO_0200-RA	SVAR_6191-RA	SPPA_08327	KIH88405.1	Spsc_16209	LMZA0892
OG0001069	OAA66896.1, OAA68302.1	SCUR_4792-RA	SPHA_1738-RA	SPRO_5015-RA	SVAR_1325-RA	SPPA_04793	KIH92290.1	Spsc_02199	LMZA4965
OG0001070	OAA68306.1	SCUR_4796-RA	SPHA_1735-RA	SPRO_5018-RA	SVAR_1329-RA	SPPA_04796	KIH92286.1, KIH92287.1	Spsc_02193	LMZA4969
OG0001071	OAA68327.1	SCUR_4816-RA, SCUR_5772-RA	SPHA_5529-RA	SPRO_5039-RA	SVAR_1349-RA	SPPA_04829	KIH92263.1	Spsc_02156	LMZA4991
OG0001072	OAA68305.1	SCUR_4795-RA	SPHA_1736-RA	SPRO_5017-RA	SVAR_1327-RA, SVAR_1328-RA	SPPA_04795	KIH92288.1	Spsc_02197	LMZA4968
OG0001073	OAA54563.1, OAA68332.1	SCUR_4822-RA	SPHA_4717-RA	SPRO_5045-RA	SVAR_1356-RA	SPPA_04836	KIH92257.1	Spsc_02144	LMZA4996
OG0001074	OAA54501.1	SCUR_2429-RA, SCUR_8059-RA	SPHA_1477-RA	SPRO_0234-RA	SVAR_0044-RA, SVAR_5360-RA		KIH89107.1	Spsc_14905	LMZA1552
OG0001075	OAA59229.1	SCUR_2411-RA	SPHA_1387-RA	SPRO_0213-RA	SVAR_5338-RA	SPPA_08259	KIH89082.1	Spsc_14954, Spsc_14956	LMZA1530
OG0001076	OAA54508.1	SCUR_2425-RA	SPHA_1404-RA, SPHA_1405-RA	SPRO_0229-RA	SVAR_5354-RA	SPPA_12044	KIH89100.1	Spsc_14917	LMZA1547
OG0001077	OAA61807.1	SCUR_7418-RA, SCUR_7419-RA	SPHA_5323-RA	SPRO_5806-RA	SVAR_9207-RA	SPPA_10465	KIH87083.1	Spsc_01568	LMZA6358
OG0001078	OAA53582.1, OAA54497.1	SCUR_3003-RA	SPHA_1465-RA, SPHA_1467-RA	SPRO_0238-RA	SVAR_5363-RA		KIH89110.1	Spsc_14891	LMZA1553
OG0001079	OAA54491.1	SCUR_3008-RA	SPHA_1423-RA, SPHA_1424-RA	SPRO_0245-RA	SVAR_5367-RA	SPPA_11929	KIH89116.1, KIH89117.1	Spsc_14874
OG0001080	OAA60506.1	SCUR_3029-RA	SPHA_7308-RA	SPRO_5911-RA	SVAR_7871-RA	SPPA_09600, SPPA_09601	KIH87196.1	Spsc_01349	LMZA6032
OG0001081	OAA59019.1, OAA64176.1	SCUR_3047-RA	SPHA_7284-RA	SPRO_5926-RA	SVAR_7885-RA	SPPA_05747	KIH87210.1	Spsc_01313	LMZA6041
OG0001082	OAA54488.1	SCUR_3010-RA, SCUR_3013-RA	SPHA_1443-RA	SPRO_0248-RA	SVAR_5370-RA	SPPA_11925	KIH89119.1	Spsc_14868	LMZA1556
OG0001083	OAA59814.1, OAA60504.1	SCUR_3032-RA, SCUR_3033-RA	SPHA_7304-RA, SPHA_7305-RA	SPRO_5913-RA	SVAR_7873-RA	SPPA_09597		Spsc_01346
OG0001084	OAA55778.1, OAA63483.1	SCUR_6625-RA	SPHA_3780-RA	SPRO_4689-RA	SVAR_0823-RA	SPPA_11998	KIH90761.1	Spsc_10296	LMZA7555
OG0001085	OAA66815.1	SCUR_7549-RA	SPHA_6269-RA	SPRO_7549-RA	SVAR_1741-RA	SPPA_04690	KIH89817.1	Spsc_10809, Spsc_10810	LMZA3255
OG0001086	OAA66805.1	SCUR_7552-RA	SPHA_6275-RA	SPRO_7550-RA, SPRO_7551-RA	SVAR_1752-RA	SPPA_04675	KIH89828.1	Spsc_10830	LMZA3366
OG0001087	OAA56527.1	SCUR_6510-RA	SPHA_7708-RA, SPHA_7709-RA	SPRO_6287-RA	SVAR_0928-RA	SPPA_10522	KIH91997.1, KIH91998.1	Spsc_01660
OG0001088	OAA68532.1	SCUR_3212-RA, SCUR_3310-RA	SPHA_5730-RA	SPRO_3437-RA	SVAR_4699-RA	SPPA_01599	KIH86855.1	Spsc_07701	LMZA5403
OG0001089	OAA68530.1	SCUR_3215-RA, SCUR_3313-RA	SPHA_5726-RA	SPRO_3435-RA	SVAR_4701-RA	SPPA_01600	KIH86857.1	Spsc_07704	LMZA5401
OG0001090	OAA68521.1	SCUR_3217-RA, SCUR_3315-RA	SPHA_5724-RA	SPRO_3433-RA	SVAR_4703-RA	SPPA_01606	KIH86860.1	Spsc_07707	LMZA5398
OG0001091	OAA68515.1	SCUR_3222-RA, SCUR_3321-RA	SPHA_5716-RA	SPRO_3420-RA	SVAR_4725-RA		KIH86871.1, KIH86872.1	Spsc_07721	LMZA5388
OG0001092	OAA64518.1	SCUR_3223-RA, SCUR_3322-RA	SPHA_6995-RA	SPRO_7048-RA	SVAR_4573-RA	SPPA_09931	KIH86639.1	Spsc_07259	LMZA5624
OG0001093	OAA68534.1	SCUR_3210-RA, SCUR_3308-RA	SPHA_5733-RA	SPRO_3439-RA	SVAR_4697-RA	SPPA_01596	KIH86853.1	Spsc_07699	LMZA5405
OG0001094	OAA68533.1	SCUR_3211-RA, SCUR_3309-RA	SPHA_5731-RA	SPRO_3438-RA	SVAR_4698-RA	SPPA_01598	KIH86854.1	Spsc_07700	LMZA5404
OG0001095	OAA68528.1	SCUR_3216-RA, SCUR_3314-RA	SPHA_5725-RA	SPRO_3434-RA	SVAR_4702-RA	SPPA_01601	KIH86859.1	Spsc_07705	LMZA5399
OG0001096	OAA68518.1	SCUR_3218-RA, SCUR_3316-RA	SPHA_5723-RA	SPRO_3432-RA	SVAR_4704-RA	SPPA_01609	KIH86861.1	Spsc_07708	LMZA5397
OG0001097	OAA68519.1	SCUR_3220-RA, SCUR_3318-RA	SPHA_5722-RA	SPRO_3431-RA	SVAR_4705-RA	SPPA_01610	KIH86862.1	Spsc_07710	LMZA5396
OG0001098	OAA64517.1	SCUR_3224-RA, SCUR_3323-RA	SPHA_6997-RA	SPRO_7049-RA	SVAR_4574-RA	SPPA_09932	KIH86638.1	Spsc_07258	LMZA5625
OG0001099	OAA64516.1	SCUR_3225-RA, SCUR_3324-RA	SPHA_6998-RA	SPRO_7050-RA	SVAR_4575-RA	SPPA_09933	KIH86637.1	Spsc_07256	LMZA5626
OG0001100	OAA54790.1	SCUR_3337-RA	SPHA_5871-RA, SPHA_5874-RA	SPRO_3340-RA	SVAR_4808-RA	SPPA_01460	KIH86959.1	Spsc_07903	LMZA5297
OG0001101	OAA67360.1	SCUR_8092-RA	SPHA_3717-RA	SPRO_6203-RA	SVAR_0236-RA, SVAR_9276-RA	SPPA_11341	KIH92559.1	Spsc_02699	LMZA4695
OG0001102	OAA67347.1	SCUR_8091-RA	SPHA_3718-RA	SPRO_6204-RA	SVAR_0235-RA, SVAR_9275-RA	SPPA_11339	KIH92558.1	Spsc_02698	LMZA4696
OG0001103	OAA57090.1	SCUR_5347-RA, SCUR_8113-RA	SPHA_2119-RA	SPRO_5487-RA	SVAR_5744-RA	SPPA_03785	KIH88805.1	Spsc_15478	LMZA1264
OG0001104	OAA57093.1	SCUR_5351-RA	SPHA_2117-RA, SPHA_7895-RA	SPRO_5479-RA	SVAR_5750-RA	SPPA_03781	KIH88801.1	Spsc_15482	LMZA1261
OG0001105	OAA59165.1	SCUR_6881-RA		SPRO_0528-RA	SVAR_5291-RA	SPPA_08218	KIH89048.1, KIH89049.1	Spsc_15008	LMZA1500, LMZA1501
OG0001106	OAA54513.1	SCUR_6883-RA	SPHA_1363-RA, SPHA_1364-RA	SPRO_0530-RA	SVAR_5293-RA	SPPA_08220	KIH89051.1	Spsc_15004	LMZA1504
OG0001107	OAA67965.1	SCUR_4609-RA	SPHA_2965-RA	SPRO_2217-RA	SVAR_2717-RA	SPPA_11369, SPPA_11840	KIH94367.1	Spsc_12605	LMZA3844
OG0001108	OAA68742.1	SCUR_4595-RA	SPHA_2950-RA	SPRO_2234-RA	SVAR_2732-RA	SPPA_03885, SPPA_09791	KIH94383.1	Spsc_12582	LMZA3828
OG0001109	OAA68227.1	SCUR_4612-RA	SPHA_2970-RA	SPRO_2213-RA	SVAR_2713-RA	SPPA_11849	KIH94362.1	Spsc_12613, Spsc_12614	LMZA3849
OG0001110	OAA58374.1	SCUR_7945-RA, SCUR_8234-RA	SPHA_0623-RA	SPRO_1508-RA	SVAR_2277-RA	SPPA_04271	KIH90105.1	Spsc_11296	LMZA3234
OG0001111	OAA68788.1	SCUR_7392-RA	SPHA_7167-RA	SPRO_2522-RA	SVAR_3956-RA	SPPA_00716	KIH95212.1	Spsc_04294, Spsc_04295	LMZA2210
OG0001112	OAA61648.1	SCUR_4728-RA	SPHA_6101-RA	SPRO_1730-RA	SVAR_1886-RA	SPPA_11247	KIH94623.1	Spsc_12105, Spsc_12107	LMZA3595
OG0001113	OAA61675.1	SCUR_3090-RA, SCUR_4724-RA, SCUR_7722-RA	SPHA_6095-RA	SPRO_1735-RA	SVAR_1892-RA	SPPA_11397	KIH94629.1	Spsc_12092
OG0001114	OAA61645.1	SCUR_4726-RA	SPHA_6098-RA	SPRO_1733-RA	SVAR_1889-RA, SVAR_1890-RA	SPPA_11399	KIH94626.1, KIH94627.1	Spsc_12101
OG0001115	OAA65161.1, OAA65162.1	SCUR_6045-RA, SCUR_6046-RA	SPHA_6639-RA	SPRO_3263-RA	SVAR_4878-RA	SPPA_11896, SPPA_11897		Spsc_08071
OG0001116	OAA65163.1	SCUR_6044-RA	SPHA_6636-RA, SPHA_6638-RA	SPRO_3260-RA, SPRO_3261-RA, SPRO_3262-RA	SVAR_4879-RA	SPPA_11894		Spsc_08072
OG0001117	OAA55608.1	SCUR_7499-RA	SPHA_3584-RA	SPRO_3918-RA	SVAR_0437-RA	SPPA_04375	KIH92978.1	Spsc_03461, Spsc_03462	LMZA4297
OG0001118	OAA64661.1	SCUR_3759-RA, SCUR_8129-RA	SPHA_2517-RA	SPRO_0406-RA	SVAR_5209-RA	SPPA_09706	KIH88957.1	Spsc_15182	LMZA1414
OG0001119	OAA64659.1	SCUR_3760-RA, SCUR_8128-RA	SPHA_2518-RA	SPRO_0405-RA	SVAR_5210-RA	SPPA_09710	KIH88958.1	Spsc_15181	LMZA1415
OG0001120	OAA53963.1	SCUR_7928-RA, SCUR_7929-RA		SPRO_4818-RA	SVAR_0143-RA	SPPA_00063	KIH90872.1	Spsc_10524	LMZA7738, LMZA7739
OG0001121	OAA68700.1	SCUR_7271-RA	SPHA_4520-RA	SPRO_3512-RA	SVAR_4622-RA	SPPA_11060	KIH86773.1	Spsc_07548, Spsc_07549	LMZA5488
OG0001122	OAA64389.1	SCUR_6071-RA, SCUR_8090-RA	SPHA_2375-RA	SPRO_1260-RA	SVAR_5801-RA	SPPA_11113	KIH89502.1	Spsc_14831	LMZA0350
OG0001123	OAA60269.1	SCUR_6429-RA	SPHA_7049-RA	SPRO_4333-RA	SVAR_9077-RA, SVAR_9078-RA	SPPA_07676	KIH93296.1	Spsc_05269	LMZA1935
OG0001124		SCUR_6432-RA	SPHA_7059-RA	SPRO_4337-RA	SVAR_6088-RA, SVAR_9084-RA	SPPA_07669, SPPA_11791	KIH93286.1	Spsc_05285	LMZA1791
OG0001125	OAA59791.1	SCUR_6445-RA	SPHA_7019-RA, SPHA_7020-RA	SPRO_4280-RA	SVAR_9010-RA	SPPA_07757	KIH93353.1	Spsc_05178	LMZA2479
OG0001126	OAA57963.1	SCUR_4342-RA, SCUR_8275-RA	SPHA_3906-RA	SPRO_3124-RA	SVAR_4194-RA	SPPA_05795	KIH86337.1	Spsc_06722	LMZA5916
OG0001127	OAA65957.1	SCUR_7938-RA, SCUR_7939-RA	SPHA_7221-RA	SPRO_2630-RA	SVAR_3270-RA	SPPA_08056	KIH91704.1	Spsc_09425	LMZA2798
OG0001128	OAA57426.1	SCUR_5044-RA	SPHA_4071-RA, SPHA_4072-RA	SPRO_8137-RA	SVAR_3075-RA	SPPA_04551	KIH95165.1	Spsc_06548	LMZA3032
OG0001129	OAA57422.1, OAA65409.1	SCUR_5043-RA	SPHA_4070-RA	SPRO_8136-RA	SVAR_3076-RA	SPPA_04553	KIH95166.1	Spsc_06552	LMZA3033
OG0001130	OAA61844.1	SCUR_6068-RA, SCUR_8020-RA		SPRO_1256-RA	SVAR_5805-RA	SPPA_11108	KIH89506.1	Spsc_14818	LMZA0354, LMZA0355
OG0001131	OAA57897.1, OAA65804.1	SCUR_6870-RA	SPHA_1751-RA	SPRO_4539-RA	SVAR_1102-RA	SPPA_01078	KIH92807.1	Spsc_03144	LMZA4466
OG0001132	OAA65801.1	SCUR_6874-RA	SPHA_4617-RA	SPRO_4662-RA	SVAR_0583-RA	SPPA_09570	KIH92093.1	Spsc_01855, Spsc_01856	LMZA4063
OG0001133	OAA55038.1	SCUR_5961-RA, SCUR_8301-RA	SPHA_6023-RA	SPRO_3993-RA	SVAR_3416-RA	SPPA_08002	KIH94941.1	Spsc_04787	LMZA1948
OG0001134	OAA56566.1	SCUR_6777-RA	SPHA_2076-RA, SPHA_7899-RA	SPRO_1211-RA	SVAR_5857-RA	SPPA_06392	KIH89661.1	Spsc_14517	LMZA0507
OG0001135	OAA56565.1	SCUR_6776-RA	SPHA_2077-RA, SPHA_7900-RA	SPRO_1210-RA	SVAR_5858-RA	SPPA_06393	KIH89662.1	Spsc_14516	LMZA0508
OG0001136	OAA54246.1	SCUR_7859-RA	SPHA_2349-RA	SPRO_0080-RA	SVAR_6294-RA	SPPA_04002	KIH88559.1	Spsc_15902, Spsc_15904	LMZA1037
OG0001137	OAA61123.1	SCUR_2339-RA	SPHA_0434-RA	SPRO_0209-RA	SVAR_6179-RA	SPPA_06172	KIH88393.1	Spsc_16229, Spsc_16230	LMZA0878
OG0001138	OAA57459.1	SCUR_2349-RA	SPHA_1534-RA, SPHA_1535-RA	SPRO_0341-RA	SVAR_5465-RA	SPPA_08453	KIH89199.1	Spsc_13889	LMZA0052
OG0001139		SCUR_4973-RA, SCUR_4977-RA		SPRO_0938-RA, SPRO_0939-RA	SVAR_6760-RA	SPPA_02864	KIH88115.1, KIH88116.1	Spsc_16769	LMZA0236
OG0001140	OAA67012.1	SCUR_4990-RA, SCUR_4991-RA	SPHA_0181-RA	SPRO_0925-RA	SVAR_6777-RA	SPPA_02847	KIH88135.1	Spsc_16734	LMZA0424
OG0001141	OAA64485.1	SCUR_4992-RA	SPHA_2262-RA, SPHA_7867-RA	SPRO_0044-RA	SVAR_6878-RA	SPPA_03049	KIH88464.1	Spsc_16091	LMZA0950
OG0001142		SCUR_5146-RA, SCUR_6909-RA, SCUR_7670-RA		SPRO_8395-RA, SPRO_8396-RA	SVAR_2457-RA, SVAR_4124-RA, SVAR_7030-RA	SPPA_00589			LMZA7114
OG0001143	OAA68247.1	SCUR_5134-RA	SPHA_7769-RA, SPHA_7770-RA	SPRO_2162-RA	SVAR_2897-RA	SPPA_01183	KIH94121.1	Spsc_13066	LMZA2849
OG0001144	OAA59880.1	SCUR_6073-RA	SPHA_1830-RA, SPHA_1831-RA	SPRO_2979-RA	SVAR_3713-RA	SPPA_07150	KIH91360.1	Spsc_08738	LMZA2466
OG0001145	OAA59882.1	SCUR_6075-RA	SPHA_1833-RA, SPHA_1834-RA	SPRO_2977-RA	SVAR_3711-RA	SPPA_07147	KIH91357.1, KIH91358.1	Spsc_08736
OG0001146	OAA59873.1	SCUR_6094-RA	SPHA_1851-RA, SPHA_1852-RA	SPRO_2954-RA	SVAR_3685-RA	SPPA_11202	KIH91328.1	Spsc_08695	LMZA2443
OG0001147	OAA66806.1	SCUR_4914-RA		SPRO_8349-RA	SVAR_1751-RA, SVAR_7084-RA	SPPA_11199	KIH93280.1	Spsc_05301, Spsc_05302	LMZA2034
OG0001148	OAA54957.1	SCUR_4924-RA	SPHA_7137-RA, SPHA_7890-RA	SPRO_3181-RA	SVAR_4961-RA	SPPA_05160	KIH91068.1	Spsc_08238	LMZA5171
OG0001149	OAA55333.1	SCUR_4917-RA	SPHA_7134-RA	SPRO_3177-RA	SVAR_4963-RA	SPPA_05157	KIH91071.1	Spsc_08243, Spsc_08244	LMZA5168
OG0001150	OAA64443.1	SCUR_7368-RA	SPHA_2317-RA	SPRO_1123-RA	SVAR_6891-RA	SPPA_11175	KIH88479.1	Spsc_16053, Spsc_16054	LMZA0963
OG0001151	OAA54302.1, OAA64442.1	SCUR_7369-RA	SPHA_2318-RA	SPRO_1124-RA	SVAR_6890-RA	SPPA_11177	KIH88478.1	Spsc_16056	LMZA0962
OG0001152	OAA67218.1	SCUR_1462-RA, SCUR_7208-RA, SCUR_8184-RA	SPHA_5252-RA	SPRO_2544-RA	SVAR_3986-RA	SPPA_00672		Spsc_04343	LMZA2188
OG0001153	OAA67216.1	SCUR_1464-RA, SCUR_8186-RA, SCUR_8187-RA		SPRO_2542-RA	SVAR_3984-RA	SPPA_00674	KIH94682.1	Spsc_04340	LMZA2191
OG0001154	OAA67209.1	SCUR_1477-RA	SPHA_1786-RA	SPRO_2579-RA	SVAR_4020-RA	SPPA_00621	KIH94719.1	Spsc_04412, Spsc_04413	LMZA2160
OG0001155	OAA67207.1	SCUR_1478-RA	SPHA_1789-RA, SPHA_1790-RA	SPRO_2577-RA	SVAR_4018-RA	SPPA_00623	KIH94717.1	Spsc_04409	LMZA2162
OG0001156	OAA66475.1	SCUR_1491-RA, SCUR_6657-RA	SPHA_3979-RA	SPRO_2858-RA	SVAR_3587-RA	SPPA_05090	KIH91565.1	Spsc_09143	LMZA2664
OG0001157	OAA67861.1	SCUR_1527-RA, SCUR_1718-RA	SPHA_3998-RA	SPRO_2871-RA	SVAR_3601-RA	SPPA_05115	KIH91549.1	Spsc_09115	LMZA2650
OG0001158	OAA66469.1	SCUR_1495-RA	SPHA_3974-RA	SPRO_2853-RA	SVAR_3583-RA	SPPA_05082	KIH91570.1	Spsc_09156	LMZA2668, LMZA2669
OG0001159	OAA58933.1	SCUR_0090-RA, SCUR_0495-RA	SPHA_2590-RA	SPRO_6053-RA	SVAR_7997-RA	SPPA_08865	KIH92414.1	Spsc_12918	LMZA6627
OG0001160	OAA59057.1	SCUR_0510-RA, SCUR_0511-RA	SPHA_2605-RA	SPRO_7672-RA	SVAR_7982-RA	SPPA_08887	KIH87859.1	Spsc_00228	LMZA6640
OG0001161	OAA59065.1	SCUR_0545-RA	SPHA_2616-RA	SPRO_7657-RA	SVAR_7961-RA	SPPA_08838	KIH87874.1	Spsc_00199, Spsc_00200	LMZA6660
OG0001162	OAA59010.1	SCUR_0492-RA	SPHA_2580-RA	SPRO_6063-RA	SVAR_5727-RA, SVAR_8007-RA	SPPA_08853	KIH87835.1	Spsc_00263	LMZA6616
OG0001163	OAA58986.1	SCUR_0496-RA, SCUR_0497-RA	SPHA_2589-RA	SPRO_6054-RA	SVAR_7998-RA	SPPA_08864	KIH87844.1	Spsc_00249	LMZA6626
OG0001164	OAA58966.1	SCUR_0528-RA	SPHA_2595-RA, SPHA_2596-RA	SPRO_7681-RA	SVAR_7993-RA	SPPA_08875	KIH87848.1	Spsc_00242	LMZA6630
OG0001165	OAA62049.1	SCUR_7296-RA	SPHA_0322-RA	SPRO_5751-RA	SVAR_6316-RA	SPPA_02126	KIH88275.1	Spsc_16449, Spsc_16451	LMZA0759
OG0001166	OAA59877.1	SCUR_8039-RA	SPHA_1827-RA	SPRO_2982-RA	SVAR_3716-RA	SPPA_07154	KIH91364.1	Spsc_08745, Spsc_08746	LMZA2471
OG0001167	OAA65304.1, OAA66899.1	SCUR_8005-RA	SPHA_3404-RA	SPRO_6908-RA	SVAR_7579-RA	SPPA_02681	KIH93617.1	Spsc_05649	LMZA7227
OG0001168		SCUR_7990-RA, SCUR_7991-RA	SPHA_1267-RA	SPRO_4910-RA	SVAR_1257-RA	SPPA_09265, SPPA_09266	KIH92359.1	Spsc_02339	LMZA4899
OG0001169	OAA67329.1	SCUR_4841-RA, SCUR_4842-RA	SPHA_7632-RA	SPRO_4144-RA	SVAR_4076-RA	SPPA_09055	KIH94985.1	Spsc_04879	LMZA1904
OG0001170	OAA67324.1	SCUR_4847-RA, SCUR_4848-RA	SPHA_7636-RA, SPHA_7638-RA		SVAR_4081-RA	SPPA_09050	KIH94989.1	Spsc_04888	LMZA1900
OG0001171	OAA66536.1	SCUR_2647-RA, SCUR_2648-RA		SPRO_2394-RA, SPRO_2395-RA	SVAR_8670-RA	SPPA_11302	KIH91974.1	Spsc_09958	LMZA1823
OG0001172	OAA68657.1	SCUR_5210-RA	SPHA_7454-RA, SPHA_7898-RA	SPRO_2266-RA	SVAR_2758-RA	SPPA_08836	KIH94149.1	Spsc_12999	LMZA2819
OG0001173	OAA64728.1	SCUR_5213-RA	SPHA_7461-RA	SPRO_2258-RA, SPRO_2259-RA	SVAR_2752-RA	SPPA_08829	KIH94143.1	Spsc_13008	LMZA2826
OG0001174		SCUR_7605-RA		SPRO_6118-RA	SVAR_0314-RA	SPPA_11496	KIH92473.1, KIH93606.1	Spsc_02538, Spsc_05668	LMZA4779, LMZA7216
OG0001175	OAA66651.1, OAA68761.1	SCUR_3791-RA	SPHA_5780-RA	SPRO_3407-RA	SVAR_4741-RA	SPPA_01548	KIH86891.1	Spsc_07756	LMZA5371
OG0001176	OAA66652.1	SCUR_3790-RA	SPHA_5781-RA	SPRO_3406-RA	SVAR_4742-RA	SPPA_01547	KIH86892.1	Spsc_07757	LMZA5369, LMZA5370
OG0001177	OAA54323.1	SCUR_5773-RA, SCUR_8295-RA	SPHA_0407-RA	SPRO_0161-RA	SVAR_6214-RA	SPPA_09770	KIH88362.1	Spsc_16298	LMZA0848
OG0001178	OAA53621.1	SCUR_3684-RA	SPHA_3158-RA	SPRO_5125-RA	SVAR_8356-RA	SPPA_03173	KIH87549.1	Spsc_00755, Spsc_00757	LMZA6354
OG0001179	OAA53461.1	SCUR_3657-RA, SCUR_3658-RA		SPRO_5232-RA, SPRO_5233-RA	SVAR_8334-RA	SPPA_03201	KIH87573.1	Spsc_00699	LMZA6377
OG0001180	OAA63347.1	SCUR_3695-RA, SCUR_3696-RA	SPHA_3168-RA	SPRO_7649-RA	SVAR_8383-RA	SPPA_09478	KIH87534.1	Spsc_00778	LMZA6339
OG0001181	OAA68148.1	SCUR_6196-RA	SPHA_7340-RA	SPRO_3828-RA	SVAR_1475-RA	SPPA_07585	KIH93111.1	Spsc_03734, Spsc_03735	LMZA4170
OG0001182	OAA68151.1	SCUR_6194-RA	SPHA_7337-RA, SPHA_7907-RA	SPRO_3830-RA	SVAR_1473-RA	SPPA_07581	KIH93114.1	Spsc_03742	LMZA4166
OG0001183	OAA58018.1, OAA59864.1, OAA66940.1	SCUR_4544-RA, SCUR_6735-RA, SCUR_6946-RA	SPHA_7029-RA				KIH89749.1	Spsc_14372	LMZA0599
OG0001184		SCUR_6952-RA	SPHA_2186-RA	SPRO_0005-RA	SVAR_6127-RA	SPPA_06955, SPPA_06956	KIH87991.1	Spsc_17013, Spsc_17014	LMZA0002
OG0001185	OAA63730.1	SCUR_7810-RA	SPHA_2646-RA	SPRO_7709-RA	SVAR_2971-RA, SVAR_8537-RA	SPPA_06161	KIH87910.1	Spsc_00121	LMZA6697
OG0001186	OAA68445.1	SCUR_3741-RA	SPHA_1308-RA, SPHA_1309-RA	SPRO_3527-RA	SVAR_1433-RA	SPPA_04948	KIH93066.1	Spsc_03614	LMZA4216
OG0001187	OAA68443.1	SCUR_3742-RA	SPHA_1313-RA	SPRO_3525-RA	SVAR_1430-RA, SVAR_1431-RA	SPPA_04942	KIH93064.1	Spsc_03608	LMZA4219
OG0001188	OAA68442.1	SCUR_3743-RA	SPHA_1314-RA	SPRO_5117-RA	SVAR_1429-RA	SPPA_04940	KIH93062.1, KIH93063.1	Spsc_03606	LMZA4220
OG0001189	OAA62068.1	SCUR_3767-RA	SPHA_0303-RA, SPHA_0304-RA	SPRO_5732-RA	SVAR_6295-RA	SPPA_02154	KIH88258.1	Spsc_16486	LMZA0740
OG0001190	OAA68437.1	SCUR_3748-RA	SPHA_1319-RA	SPRO_5112-RA	SVAR_1423-RA, SVAR_1424-RA	SPPA_04933	KIH93056.1	Spsc_03589	LMZA4226
OG0001191	OAA57845.1	SCUR_0609-RA, SCUR_0610-RA	SPHA_3489-RA, SPHA_3490-RA		SVAR_7691-RA	SPPA_03142	KIH90646.1	Spsc_05872	LMZA7116
OG0001192	OAA56960.1, OAA68588.1	SCUR_1711-RA	SPHA_2530-RA	SPRO_0394-RA, SPRO_3229-RA	SVAR_5220-RA		KIH88968.1	Spsc_15163	LMZA1425
OG0001193	OAA64623.1	SCUR_1685-RA	SPHA_0038-RA	SPRO_0624-RA	SVAR_6388-RA	SPPA_03587	KIH88642.1, KIH88643.1	Spsc_15719	LMZA1112
OG0001194	OAA66425.1	SCUR_7588-RA, SCUR_8238-RA	SPHA_7164-RA	SPRO_2519-RA	SVAR_3952-RA	SPPA_07086	KIH95216.1	Spsc_04274	LMZA2213
OG0001195	OAA66430.1	SCUR_7592-RA, SCUR_7593-RA	SPHA_7172-RA	SPRO_2527-RA	SVAR_3961-RA	SPPA_00708	KIH95205.1	Spsc_04307	LMZA2204
OG0001196	OAA66424.1	SCUR_7587-RA, SCUR_8237-RA	SPHA_7165-RA	SPRO_2520-RA	SVAR_3953-RA	SPPA_07087	KIH95215.1	Spsc_04278	LMZA2211
OG0001197	OAA68525.1, OAA68593.1	SCUR_8135-RA	SPHA_0460-RA	SPRO_8178-RA	SVAR_3016-RA	SPPA_01296	KIH95071.1	Spsc_06193	LMZA2938
OG0001198	OAA68737.1	SCUR_3306-RA	SPHA_4089-RA, SPHA_4090-RA	SPRO_1450-RA	SVAR_3044-RA	SPPA_01361	KIH95144.1, KIH95145.1	Spsc_06513
OG0001199	OAA66464.1, OAA66465.1	SCUR_5735-RA	SPHA_3969-RA	SPRO_2848-RA	SVAR_3578-RA	SPPA_05074	KIH91575.1	Spsc_09163	LMZA2672
OG0001200	OAA57034.1	SCUR_7694-RA, SCUR_7695-RA	SPHA_7792-RA	SPRO_5533-RA	SVAR_5689-RA	SPPA_08157	KIH88874.1	Spsc_15348	LMZA1332
OG0001201	OAA59801.1	SCUR_7203-RA	SPHA_7504-RA	SPRO_4271-RA	SVAR_9001-RA	SPPA_11366	KIH93364.1	Spsc_05158, Spsc_05160	LMZA2578
OG0001202	OAA61049.1	SCUR_1395-RA	SPHA_0212-RA	SPRO_0891-RA	SVAR_0021-RA, SVAR_6672-RA	SPPA_02799	KIH88173.1	Spsc_16669	LMZA0649
OG0001203	OAA68459.1	SCUR_1410-RA	SPHA_4443-RA	SPRO_6434-RA, SPRO_6994-RA	SVAR_4518-RA	SPPA_08443	KIH86690.1	Spsc_07370	LMZA5569
OG0001204	OAA68497.1	SCUR_1422-RA	SPHA_4454-RA	SPRO_6981-RA	SVAR_4506-RA	SPPA_08429	KIH86703.1	Spsc_07398, Spsc_07399	LMZA5553
OG0001205	OAA68452.1	SCUR_1440-RA	SPHA_4473-RA, SPHA_4474-RA	SPRO_6961-RA	SVAR_4485-RA	SPPA_08396	KIH86725.1	Spsc_07450	LMZA5530
OG0001206	OAA57935.1	SCUR_0881-RA, SCUR_0882-RA, SCUR_8173-RA		SPRO_3096-RA	SVAR_4167-RA	SPPA_05859	KIH86310.1	Spsc_06675	LMZA5940
OG0001207	OAA56651.1	SCUR_3422-RA	SPHA_0594-RA	SPRO_1797-RA, SPRO_1798-RA	SVAR_2234-RA	SPPA_00245	KIH90149.1	Spsc_11386	LMZA3275
OG0001208	OAA65971.1	SCUR_3434-RA, SCUR_3435-RA	SPHA_0610-RA	SPRO_1784-RA	SVAR_2246-RA	SPPA_00228	KIH90137.1	Spsc_11367	LMZA3264
OG0001209	OAA56219.1	SCUR_5892-RA	SPHA_7241-RA	SPRO_5670-RA	SVAR_5628-RA	SPPA_02257	KIH89350.1	Spsc_14168, Spsc_14169	LMZA0200
OG0001210	OAA56217.1, OAA66845.1	SCUR_5893-RA	SPHA_7240-RA	SPRO_5669-RA	SVAR_5627-RA	SPPA_02260	KIH89351.1	Spsc_14173	LMZA0201
OG0001211	OAA67036.1	SCUR_5789-RA	SPHA_0422-RA	SPRO_0177-RA	SVAR_6195-RA	SPPA_09745	KIH88380.1	Spsc_16260	LMZA0865, LMZA0866
OG0001212	OAA61127.1	SCUR_5777-RA, SCUR_8325-RA	SPHA_0439-RA	SPRO_0205-RA	SVAR_6185-RA	SPPA_06905	KIH88399.1	Spsc_16217	LMZA0885
OG0001213	OAA53830.1	SCUR_0858-RA, SCUR_5427-RA	SPHA_3577-RA	SPRO_3551-RA	SVAR_0510-RA	SPPA_04454	KIH92986.1	Spsc_03470	LMZA4292
OG0001214	OAA59851.1	SCUR_0803-RA	SPHA_4365-RA	SPRO_4223-RA	SVAR_8907-RA	SPPA_07211	KIH93433.1	Spsc_05032, Spsc_05033	LMZA1858
OG0001215	OAA59819.1	SCUR_0828-RA	SPHA_0915-RA	SPRO_4245-RA, SPRO_4246-RA	SVAR_8943-RA		KIH93399.1	Spsc_05092	LMZA1669, LMZA1681
OG0001216	OAA53829.1	SCUR_0860-RA, SCUR_5428-RA	SPHA_3576-RA	SPRO_3550-RA	SVAR_0509-RA	SPPA_04459	KIH92987.1	Spsc_03471	LMZA4291
OG0001217	OAA59071.1	SCUR_0800-RA, SCUR_6232-RA	SPHA_2652-RA	SPRO_7703-RA	SVAR_8543-RA	SPPA_06156	KIH87916.1	Spsc_00110	LMZA6703
OG0001218	OAA54977.1	SCUR_3624-RA, SCUR_3625-RA	SPHA_6502-RA	SPRO_4084-RA	SVAR_3320-RA	SPPA_09357	KIH91889.1	Spsc_09785	LMZA1746
OG0001219	OAA55013.1	SCUR_3636-RA	SPHA_6494-RA	SPRO_4076-RA	SVAR_3328-RA	SPPA_09369	KIH91879.1, KIH91880.1	Spsc_09764	LMZA1739
OG0001220	OAA64746.1	SCUR_3641-RA	SPHA_6488-RA	SPRO_4071-RA	SVAR_3333-RA, SVAR_6063-RA	SPPA_09375	KIH91874.1	Spsc_09756	LMZA1733
OG0001221	OAA55008.1	SCUR_3629-RA, SCUR_3630-RA	SPHA_6500-RA	SPRO_4082-RA	SVAR_3322-RA	SPPA_09359	KIH91887.1	Spsc_09781	LMZA1744
OG0001222	OAA60463.1	SCUR_4925-RA, SCUR_8264-RA	SPHA_3679-RA	SPRO_4868-RA	SVAR_0185-RA	SPPA_00123	KIH90827.1	Spsc_10606	LMZA7619
OG0001223	OAA58951.1	SCUR_6210-RA	SPHA_2675-RA	SPRO_7754-RA	SVAR_8571-RA	SPPA_06126	KIH87941.1	Spsc_00070, Spsc_00071	LMZA6729
OG0001224	OAA59073.1	SCUR_6229-RA, SCUR_6230-RA	SPHA_2654-RA	SPRO_7701-RA	SVAR_8545-RA	SPPA_06151	KIH87918.1	Spsc_00108	LMZA6705
OG0001225	OAA59080.1	SCUR_6233-RA, SCUR_6234-RA, SCUR_6235-RA	SPHA_2651-RA	SPRO_7704-RA	SVAR_8542-RA		KIH87915.1	Spsc_00111	LMZA6701
OG0001226	OAA67221.1	SCUR_7210-RA	SPHA_5249-RA	SPRO_2547-RA	SVAR_3989-RA	SPPA_00668	KIH94686.1, KIH94687.1	Spsc_04347	LMZA2185
OG0001227	OAA67219.1	SCUR_7209-RA, SCUR_8183-RA	SPHA_5251-RA	SPRO_2545-RA	SVAR_3987-RA	SPPA_00671	KIH94684.1	Spsc_04345	LMZA2187
OG0001228	OAA62469.1, OAA63621.1	SCUR_7214-RA	SPHA_4044-RA	SPRO_2911-RA	SVAR_3643-RA	SPPA_10561	KIH91506.1	Spsc_09027	LMZA2610
OG0001229	OAA57903.1	SCUR_6152-RA	SPHA_3427-RA	SPRO_6867-RA	SVAR_7635-RA	SPPA_02777	KIH90712.1	Spsc_05750, Spsc_05751	LMZA7173
OG0001230		SCUR_2081-RA			SVAR_0804-RA	SPPA_01052, SPPA_07672	KIH92777.1, KIH93293.1	Spsc_03092, Spsc_05274	LMZA1901, LMZA4496
OG0001231	OAA60209.1, OAA60211.1	SCUR_2087-RA			SVAR_5063-RA, SVAR_9027-RA	SPPA_05812, SPPA_05815		Spsc_05205, Spsc_05207	LMZA2290
OG0001232	OAA60958.1, OAA68637.1	SCUR_5111-RA	SPHA_1855-RA	SPRO_2950-RA	SVAR_3680-RA	SPPA_11198	KIH91324.1	Spsc_08690	LMZA2441
OG0001233	OAA59865.1	SCUR_5106-RA, SCUR_8294-RA	SPHA_1859-RA	SPRO_2941-RA	SVAR_3672-RA	SPPA_11632	KIH91319.1	Spsc_08685	LMZA2437
OG0001234	OAA59871.1	SCUR_5113-RA	SPHA_1854-RA	SPRO_2952-RA	SVAR_3683-RA	SPPA_11206	KIH91325.1	Spsc_08691, Spsc_08692	LMZA2442
OG0001235	OAA61826.1	SCUR_2963-RA	SPHA_5208-RA	SPRO_7311-RA	SVAR_3783-RA	SPPA_01906, SPPA_01907	KIH91274.1	Spsc_08591	LMZA2393
OG0001236	OAA60973.1	SCUR_2977-RA	SPHA_0878-RA, SPHA_0879-RA	SPRO_8267-RA	SVAR_3798-RA	SPPA_01888	KIH91257.1	Spsc_08567	LMZA2376
OG0001237	OAA54528.1, OAA63608.1	SCUR_7758-RA	SPHA_7812-RA	SPRO_5260-RA	SVAR_8172-RA	SPPA_07790	KIH87355.1	Spsc_01070	LMZA6184
OG0001238	OAA63610.1	SCUR_7760-RA	SPHA_7809-RA	SPRO_5262-RA, SPRO_5263-RA	SVAR_8170-RA	SPPA_07792	KIH87353.1	Spsc_01072	LMZA6182
OG0001239	OAA63557.1	SCUR_7765-RA	SPHA_7563-RA, SPHA_7914-RA	SPRO_5266-RA	SVAR_8167-RA	SPPA_07795	KIH87350.1	Spsc_01075	LMZA6178
OG0001240	OAA63368.1	SCUR_4509-RA	SPHA_6575-RA	SPRO_6685-RA	SVAR_5113-RA	SPPA_01929	KIH91202.1, KIH91203.1	Spsc_08470	LMZA5167
OG0001241	OAA56940.1	SCUR_4575-RA	SPHA_2452-RA	SPRO_0384-RA	SVAR_6997-RA		KIH88904.1	Spsc_15289, Spsc_15291, Spsc_15292	LMZA1364
OG0001242	OAA61282.1	SCUR_1259-RA	SPHA_3064-RA	SPRO_5167-RA	SVAR_4269-RA, SVAR_8272-RA	SPPA_03295	KIH87646.1	Spsc_00572	LMZA6440
OG0001243	OAA60318.1, OAA60531.1, OAA65486.1	SCUR_1290-RA		SPRO_6191-RA	SVAR_0248-RA	SPPA_00729		Spsc_02672, Spsc_02675	LMZA4707
OG0001244	OAA65617.1	SCUR_1303-RA	SPHA_3735-RA, SPHA_3736-RA	SPRO_6176-RA	SVAR_0261-RA	SPPA_00746	KIH92533.1	Spsc_02649	LMZA4720
OG0001245	OAA57386.1	SCUR_4550-RA	SPHA_3394-RA	SPRO_6898-RA, SPRO_6914-RA	SVAR_7569-RA, SVAR_7599-RA, SVAR_7944-RA, SVAR_8982-RA				LMZA3055
OG0001246	OAA63263.1, OAA65231.1	SCUR_4546-RA	SPHA_4883-RA	SPRO_7372-RA	SVAR_7298-RA	SPPA_09921	KIH93889.1	Spsc_13547	LMZA7381
OG0001247	OAA67815.1	SCUR_4436-RA	SPHA_6265-RA	SPRO_7518-RA	SVAR_1731-RA	SPPA_04694	KIH89809.1	Spsc_10799, Spsc_10801	LMZA3177
OG0001248	OAA55550.1	SCUR_0673-RA	SPHA_3602-RA	SPRO_3704-RA	SVAR_0424-RA	SPPA_04348	KIH92964.1	Spsc_03440, Spsc_03441	LMZA4307
OG0001249	OAA61731.1	SCUR_4958-RA, SCUR_8255-RA	SPHA_3715-RA	SPRO_4829-RA	SVAR_0153-RA	SPPA_00079	KIH90862.1	Spsc_10543	LMZA7750
OG0001250	OAA65542.1	SCUR_7646-RA	SPHA_6403-RA, SPHA_6404-RA	SPRO_4901-RA	SVAR_0332-RA	SPPA_10221	KIH92859.1	Spsc_03242	LMZA4404
OG0001251	OAA65541.1	SCUR_7647-RA	SPHA_6402-RA	SPRO_4900-RA	SVAR_0333-RA	SPPA_10222	KIH92860.1, KIH92861.1	Spsc_03243	LMZA4403
OG0001252	OAA65679.1	SCUR_7649-RA	SPHA_6399-RA	SPRO_4898-RA	SVAR_0335-RA, SVAR_1774-RA	SPPA_10225	KIH92863.1	Spsc_03246	LMZA4402
OG0001253	OAA65924.1	SCUR_4316-RA, SCUR_8269-RA	SPHA_7212-RA	SPRO_2621-RA	SVAR_3279-RA	SPPA_08042	KIH91713.1	Spsc_09441	LMZA2808
OG0001254	OAA66700.1	SCUR_6810-RA	SPHA_4984-RA	SPRO_7721-RA	SVAR_8109-RA	SPPA_10978	KIH87745.1	Spsc_00397, Spsc_00398	LMZA6533
OG0001255	OAA65426.1	SCUR_5831-RA	SPHA_6335-RA	SPRO_2451-RA	SVAR_3892-RA	SPPA_01745	KIH95278.1	Spsc_04137, Spsc_04139	LMZA2276
OG0001256	OAA65425.1	SCUR_5832-RA	SPHA_6333-RA, SPHA_6334-RA	SPRO_2452-RA	SVAR_3893-RA	SPPA_01742	KIH95277.1	Spsc_04143	LMZA2275
OG0001257	OAA65421.1	SCUR_5838-RA	SPHA_6328-RA	SPRO_2456-RA, SPRO_2457-RA	SVAR_3898-RA	SPPA_01735	KIH95273.1	Spsc_04156	LMZA2272
OG0001258	OAA68287.1	SCUR_5970-RA	SPHA_6779-RA	SPRO_3732-RA	SVAR_1533-RA	SPPA_08575	KIH93163.1	Spsc_03836, Spsc_03837	LMZA5056
OG0001259	OAA62659.1	SCUR_6277-RA	SPHA_6135-RA, SPHA_6136-RA	SPRO_1167-RA	SVAR_5902-RA	SPPA_07384	KIH89576.1	Spsc_14674	LMZA0427
OG0001260	OAA62459.1	SCUR_1775-RA	SPHA_1794-RA	SPRO_7289-RA	SVAR_3757-RA	SPPA_07209	KIH91402.1	Spsc_08810, Spsc_08811	LMZA2514
OG0001261	OAA62444.1	SCUR_1784-RA	SPHA_1803-RA, SPHA_1804-RA	SPRO_7280-RA	SVAR_3748-RA	SPPA_07194	KIH91392.1	Spsc_08796	LMZA2504
OG0001262	OAA67253.1	SCUR_1822-RA	SPHA_7662-RA, SPHA_7663-RA	SPRO_2496-RA	SVAR_3934-RA	SPPA_01689	KIH95237.1	Spsc_04241, Spsc_04242
OG0001263	OAA62437.1	SCUR_1778-RA, SCUR_1779-RA	SPHA_1797-RA, SPHA_1798-RA	SPRO_7286-RA	SVAR_3754-RA	SPPA_07206	KIH91398.1	Spsc_08807
OG0001264	OAA64188.1	SCUR_6421-RA, SCUR_6422-RA	SPHA_7272-RA	SPRO_5936-RA	SVAR_7895-RA	SPPA_05730	KIH87223.1	Spsc_01289	LMZA6053
OG0001265	OAA54274.1	SCUR_5185-RA, SCUR_5186-RA	SPHA_2336-RA	SPRO_1066-RA	SVAR_6940-RA	SPPA_03969	KIH88533.1	Spsc_15945	LMZA1008
OG0001266	OAA67174.1	SCUR_1739-RA	SPHA_1782-RA, SPHA_1783-RA	SPRO_2582-RA	SVAR_4023-RA	SPPA_07997	KIH94723.1	Spsc_04420	LMZA2155
OG0001267		SCUR_1747-RA	SPHA_6928-RA, SPHA_6929-RA	SPRO_2591-RA	SVAR_4033-RA	SPPA_11092	KIH94734.1, KIH94735.1	Spsc_04447	LMZA2143
OG0001268	OAA67168.1	SCUR_1752-RA, SCUR_1753-RA	SPHA_6934-RA	SPRO_2596-RA	SVAR_4038-RA	SPPA_11087	KIH94740.1	Spsc_04454	LMZA2138
OG0001269	OAA64414.1	SCUR_1770-RA	SPHA_7689-RA	SPRO_4122-RA	SVAR_4056-RA	SPPA_02014, SPPA_09085	KIH94963.1	Spsc_04843	LMZA1926
OG0001270	OAA67841.1	SCUR_1722-RA	SPHA_3993-RA	SPRO_2867-RA	SVAR_3596-RA, SVAR_3597-RA	SPPA_05104	KIH91555.1	Spsc_09125	LMZA2654
OG0001271	OAA67187.1	SCUR_1730-RA	SPHA_5234-RA	SPRO_2561-RA	SVAR_4003-RA	SPPA_00650	KIH94701.1	Spsc_04375, Spsc_05299	LMZA2174
OG0001272	OAA67188.1	SCUR_1731-RA	SPHA_5235-RA	SPRO_2560-RA	SVAR_4002-RA	SPPA_00648	KIH94700.1	Spsc_04372, Spsc_04374	LMZA2175
OG0001273	OAA67191.1	SCUR_1734-RA	SPHA_5239-RA	SPRO_2556-RA, SPRO_2557-RA	SVAR_3999-RA	SPPA_00643	KIH94697.1	Spsc_04368	LMZA2177
OG0001274	OAA67179.1	SCUR_1742-RA	SPHA_6922-RA, SPHA_6923-RA	SPRO_2587-RA	SVAR_4028-RA	SPPA_11096	KIH94728.1	Spsc_04431	LMZA2150
OG0001275	OAA67170.1	SCUR_1750-RA	SPHA_6932-RA	SPRO_2594-RA	SVAR_4036-RA	SPPA_11089, SPPA_11582	KIH94738.1	Spsc_04450	LMZA2140
OG0001276	OAA67167.1	SCUR_1754-RA	SPHA_6030-RA, SPHA_6031-RA	SPRO_2597-RA	SVAR_4039-RA	SPPA_11084	KIH94947.1	Spsc_04805	LMZA1941
OG0001277	OAA55911.1	SCUR_2934-RA	SPHA_1070-RA, SPHA_1071-RA	SPRO_6356-RA	SVAR_0993-RA	SPPA_11864	KIH93511.1	Spsc_10105	LMZA7475
OG0001278	OAA55925.1	SCUR_2916-RA, SCUR_2917-RA	SPHA_1052-RA	SPRO_6342-RA	SVAR_0980-RA	SPPA_10011	KIH93498.1	Spsc_10079	LMZA7466
OG0001279	OAA55917.1	SCUR_2925-RA	SPHA_1063-RA, SPHA_7908-RA	SPRO_6349-RA	SVAR_0986-RA	SPPA_11857	KIH93505.1	Spsc_10090	LMZA7472
OG0001280	OAA55822.1	SCUR_2935-RA	SPHA_1076-RA, SPHA_1077-RA	SPRO_6360-RA	SVAR_0997-RA	SPPA_11870	KIH93515.1	Spsc_10113	LMZA7479
OG0001281	OAA61896.1	SCUR_5812-RA	SPHA_7429-RA, SPHA_7430-RA, SPHA_7431-RA	SPRO_8316-RA	SVAR_7153-RA	SPPA_08757	KIH94080.1	Spsc_13143
OG0001282	OAA61893.1	SCUR_5809-RA, SCUR_5810-RA	SPHA_7433-RA	SPRO_8318-RA	SVAR_7149-RA, SVAR_7150-RA, SVAR_7151-RA		KIH94078.1	Spsc_13150
OG0001283	OAA58549.1	SCUR_5068-RA	SPHA_4690-RA	SPRO_3876-RA, SPRO_3877-RA	SVAR_0481-RA	SPPA_04441	KIH92221.1	Spsc_02084	LMZA5035
OG0001284	OAA58546.1	SCUR_5072-RA, SCUR_5073-RA	SPHA_4687-RA	SPRO_3880-RA	SVAR_0478-RA	SPPA_04439	KIH92218.1	Spsc_02080	LMZA5038
OG0001285	OAA66519.1	SCUR_6312-RA	SPHA_5544-RA	SPRO_6460-RA	SVAR_4381-RA	SPPA_01632, SPPA_01633	KIH86526.1	Spsc_07058	LMZA5734
OG0001286	OAA61907.1	SCUR_4879-RA, SCUR_8218-RA	SPHA_3277-RA	SPRO_7354-RA	SVAR_7386-RA	SPPA_08718	KIH90499.1	Spsc_06390	LMZA6968
OG0001287	OAA62029.1	SCUR_2018-RA	SPHA_2257-RA	SPRO_0045-RA	SVAR_6876-RA	SPPA_03047, SPPA_03048	KIH88463.1	Spsc_16092	LMZA0949
OG0001288	OAA54072.1	SCUR_2027-RA	SPHA_0188-RA	SPRO_0917-RA	SVAR_6788-RA	SPPA_02832, SPPA_10180	KIH88146.1	Spsc_16720	LMZA0513
OG0001289	OAA54074.1	SCUR_2029-RA, SCUR_2030-RA	SPHA_0190-RA	SPRO_0915-RA	SVAR_6790-RA	SPPA_02830	KIH88148.1	Spsc_16715	LMZA0535
OG0001290	OAA54083.1	SCUR_2033-RA	SPHA_0193-RA	SPRO_0912-RA	SVAR_6793-RA	SPPA_02824	KIH88151.1	Spsc_16707, Spsc_16709	LMZA0569
OG0001291	OAA60577.1, OAA63266.1, OAA68489.1	SCUR_2062-RA	SPHA_6971-RA	SPRO_7018-RA	SVAR_4542-RA		KIH86666.1	Spsc_07316	LMZA5593
OG0001292	OAA68158.1	SCUR_2072-RA, SCUR_2073-RA	SPHA_7334-RA	SPRO_3811-RA	SVAR_1491-RA	SPPA_07575	KIH93120.1	Spsc_03753	LMZA4161
OG0001293	OAA65760.1	SCUR_1969-RA	SPHA_4987-RA	SPRO_7724-RA	SVAR_8104-RA	SPPA_10986	KIH87729.1	Spsc_00423, Spsc_00424	LMZA6518
OG0001294	OAA55264.1	SCUR_1989-RA, SCUR_7003-RA	SPHA_4729-RA	SPRO_3756-RA	SVAR_1561-RA, SVAR_2567-RA		KIH93195.1	Spsc_03902	LMZA4756
OG0001295	OAA56705.1	SCUR_3531-RA, SCUR_3532-RA	SPHA_6952-RA	SPRO_3973-RA	SVAR_3436-RA	SPPA_03486	KIH94756.1	Spsc_04484	LMZA2121
OG0001296	OAA60917.1	SCUR_3494-RA	SPHA_2995-RA, SPHA_2996-RA	SPRO_1442-RA	SVAR_2670-RA	SPPA_11426	KIH94331.1	Spsc_12664	LMZA3878
OG0001297	OAA68178.1, OAA68179.1	SCUR_3500-RA	SPHA_3008-RA	SPRO_2316-RA	SVAR_2679-RA		KIH94319.1	Spsc_12685	LMZA3889, LMZA3890
OG0001298	OAA68194.1	SCUR_3511-RA	SPHA_3019-RA, SPHA_5433-RA, SPHA_5436-RA	SPRO_2328-RA	SVAR_2692-RA		KIH94305.1	Spsc_12712	LMZA3904
OG0001299	OAA60314.1, OAA68207.1	SCUR_3521-RA	SPHA_3034-RA, SPHA_5419-RA	SPRO_2340-RA	SVAR_2704-RA		KIH94294.1	Spsc_12731	LMZA3915
OG0001300	OAA68177.1	SCUR_3501-RA, SCUR_3502-RA	SPHA_3010-RA, SPHA_3011-RA	SPRO_2317-RA	SVAR_2680-RA		KIH94318.1	Spsc_12687	LMZA3891
OG0001301	OAA68202.1	SCUR_3516-RA	SPHA_3029-RA, SPHA_5424-RA, SPHA_5425-RA	SPRO_2335-RA	SVAR_2698-RA		KIH94299.1	Spsc_12724	LMZA3910
OG0001302	OAA60940.1	SCUR_3495-RA	SPHA_2997-RA, SPHA_2998-RA	SPRO_1443-RA	SVAR_2671-RA	SPPA_11427	KIH94330.1	Spsc_12667	LMZA3879
OG0001303	OAA63260.1, OAA63475.1	SCUR_7617-RA		SPRO_6746-RA	SVAR_7125-RA, SVAR_7746-RA		KIH94566.1	Spsc_04736, Spsc_12221, Spsc_12222
OG0001304		SCUR_6895-RA		SPRO_1305-RA	SVAR_2562-RA, SVAR_2563-RA	SPPA_10067	KIH89914.1, KIH89915.1	Spsc_10971	LMZA3012, LMZA3023
OG0001305	OAA54363.1, OAA68536.1	SCUR_3208-RA	SPHA_3811-RA	SPRO_3441-RA	SVAR_4695-RA	SPPA_01593	KIH86809.1	Spsc_07611	LMZA5453
OG0001306	OAA57481.1	SCUR_6237-RA, SCUR_6238-RA	SPHA_1557-RA	SPRO_0363-RA	SVAR_5491-RA	SPPA_06741	KIH89224.1	Spsc_13930	LMZA0073
OG0001307	OAA57483.1	SCUR_6239-RA	SPHA_1560-RA	SPRO_0365-RA	SVAR_5493-RA	SPPA_06743	KIH89226.1	Spsc_13934	LMZA0075, LMZA0076
OG0001308	OAA58063.1	SCUR_6247-RA	SPHA_7403-RA, SPHA_7404-RA	SPRO_8076-RA	SVAR_7486-RA	SPPA_02545	KIH93705.1	Spsc_05496	LMZA7310
OG0001309	OAA58046.1	SCUR_6259-RA	SPHA_7391-RA, SPHA_7392-RA	SPRO_8085-RA	SVAR_7495-RA	SPPA_02562	KIH93696.1	Spsc_05509	LMZA7300
OG0001310	OAA62534.1	SCUR_7343-RA, SCUR_7344-RA	SPHA_7735-RA	SPRO_1241-RA	SVAR_5820-RA	SPPA_06339	KIH89521.1	Spsc_14788	LMZA0372
OG0001311	OAA56362.1	SCUR_7400-RA	SPHA_5856-RA	SPRO_5700-RA	SVAR_5658-RA	SPPA_02303	KIH89378.1	Spsc_14216, Spsc_14218	LMZA0231
OG0001312	OAA62517.1	SCUR_7404-RA	SPHA_5860-RA	SPRO_5696-RA	SVAR_5654-RA	SPPA_02295, SPPA_02296	KIH89374.1	Spsc_14209	LMZA0227
OG0001313	OAA55043.1	SCUR_5958-RA	SPHA_6019-RA	SPRO_3998-RA	SVAR_3411-RA	SPPA_09858	KIH94936.1	Spsc_04778, Spsc_04779	LMZA1953
OG0001314	OAA65715.1	SCUR_5951-RA, SCUR_5952-RA	SPHA_6007-RA	SPRO_4010-RA, SPRO_4011-RA	SVAR_3392-RA	SPPA_09834	KIH91815.1	Spsc_09648
OG0001315	OAA68608.1	SCUR_6797-RA	SPHA_0508-RA	SPRO_8190-RA	SVAR_3029-RA	SPPA_01344	KIH95113.1	Spsc_06429, Spsc_06430	LMZA2985
OG0001316	OAA60254.1, OAA64745.1	SCUR_4050-RA	SPHA_6825-RA	SPRO_7856-RA	SVAR_7829-RA	SPPA_11027	KIH93796.1	Spsc_05337	LMZA7406
OG0001317	OAA60230.1	SCUR_4069-RA, SCUR_4070-RA	SPHA_6854-RA	SPRO_7825-RA	SVAR_7433-RA	SPPA_10418	KIH93759.1	Spsc_05397	LMZA7371
OG0001318	OAA65873.1	SCUR_4074-RA	SPHA_6855-RA	SPRO_5490-RA, SPRO_7828-RA	SVAR_7796-RA	SPPA_10998	KIH93763.1	Spsc_05391	LMZA7375
OG0001319	OAA65377.1	SCUR_6450-RA, SCUR_6451-RA		SPRO_4340-RA	SVAR_5323-RA, SVAR_9091-RA	SPPA_07656, SPPA_08247			LMZA2589, LMZA2700
OG0001320	OAA57007.1, OAA61231.1	SCUR_6179-RA	SPHA_3093-RA	SPRO_5193-RA	SVAR_8296-RA	SPPA_03249	KIH87620.1	Spsc_00629	LMZA6415
OG0001321	OAA61234.1	SCUR_6181-RA	SPHA_3091-RA	SPRO_5191-RA	SVAR_8294-RA	SPPA_03255, SPPA_03256	KIH87623.1	Spsc_00622	LMZA6417
OG0001322		SCUR_6186-RA	SPHA_3086-RA, SPHA_3087-RA	SPRO_5188-RA	SVAR_8290-RA	SPPA_03261	KIH87627.1	Spsc_00614, Spsc_00616	LMZA6421
OG0001323	OAA61236.1	SCUR_6183-RA, SCUR_6184-RA	SPHA_3089-RA	SPRO_5190-RA	SVAR_8292-RA	SPPA_03259	KIH87625.1	Spsc_00618	LMZA6419
OG0001324	OAA66810.1	SCUR_6592-RA	SPHA_6285-RA, SPHA_6286-RA	SPRO_7559-RA	SVAR_1790-RA	SPPA_04655	KIH89853.1	Spsc_10868	LMZA3798
OG0001325	OAA61067.1	SCUR_3267-RA, SCUR_3268-RA	SPHA_0233-RA	SPRO_0866-RA	SVAR_6644-RA	SPPA_09503	KIH88193.1	Spsc_16629	LMZA0670
OG0001326	OAA61061.1	SCUR_3273-RA	SPHA_0225-RA, SPHA_0226-RA	SPRO_0872-RA	SVAR_6650-RA	SPPA_09493	KIH88187.1	Spsc_16643	LMZA0664
OG0001327	OAA54095.1	SCUR_3256-RA, SCUR_3257-RA	SPHA_2272-RA	SPRO_1086-RA	SVAR_6923-RA	SPPA_03941	KIH88513.1	Spsc_15986	LMZA0993
OG0001328	OAA61023.1	SCUR_0294-RA, SCUR_0295-RA	SPHA_1985-RA	SPRO_2824-RA	SVAR_3554-RA	SPPA_05040	KIH91486.1	Spsc_09001	LMZA2592
OG0001329	OAA61026.1	SCUR_0298-RA, SCUR_0299-RA, SCUR_0301-RA	SPHA_1982-RA	SPRO_2821-RA	SVAR_3551-RA	SPPA_05036	KIH91483.1	Spsc_08996
OG0001330	OAA67144.1	SCUR_0342-RA	SPHA_1931-RA, SPHA_1932-RA	SPRO_2775-RA	SVAR_3501-RA	SPPA_06862	KIH91434.1	Spsc_08886	LMZA2546
OG0001331	OAA67273.1	SCUR_0357-RA	SPHA_1912-RA	SPRO_2755-RA	SVAR_3483-RA	SPPA_08322	KIH91415.1	Spsc_08844, Spsc_08845	LMZA2527
OG0001332	OAA57622.1, OAA60911.1	SCUR_0367-RA	SPHA_5189-RA	SPRO_2743-RA	SVAR_3470-RA	SPPA_08342	KIH91297.1	Spsc_08636	LMZA2416
OG0001333	OAA67897.1	SCUR_0293-RA	SPHA_1986-RA, SPHA_1987-RA	SPRO_2825-RA	SVAR_3555-RA	SPPA_05041	KIH91487.1	Spsc_09002	LMZA2593
OG0001334	OAA56621.1	SCUR_3716-RA	SPHA_0675-RA	SPRO_1848-RA	SVAR_2189-RA	SPPA_00325	KIH90200.1	Spsc_11474, Spsc_11475	LMZA3322
OG0001335	OAA64261.1	SCUR_3735-RA	SPHA_0690-RA, SPHA_0691-RA	SPRO_1863-RA	SVAR_2173-RA	SPPA_00350	KIH90218.1	Spsc_11514	LMZA3341
OG0001336	OAA56579.1, OAA68121.1	SCUR_4187-RA	SPHA_1291-RA	SPRO_3852-RA	SVAR_1453-RA	SPPA_07629	KIH93080.1	Spsc_03670	LMZA4200
OG0001337	OAA68133.1	SCUR_4204-RA, SCUR_4205-RA	SPHA_7353-RA	SPRO_3837-RA	SVAR_1467-RA	SPPA_07608	KIH93095.1	Spsc_03697	LMZA4185
OG0001338	OAA60224.1, OAA68135.1	SCUR_4208-RA	SPHA_7351-RA	SPRO_3834-RA	SVAR_1469-RA	SPPA_07605	KIH93097.1	Spsc_03700	LMZA4183
OG0001339	OAA68125.1	SCUR_4190-RA	SPHA_1287-RA	SPRO_3848-RA	SVAR_1457-RA	SPPA_07620	KIH93085.1	Spsc_03679, Spsc_03680	LMZA4195
OG0001340	OAA53635.1, OAA56698.1	SCUR_1049-RA	SPHA_0849-RA	SPRO_3944-RA	SVAR_3150-RA	SPPA_03438	KIH94787.1	Spsc_04547	LMZA2089
OG0001341	OAA63514.1	SCUR_4256-RA	SPHA_5623-RA	SPRO_5280-RA	SVAR_8184-RA	SPPA_07767, SPPA_07768	KIH87366.1	Spsc_01051	LMZA6194
OG0001342	OAA63318.1	SCUR_4282-RA	SPHA_5646-RA	SPRO_5307-RA	SVAR_8210-RA	SPPA_08272	KIH87396.1, KIH87397.1	Spsc_00996	LMZA6218
OG0001343	OAA63523.1	SCUR_4257-RA	SPHA_5624-RA	SPRO_5281-RA	SVAR_8185-RA	SPPA_08312	KIH87367.1	Spsc_01049, Spsc_01050	LMZA6195
OG0001344	OAA63604.1	SCUR_4265-RA	SPHA_5630-RA	SPRO_5289-RA	SVAR_8193-RA	SPPA_08300, SPPA_10860	KIH87377.1	Spsc_01031	LMZA6204
OG0001345	OAA68402.1	SCUR_4009-RA	SPHA_4240-RA, SPHA_4241-RA	SPRO_7456-RA	SVAR_7211-RA	SPPA_09137	KIH93972.1	Spsc_13369	LMZA6827
OG0001346	OAA68404.1	SCUR_4011-RA	SPHA_4243-RA, SPHA_4244-RA	SPRO_7454-RA	SVAR_7213-RA	SPPA_09140	KIH93970.1	Spsc_13374	LMZA6824
OG0001347	OAA68414.1	SCUR_4020-RA	SPHA_4255-RA, SPHA_7863-RA	SPRO_7443-RA	SVAR_7224-RA	SPPA_09153	KIH93960.1	Spsc_13401	LMZA6813
OG0001348	OAA57508.1	SCUR_4033-RA	SPHA_5346-RA		SVAR_7146-RA, SVAR_7147-RA, SVAR_9230-RA	SPPA_09656	KIH87045.1	Spsc_01616	LMZA6058
OG0001349	OAA62638.1	SCUR_1610-RA	SPHA_5047-RA, SPHA_5048-RA	SPRO_1979-RA	SVAR_2047-RA	SPPA_06523	KIH90221.1	Spsc_11523	LMZA3345
OG0001350	OAA62636.1, OAA65524.1	SCUR_1612-RA	SPHA_5050-RA	SPRO_1982-RA	SVAR_2045-RA	SPPA_06525	KIH90337.1	Spsc_11750	LMZA3466
OG0001351	OAA58435.1, OAA62634.1	SCUR_1616-RA	SPHA_5052-RA	SPRO_1984-RA	SVAR_2041-RA	SPPA_06527	KIH90340.1	Spsc_11758	LMZA3469
OG0001352	OAA62589.1	SCUR_1590-RA	SPHA_5106-RA	SPRO_2039-RA	SVAR_1990-RA	SPPA_08551	KIH90392.1	Spsc_11868	LMZA3527, LMZA3528
OG0001353	OAA61654.1	SCUR_1595-RA	SPHA_2732-RA	SPRO_1723-RA	SVAR_1879-RA	SPPA_11240	KIH94617.1	Spsc_12119, Spsc_12121	LMZA3601
OG0001354	OAA62710.1	SCUR_1622-RA	SPHA_5057-RA, SPHA_5058-RA	SPRO_1992-RA	SVAR_2035-RA	SPPA_06537	KIH90348.1	Spsc_11776	LMZA3479
OG0001355	OAA62583.1	SCUR_1607-RA, SCUR_1608-RA	SPHA_5045-RA	SPRO_1977-RA	SVAR_2049-RA	SPPA_06521	KIH90223.1	Spsc_11526	LMZA3347
OG0001356	OAA68775.1	SCUR_6002-RA	SPHA_0454-RA	SPRO_1468-RA	SVAR_2982-RA	SPPA_01303	KIH95065.1	Spsc_06204, Spsc_06206	LMZA2931
OG0001357	OAA57476.1	SCUR_1004-RA	SPHA_1551-RA	SPRO_0357-RA	SVAR_5485-RA	SPPA_06733	KIH89218.1	Spsc_13919, Spsc_13920	LMZA0068
OG0001358	OAA65693.1	SCUR_5905-RA, SCUR_6106-RA			SVAR_4905-RA, SVAR_7927-RA	SPPA_05676, SPPA_12092	KIH87258.1	Spsc_01227	LMZA6089
OG0001359	OAA65700.1	SCUR_6100-RA, SCUR_6101-RA	SPHA_6594-RA	SPRO_3228-RA	SVAR_4914-RA	SPPA_11439	KIH91017.1	Spsc_08148	LMZA5226
OG0001360	OAA65297.1	SCUR_3359-RA, SCUR_3360-RA	SPHA_1095-RA	SPRO_5094-RA	SVAR_1404-RA	SPPA_04912	KIH93037.1	Spsc_03561	LMZA4244
OG0001361	OAA62508.1	SCUR_3389-RA, SCUR_3390-RA	SPHA_4028-RA, SPHA_4029-RA	SPRO_2898-RA	SVAR_3630-RA	SPPA_10547	KIH91520.1	Spsc_09051
OG0001362	OAA58936.1	SCUR_6546-RA	SPHA_2701-RA, SPHA_2702-RA	SPRO_7780-RA	SVAR_8597-RA	SPPA_06096	KIH87965.1	Spsc_00029	LMZA6752
OG0001363	OAA58941.1	SCUR_6552-RA	SPHA_2695-RA	SPRO_7774-RA	SVAR_8591-RA	SPPA_06105	KIH87959.1	Spsc_00037, Spsc_00039	LMZA6747
OG0001364	OAA61185.1	SCUR_5908-RA	SPHA_4929-RA, SPHA_4930-RA	SPRO_5967-RA	SVAR_7924-RA	SPPA_05679	KIH87255.1	Spsc_01232	LMZA6086
OG0001365	OAA56680.1	SCUR_7251-RA, SCUR_8180-RA	SPHA_6967-RA	SPRO_3960-RA	SVAR_3449-RA	SPPA_03462	KIH94771.1	Spsc_04516	LMZA2106
OG0001366	OAA66621.1	SCUR_4698-RA	SPHA_5749-RA	SPRO_3464-RA	SVAR_4668-RA	SPPA_09995, SPPA_09996	KIH86837.1	Spsc_07669	LMZA5423
OG0001367	OAA61946.1	SCUR_1148-RA	SPHA_3320-RA	SPRO_8284-RA	SVAR_7187-RA, SVAR_7299-RA	SPPA_10646	KIH90457.1	Spsc_06322	LMZA6933
OG0001368	OAA58571.1	SCUR_1170-RA, SCUR_1172-RA	SPHA_3190-RA	SPRO_6784-RA	SVAR_7713-RA	SPPA_02038	KIH90625.1	Spsc_05923	LMZA7093
OG0001369	OAA65412.1	SCUR_7141-RA, SCUR_7142-RA	SPHA_1817-RA	SPRO_2991-RA	SVAR_3727-RA	SPPA_07169	KIH91376.1	Spsc_08766	LMZA2485
OG0001370	OAA55207.1	SCUR_7138-RA, SCUR_7139-RA	SPHA_1819-RA	SPRO_2989-RA	SVAR_3725-RA	SPPA_07166	KIH91373.1	Spsc_08759	LMZA2482
OG0001371	OAA54968.1	SCUR_4289-RA	SPHA_6518-RA	SPRO_4105-RA	SVAR_3304-RA	SPPA_03507	KIH91908.1	Spsc_09823, Spsc_09825	LMZA1762
OG0001372	OAA55001.1	SCUR_4301-RA	SPHA_7196-RA, SPHA_7197-RA, SPHA_7198-RA	SPRO_2606-RA	SVAR_3294-RA	SPPA_08021	KIH91919.1	Spsc_09846
OG0001373	OAA55003.1	SCUR_4302-RA	SPHA_7199-RA	SPRO_2607-RA	SVAR_3293-RA	SPPA_08022	KIH91920.1, KIH94244.1	Spsc_09849	LMZA1774
OG0001374	OAA54969.1	SCUR_4288-RA	SPHA_6516-RA, SPHA_6517-RA	SPRO_4104-RA	SVAR_3305-RA	SPPA_03510	KIH91907.1	Spsc_09821	LMZA1761
OG0001375	OAA54996.1	SCUR_4295-RA	SPHA_7193-RA	SPRO_2601-RA	SVAR_2969-RA, SVAR_3300-RA	SPPA_03501	KIH91913.1	Spsc_09833	LMZA1767
OG0001376	OAA53121.1	SCUR_6488-RA	SPHA_2193-RA	SPRO_0014-RA	SVAR_6134-RA	SPPA_06948	KIH87997.1	Spsc_16994	LMZA0335, LMZA5778
OG0001377		SCUR_7430-RA, SCUR_7431-RA	SPHA_5299-RA	SPRO_5848-RA	SVAR_9159-RA	SPPA_11558	KIH87138.1	Spsc_01470, Spsc_01472	LMZA6773
OG0001378	OAA60492.1	SCUR_4683-RA, SCUR_5648-RA	SPHA_7056-RA	SPRO_6431-RA	SVAR_0038-RA	SPPA_11203	KIH93289.1	Spsc_05282	LMZA1868
OG0001379	OAA60460.1	SCUR_5640-RA	SPHA_1432-RA, SPHA_1433-RA	SPRO_0273-RA	SVAR_5395-RA	SPPA_11696	KIH89134.1	Spsc_13736	LMZA1561
OG0001380	OAA55572.1	SCUR_5417-RA, SCUR_5418-RA	SPHA_4569-RA	SPRO_3560-RA	SVAR_0519-RA	SPPA_04498	KIH92172.1	Spsc_01990	LMZA5077
OG0001381	OAA67954.1	SCUR_3862-RA, SCUR_3863-RA	SPHA_6719-RA	SPRO_2183-RA	SVAR_2917-RA	SPPA_01209	KIH94099.1	Spsc_13108	LMZA2872
OG0001382	OAA67955.1	SCUR_3864-RA	SPHA_6720-RA	SPRO_2184-RA, SPRO_2185-RA	SVAR_2918-RA	SPPA_01210	KIH94098.1	Spsc_13115	LMZA2873
OG0001383	OAA68782.1	SCUR_3888-RA	SPHA_6742-RA, SPHA_6743-RA	SPRO_1494-RA	SVAR_2949-RA	SPPA_01248	KIH95041.1	Spsc_06240	LMZA2906
OG0001384	OAA57610.1	SCUR_3052-RA	SPHA_3662-RA	SPRO_3626-RA	SVAR_0865-RA	SPPA_00160	KIH90800.1	Spsc_10650, Spsc_10651	LMZA7588
OG0001385	OAA62435.1	SCUR_0011-RA	SPHA_6079-RA	SPRO_1749-RA	SVAR_1906-RA, SVAR_3744-RA	SPPA_11725	KIH94646.1	Spsc_12058	LMZA3577
OG0001386	OAA62422.1	SCUR_0021-RA	SPHA_6068-RA	SPRO_1761-RA	SVAR_1918-RA	SPPA_11714	KIH94658.1, KIH94659.1	Spsc_12039	LMZA3563
OG0001387	OAA62490.1, OAA62491.1	SCUR_0033-RA	SPHA_6046-RA, SPHA_6047-RA	SPRO_2098-RA	SVAR_1931-RA	SPPA_11405	KIH94675.1	Spsc_11994
OG0001388	OAA54758.1	SCUR_0075-RA	SPHA_5907-RA, SPHA_5908-RA	SPRO_3315-RA	SVAR_4833-RA	SPPA_01421	KIH86986.1	Spsc_07967	LMZA5271
OG0001389	OAA54767.1	SCUR_0082-RA	SPHA_5895-RA, SPHA_5896-RA	SPRO_3323-RA	SVAR_4825-RA	SPPA_01433	KIH86977.1	Spsc_07948	LMZA5279
OG0001390	OAA54769.1	SCUR_0085-RA, SCUR_0086-RA	SPHA_5891-RA	SPRO_3325-RA	SVAR_4823-RA	SPPA_01436	KIH86975.1	Spsc_07945	LMZA5281
OG0001391	OAA58484.1	SCUR_0102-RA	SPHA_5770-RA	SPRO_6505-RA	SVAR_4314-RA	SPPA_03851, SPPA_03852	KIH86470.1	Spsc_06958	LMZA5790
OG0001392	OAA56203.1	SCUR_0104-RA	SPHA_5767-RA	SPRO_6508-RA	SVAR_4313-RA	SPPA_09319	KIH86467.1	Spsc_06950, Spsc_06951	LMZA5793
OG0001393	OAA54739.1	SCUR_0059-RA	SPHA_5364-RA, SPHA_5932-RA	SPRO_3296-RA	SVAR_4850-RA	SPPA_01399	KIH87006.1	Spsc_07999	LMZA5254
OG0001394	OAA58487.1, OAA63692.1	SCUR_0101-RA		SPRO_6500-RA	SVAR_4318-RA	SPPA_03861, SPPA_03862	KIH86474.1	Spsc_06965	LMZA5786
OG0001395	OAA62475.1	SCUR_0023-RA	SPHA_6065-RA, SPHA_6066-RA	SPRO_1763-RA	SVAR_1920-RA		KIH94661.1, KIH94662.1	Spsc_12028, Spsc_12030
OG0001396	OAA65573.1	SCUR_6663-RA, SCUR_6664-RA	SPHA_5443-RA	SPRO_6127-RA, SPRO_6128-RA	SVAR_0306-RA	SPPA_10158	KIH92484.1	Spsc_02558
OG0001397	OAA67942.1	SCUR_2437-RA	SPHA_1115-RA, SPHA_1583-RA	SPRO_4389-RA	SVAR_0680-RA	SPPA_00845	KIH92637.1	Spsc_02832	LMZA4616
OG0001398	OAA67939.1	SCUR_2439-RA, SCUR_2440-RA	SPHA_1585-RA	SPRO_4387-RA	SVAR_0678-RA	SPPA_00847	KIH92635.1	Spsc_02830	LMZA4618
OG0001399	OAA68266.1	SCUR_2478-RA, SCUR_2883-RA	SPHA_1607-RA	SPRO_6244-RA	SVAR_0886-RA	SPPA_00806	KIH92603.1	Spsc_02780	LMZA4650
OG0001400	OAA67946.1	SCUR_2434-RA	SPHA_1118-RA, SPHA_1119-RA	SPRO_4392-RA	SVAR_0683-RA	SPPA_00862	KIH92640.1	Spsc_02835	LMZA4614
OG0001401	OAA67941.1	SCUR_2438-RA	SPHA_1114-RA, SPHA_1584-RA	SPRO_4388-RA	SVAR_0679-RA	SPPA_00846	KIH92636.1	Spsc_02831	LMZA4617
OG0001402	OAA68264.1, OAA68273.1	SCUR_2476-RA		SPRO_6235-RA	SVAR_0877-RA, SVAR_0878-RA	SPPA_00794	KIH92594.1	Spsc_02766	LMZA4658
OG0001403	OAA68269.1	SCUR_2480-RA, SCUR_2881-RA	SPHA_1609-RA	SPRO_6241-RA	SVAR_0883-RA	SPPA_00801	KIH92600.1	Spsc_02777	LMZA4653
OG0001404	OAA59021.1, OAA68779.1	SCUR_2467-RA		SPRO_6247-RA	SVAR_0891-RA, SVAR_8986-RA	SPPA_00810	KIH92607.1	Spsc_02785	LMZA4646
OG0001405	OAA55802.1	SCUR_7230-RA	SPHA_6808-RA	SPRO_3601-RA	SVAR_0840-RA, SVAR_0841-RA	SPPA_04279	KIH90777.1	Spsc_10708	LMZA7568
OG0001406	OAA57647.1	SCUR_7225-RA	SPHA_3767-RA, SPHA_3768-RA	SPRO_4703-RA	SVAR_1076-RA	SPPA_07441	KIH90746.1	Spsc_10270	LMZA7541
OG0001407	OAA65677.1	SCUR_1344-RA	SPHA_6363-RA	SPRO_3643-RA	SVAR_0369-RA	SPPA_05970, SPPA_05973	KIH92902.1	Spsc_03313	LMZA4366
OG0001408	OAA66458.1	SCUR_1345-RA, SCUR_1346-RA		SPRO_3644-RA	SVAR_0370-RA	SPPA_05969, SPPA_05974	KIH92903.1	Spsc_03317	LMZA4365
OG0001409	OAA65673.1	SCUR_1350-RA		SPRO_3648-RA	SVAR_0373-RA	SPPA_05962, SPPA_05981	KIH92906.1	Spsc_03323, Spsc_03325	LMZA4362
OG0001410	OAA55579.1	SCUR_1372-RA	SPHA_3651-RA	SPRO_3660-RA	SVAR_0384-RA	SPPA_05944, SPPA_05999	KIH92918.1	Spsc_03355	LMZA4350
OG0001411	OAA55581.1	SCUR_1374-RA	SPHA_3649-RA	SPRO_3662-RA	SVAR_0386-RA	SPPA_05943, SPPA_06002	KIH92920.1	Spsc_03357	LMZA4348
OG0001412	OAA55587.1	SCUR_1378-RA	SPHA_3644-RA	SPRO_3666-RA	SVAR_0389-RA	SPPA_05938, SPPA_06005	KIH92923.1	Spsc_03362	LMZA4344
OG0001413	OAA55586.1	SCUR_1379-RA	SPHA_3643-RA	SPRO_3667-RA	SVAR_0390-RA	SPPA_05937, SPPA_06007	KIH92924.1	Spsc_03365	LMZA4343
OG0001414	OAA55582.1	SCUR_1384-RA	SPHA_3638-RA	SPRO_3670-RA	SVAR_0393-RA	SPPA_05931, SPPA_06011	KIH92928.1	Spsc_03371	LMZA4339
OG0001415	OAA65675.1	SCUR_1347-RA	SPHA_6362-RA	SPRO_3645-RA	SVAR_0371-RA	SPPA_05967, SPPA_05975	KIH92904.1	Spsc_03319	LMZA4364
OG0001416	OAA56296.1, OAA63635.1	SCUR_1355-RA	SPHA_5508-RA	SPRO_4350-RA	SVAR_1117-RA	SPPA_10295	KIH92820.1	Spsc_03173	LMZA4451
OG0001417	OAA58011.1	SCUR_1356-RA, SCUR_1357-RA	SPHA_5510-RA	SPRO_4352-RA	SVAR_1121-RA	SPPA_10299	KIH92822.1	Spsc_03180	LMZA4448
OG0001418	OAA65671.1	SCUR_1361-RA	SPHA_6358-RA	SPRO_3650-RA	SVAR_0375-RA	SPPA_05960, SPPA_05983	KIH92909.1	Spsc_03328	LMZA4360
OG0001419	OAA55580.1	SCUR_1373-RA	SPHA_3650-RA	SPRO_3661-RA	SVAR_0385-RA	SPPA_05942, SPPA_06001	KIH92919.1	Spsc_03356	LMZA4349
OG0001420	OAA55589.1	SCUR_1375-RA	SPHA_3648-RA	SPRO_3663-RA	SVAR_0387-RA	SPPA_05941, SPPA_06003	KIH92921.1	Spsc_03358	LMZA4347
OG0001421	OAA55583.1	SCUR_1383-RA	SPHA_3639-RA	SPRO_3669-RA	SVAR_0392-RA	SPPA_05934, SPPA_06010	KIH92927.1	Spsc_03370	LMZA4340
OG0001422	OAA57992.1, OAA68566.1	SCUR_5339-RA	SPHA_4912-RA	SPRO_6000-RA	SVAR_7953-RA	SPPA_05620	KIH87290.1	Spsc_01178	LMZA6120
OG0001423	OAA56184.1	SCUR_5344-RA			SVAR_7959-RA, SVAR_8636-RA, SVAR_8637-RA	SPPA_05614, SPPA_10685, SPPA_10686	KIH87302.1	Spsc_01159
OG0001424	OAA57584.1, OAA66712.1	SCUR_2133-RA	SPHA_6663-RA	SPRO_3384-RA	SVAR_4787-RA	SPPA_01514	KIH86916.1	Spsc_07805	LMZA5342
OG0001425	OAA66716.1	SCUR_2137-RA	SPHA_6667-RA	SPRO_3378-RA, SPRO_3379-RA	SVAR_4783-RA	SPPA_01511	KIH86920.1	Spsc_07817	LMZA5338
OG0001426	OAA66718.1	SCUR_2139-RA	SPHA_6669-RA	SPRO_3376-RA	SVAR_4781-RA	SPPA_01509	KIH86922.1	Spsc_07820, Spsc_07822	LMZA5336
OG0001427	OAA56969.1	SCUR_2161-RA	SPHA_6680-RA	SPRO_3366-RA	SVAR_4770-RA, SVAR_4771-RA	SPPA_01495	KIH86934.1	Spsc_07848	LMZA5324
OG0001428	OAA64505.1	SCUR_2164-RA	SPHA_6676-RA, SPHA_6677-RA	SPRO_3369-RA	SVAR_4774-RA	SPPA_01500	KIH86930.1	Spsc_07839	LMZA5327
OG0001429	OAA56968.1	SCUR_2159-RA, SCUR_2160-RA	SPHA_6682-RA	SPRO_3363-RA	SVAR_4768-RA	SPPA_01492	KIH86936.1	Spsc_07850	LMZA5323
OG0001430	OAA63559.1	SCUR_6328-RA	SPHA_7561-RA	SPRO_5268-RA	SVAR_8165-RA	SPPA_07797	KIH87348.1	Spsc_01078, Spsc_01079	LMZA6176
OG0001431	OAA63561.1	SCUR_6330-RA	SPHA_7559-RA	SPRO_5270-RA	SVAR_8163-RA	SPPA_07805	KIH87346.1	Spsc_01088, Spsc_01089	LMZA6174
OG0001432	OAA63401.1, OAA65646.1	SCUR_6336-RA			SVAR_1671-RA, SVAR_1673-RA, SVAR_1674-RA, SVAR_2459-RA, SVAR_8154-RA	SPPA_02455, SPPA_07819
OG0001433	OAA56319.1	SCUR_4882-RA, SCUR_4883-RA	SPHA_3274-RA	SPRO_7351-RA	SVAR_7389-RA	SPPA_08723	KIH90503.1	Spsc_06397	LMZA6973
OG0001434	OAA62650.1	SCUR_4869-RA, SCUR_4870-RA	SPHA_1582-RA, SPHA_7913-RA	SPRO_5610-RA	SVAR_5549-RA	SPPA_06832	KIH89287.1	Spsc_14052
OG0001435	OAA65787.1	SCUR_5699-RA		SPRO_6902-RA	SVAR_7595-RA	SPPA_02717	KIH87985.1, KIH93594.1	Spsc_00002, Spsc_05684	LMZA7207
OG0001436	OAA58653.1, OAA63411.1, OAA65309.1, OAA68636.1	SCUR_5720-RA			SVAR_7607-RA	SPPA_02735	KIH93583.1	Spsc_05701	LMZA7198
OG0001437	OAA53808.1	SCUR_5729-RA	SPHA_3410-RA, SPHA_3411-RA	SPRO_6886-RA	SVAR_7614-RA	SPPA_02745	KIH93577.1	Spsc_05717	LMZA7191
OG0001438	OAA55285.1, OAA60414.1	SCUR_3589-RA	SPHA_5006-RA	SPRO_5441-RA	SVAR_8072-RA	SPPA_00380	KIH87772.1	Spsc_00362	LMZA6553
OG0001439	OAA63394.1	SCUR_3576-RA, SCUR_3577-RA	SPHA_2552-RA	SPRO_6102-RA	SVAR_8043-RA	SPPA_10710	KIH87800.1	Spsc_00316	LMZA6581
OG0001440	OAA61735.1	SCUR_7978-RA	SPHA_3714-RA	SPRO_4828-RA	SVAR_0152-RA	SPPA_00078	KIH90863.1	Spsc_10537, Spsc_10539	LMZA7749
OG0001441	OAA53971.1	SCUR_7974-RA	SPHA_3709-RA, SPHA_3710-RA	SPRO_4825-RA	SVAR_0149-RA	SPPA_00074	KIH90866.1	Spsc_10533	LMZA7746
OG0001442	OAA66565.1	SCUR_8096-RA	SPHA_5549-RA	SPRO_6455-RA	SVAR_4386-RA	SPPA_01617	KIH86532.1	Spsc_07067, Spsc_07068	LMZA5728
OG0001443	OAA68337.1	SCUR_8131-RA	SPHA_4710-RA	SPRO_5054-RA	SVAR_1366-RA, SVAR_9289-RA	SPPA_04848	KIH92248.1	Spsc_02128	LMZA5006
OG0001444	OAA61625.1, OAA61626.1	SCUR_5935-RA, SCUR_5936-RA	SPHA_2773-RA	SPRO_1289-RA	SVAR_1844-RA, SVAR_1845-RA		KIH94580.1	Spsc_12196
OG0001445	OAA57939.1	SCUR_0874-RA	SPHA_3924-RA, SPHA_3925-RA	SPRO_3103-RA	SVAR_4172-RA	SPPA_05850	KIH86316.1	Spsc_06683	LMZA5935
OG0001446	OAA57908.1	SCUR_0904-RA	SPHA_3527-RA, SPHA_3529-RA	SPRO_3070-RA	SVAR_4141-RA	SPPA_05888	KIH86287.1, KIH86288.1	Spsc_06634
OG0001447	OAA67075.1	SCUR_0942-RA	SPHA_1152-RA	SPRO_4427-RA, SPRO_4428-RA	SVAR_0720-RA	SPPA_00917	KIH92682.1	Spsc_02903	LMZA4580
OG0001448	OAA57946.1	SCUR_0869-RA	SPHA_3918-RA	SPRO_3110-RA	SVAR_4179-RA	SPPA_05838	KIH86324.1	Spsc_06698, Spsc_06700	LMZA5928
OG0001449	OAA67104.1	SCUR_0914-RA		SPRO_4403-RA	SVAR_0696-RA, SVAR_9106-RA	SPPA_00877	KIH92651.1	Spsc_02853, Spsc_02854	LMZA4603
OG0001450	OAA67092.1	SCUR_0923-RA	SPHA_1135-RA	SPRO_4410-RA	SVAR_0703-RA	SPPA_00889	KIH92659.1	Spsc_02867, Spsc_02868	LMZA4595
OG0001451	OAA67068.1	SCUR_0949-RA	SPHA_1161-RA, SPHA_1163-RA	SPRO_4434-RA	SVAR_0726-RA	SPPA_00924	KIH92689.1	Spsc_02915	LMZA4573
OG0001452	OAA57637.1	SCUR_7994-RA, SCUR_7995-RA	SPHA_6790-RA, SPHA_6791-RA	SPRO_3620-RA	SVAR_0861-RA	SPPA_00166	KIH90795.1	Spsc_10662
OG0001453	OAA66535.1	SCUR_7790-RA	SPHA_5532-RA	SPRO_6486-RA	SVAR_4345-RA	SPPA_03910	KIH86494.1	Spsc_06995, Spsc_06996	LMZA5769
OG0001454	OAA65319.1	SCUR_6744-RA	SPHA_5348-RA	SPRO_3055-RA	SVAR_4117-RA, SVAR_6438-RA	SPPA_03659	KIH88693.1	Spsc_15629	LMZA1164
OG0001455	OAA55861.1, OAA66671.1	SCUR_6739-RA		SPRO_0674-RA, SPRO_0675-RA	SVAR_6444-RA	SPPA_03668	KIH88702.1	Spsc_15618	LMZA1171
OG0001456	OAA62820.1	SCUR_7564-RA	SPHA_2400-RA	SPRO_0746-RA	SVAR_6522-RA	SPPA_02485, SPPA_11887	KIH89469.1	Spsc_17109	LMZA0318
OG0001457	OAA59744.1	SCUR_4673-RA	SPHA_5342-RA	SPRO_5790-RA	SVAR_9234-RA	SPPA_01851, SPPA_09652	KIH87054.1	Spsc_01606	LMZA6091
OG0001458	OAA63543.1	SCUR_6986-RA	SPHA_4967-RA	SPRO_7747-RA	SVAR_8141-RA	SPPA_07834	KIH87711.1	Spsc_00454, Spsc_00456	LMZA6499
OG0001459	OAA63536.1	SCUR_6991-RA	SPHA_4974-RA	SPRO_7730-RA	SVAR_8132-RA, SVAR_8133-RA	SPPA_07845	KIH87718.1	Spsc_00442	LMZA6508
OG0001460	OAA65459.1	SCUR_6388-RA, SCUR_6389-RA	SPHA_6113-RA	SPRO_1192-RA	SVAR_5877-RA	SPPA_06426	KIH89602.1	Spsc_14628	LMZA0453
OG0001461	OAA57964.1, OAA57965.1	SCUR_4346-RA	SPHA_3905-RA	SPRO_3125-RA	SVAR_4195-RA	SPPA_05797	KIH86338.1	Spsc_06723	LMZA5915
OG0001462	OAA57962.1	SCUR_4343-RA, SCUR_4345-RA	SPHA_3907-RA	SPRO_3123-RA	SVAR_4193-RA	SPPA_05794	KIH86335.1, KIH86336.1	Spsc_06721
OG0001463	OAA53950.1	SCUR_2840-RA	SPHA_0920-RA, SPHA_0921-RA	SPRO_7264-RA	SVAR_8770-RA	SPPA_06183	KIH91772.1	Spsc_09558	LMZA1630
OG0001464	OAA61017.1	SCUR_2846-RA, SCUR_2847-RA	SPHA_4345-RA	SPRO_2998-RA	SVAR_8765-RA	SPPA_06179		Spsc_09567, Spsc_09568	LMZA1635
OG0001465	OAA55599.1	SCUR_2876-RA		SPRO_3678-RA, SPRO_3679-RA	SVAR_0400-RA	SPPA_05917, SPPA_06027	KIH92937.1	Spsc_03386	LMZA4331
OG0001466		SCUR_7741-RA	SPHA_6468-RA	SPRO_7920-RA	SVAR_6093-RA, SVAR_7069-RA	SPPA_11677, SPPA_11993	KIH93841.1	Spsc_13625	LMZA6937
OG0001467	OAA57118.1	SCUR_5593-RA	SPHA_2098-RA	SPRO_0744-RA	SVAR_6520-RA	SPPA_03758	KIH88761.1	Spsc_15547, Spsc_15549	LMZA1222
OG0001468	OAA57120.1, OAA57121.1	SCUR_5589-RA, SCUR_5590-RA	SPHA_2097-RA	SPRO_0745-RA	SVAR_6521-RA	SPPA_03761		Spsc_15551	LMZA1221
OG0001469	OAA57112.1	SCUR_5596-RA	SPHA_2103-RA	SPRO_0737-RA	SVAR_6512-RA	SPPA_03748	KIH88767.1	Spsc_15533, Spsc_15536	LMZA1229
OG0001470	OAA56256.1	SCUR_5597-RA	SPHA_2104-RA	SPRO_0736-RA	SVAR_6511-RA	SPPA_03747	KIH88768.1	Spsc_15530, Spsc_15532	LMZA1230
OG0001471	OAA62542.1	SCUR_4996-RA	SPHA_4981-RA	SPRO_7714-RA	SVAR_8096-RA	SPPA_10983	KIH87748.1	Spsc_00390, Spsc_00391	LMZA6537
OG0001472	OAA61782.1	SCUR_4995-RA	SPHA_4982-RA	SPRO_7715-RA	SVAR_8116-RA	SPPA_10861, SPPA_10982	KIH87747.1	Spsc_00393	LMZA6536
OG0001473	OAA55970.1	SCUR_7089-RA	SPHA_7733-RA, SPHA_7875-RA	SPRO_6299-RA	SVAR_0939-RA	SPPA_11946	KIH93466.1	Spsc_10009	LMZA7454
OG0001474	OAA62754.1	SCUR_5432-RA	SPHA_2386-RA	SPRO_1276-RA	SVAR_5783-RA	SPPA_02505	KIH89483.1	Spsc_17129, Spsc_17130	LMZA0332
OG0001475	OAA62749.1	SCUR_5437-RA		SPRO_1271-RA	SVAR_1634-RA, SVAR_5788-RA	SPPA_02511, SPPA_10578	KIH89488.1	Spsc_17137	LMZA0339
OG0001476	OAA62747.1	SCUR_5439-RA	SPHA_2381-RA	SPRO_1269-RA, SPRO_8438-RA	SVAR_5790-RA	SPPA_02517	KIH89490.1	Spsc_17141	LMZA0341
OG0001477	OAA62750.1	SCUR_5436-RA	SPHA_2382-RA	SPRO_1272-RA	SVAR_5787-RA	SPPA_02509, SPPA_12057	KIH89487.1	Spsc_17135	LMZA0338
OG0001478	OAA56175.1, OAA61848.1	SCUR_8013-RA	SPHA_2368-RA	SPRO_1252-RA	SVAR_5809-RA	SPPA_06322	KIH89510.1	Spsc_14812	LMZA0360
OG0001479	OAA65285.1		SPHA_4298-RA, SPHA_7902-RA, SPHA_7903-RA	SPRO_7398-RA	SVAR_7271-RA	SPPA_00504	KIH93915.1	Spsc_13499	LMZA7437
OG0001480	OAA53612.1, OAA64726.1		SPHA_4881-RA, SPHA_4918-RA	SPRO_5982-RA	SVAR_7933-RA	SPPA_05661	KIH87273.1	Spsc_01200	LMZA6104
OG0001481	OAA63665.1		SPHA_2560-RA	SPRO_6093-RA	SVAR_8030-RA, SVAR_8031-RA	SPPA_08929	KIH87787.1, KIH87788.1	Spsc_00336	LMZA6567
OG0001482	OAA68241.1		SPHA_6706-RA, SPHA_6708-RA	SPRO_2174-RA	SVAR_2908-RA	SPPA_01195	KIH94109.1	Spsc_13087, Spsc_13088	LMZA2862
OG0001483	OAA66835.1		SPHA_6739-RA	SPRO_2118-RA	SVAR_2937-RA, SVAR_4328-RA	SPPA_01234, SPPA_03870	KIH95028.1	Spsc_06262	LMZA2892
OG0001484	OAA67316.1		SPHA_0109-RA	SPRO_0999-RA	SVAR_6698-RA	SPPA_02936	KIH88057.1	Spsc_09619, Spsc_16866, Spsc_16868	LMZA1213
OG0001485	OAA67277.1		SPHA_1917-RA	SPRO_2760-RA	SVAR_3487-RA	SPPA_08317, SPPA_08318	KIH91419.1	Spsc_08850, Spsc_08851	LMZA2530
OG0001486	OAA61846.1		SPHA_7744-RA	SPRO_1250-RA	SVAR_5811-RA	SPPA_06326	KIH87025.1, KIH89512.1	Spsc_01635, Spsc_14805	LMZA0362
OG0001487			SPHA_7506-RA, SPHA_7507-RA, SPHA_7508-RA, SPHA_7509-RA	SPRO_4277-RA	SVAR_9007-RA	SPPA_07763	KIH93357.1	Spsc_05170	LMZA2523
OG0001488	OAA62489.1		SPHA_1003-RA, SPHA_6054-RA	SPRO_2100-RA	SVAR_1930-RA	SPPA_11406, SPPA_11407	KIH94674.1	Spsc_12000	LMZA3556
OG0001489	OAA57523.1		SPHA_3816-RA	SPRO_3445-RA	SVAR_4690-RA, SVAR_4691-RA	SPPA_01586	KIH86814.1	Spsc_07617, Spsc_07620	LMZA5448
OG0001490	OAA59145.1		SPHA_5291-RA, SPHA_5292-RA, SPHA_5293-RA	SPRO_5861-RA	SVAR_9147-RA	SPPA_09173	KIH87152.1	Spsc_01449	LMZA5995
OG0001491	OAA59058.1, OAA60273.1		SPHA_4629-RA	SPRO_4644-RA	SVAR_0605-RA	SPPA_08958	KIH92073.1	Spsc_01818, Spsc_01821	LMZA4076
OG0001492	OAA65723.1		SPHA_6000-RA, SPHA_6001-RA	SPRO_4019-RA	SVAR_3383-RA	SPPA_09825	KIH91821.1, KIH91822.1	Spsc_09667	LMZA1684
OG0001493	OAA54762.1, OAA54763.1		SPHA_5901-RA	SPRO_3318-RA	SVAR_4831-RA	SPPA_01427	KIH86982.1, KIH86983.1	Spsc_07957	LMZA5274
OG0001494	OAA54757.1		SPHA_5911-RA, SPHA_5912-RA	SPRO_3314-RA	SVAR_4834-RA	SPPA_01419	KIH86987.1, KIH86988.1	Spsc_07969	LMZA5270
OG0001495	OAA65566.1		SPHA_5475-RA	SPRO_6171-RA	SVAR_0267-RA	SPPA_05201, SPPA_11338	KIH95187.1	Spsc_02640, Spsc_06586	LMZA4725
OG0001496	OAA56939.1		SPHA_2460-RA, SPHA_2461-RA	SPRO_0446-RA	SVAR_5164-RA, SVAR_5165-RA	SPPA_10794	KIH88916.1	Spsc_15271	LMZA1375
OG0001497	OAA65351.1		SPHA_4870-RA	SPRO_7480-RA	SVAR_7104-RA	SPPA_09902	KIH93873.1	Spsc_13574, Spsc_13576	LMZA1404, LMZA7248
OG0001498	OAA59120.1, OAA67021.1		SPHA_2248-RA	SPRO_1033-RA, SPRO_1548-RA	SVAR_2316-RA	SPPA_04216	KIH88021.1	Spsc_11216	LMZA0847
OG0001499	OAA60400.1, OAA60401.1		SPHA_3937-RA	SPRO_2937-RA, SPRO_2938-RA	SVAR_3669-RA	SPPA_05337	KIH91610.1	Spsc_09239	LMZA2709
OG0001500			SPHA_6604-RA, SPHA_6605-RA	SPRO_3237-RA	SVAR_4908-RA		KIH91007.1, KIH91008.1	Spsc_08128, Spsc_08129, Spsc_08130	LMZA5230
OG0001501	OAA55574.1		SPHA_6355-RA, SPHA_6356-RA	SPRO_3652-RA, SPRO_3653-RA	SVAR_0376-RA, SVAR_0377-RA		KIH92911.1	Spsc_03330	LMZA4358
OG0001502	OAA65533.1		SPHA_6393-RA	SPRO_4894-RA	SVAR_0340-RA	SPPA_10233	KIH87096.1, KIH92869.1	Spsc_03255, Spsc_03256	LMZA4397
OG0001503	OAA64311.1		SPHA_7088-RA	SPRO_8012-RA	SVAR_5967-RA	SPPA_07319	KIH89681.1	Spsc_07925, Spsc_12454, Spsc_14480	LMZA0529
OG0001504	OAA58636.1		SPHA_3590-RA	SPRO_3711-RA, SPRO_3712-RA	SVAR_0431-RA	SPPA_04365, SPPA_04366	KIH92971.1, KIH92972.1	Spsc_03451
OG0001505	OAA68654.1		SPHA_7458-RA	SPRO_2262-RA, SPRO_2264-RA	SVAR_2755-RA	SPPA_08832	KIH94146.1	Spsc_13001, Spsc_13004	LMZA2822
OG0001506	OAA56267.1			SPRO_1724-RA	SVAR_1880-RA, SVAR_7857-RA	SPPA_01065	KIH92123.1, KIH94895.1	Spsc_01910, Spsc_13664	LMZA4036
OG0001507	OAA59124.1			SPRO_7043-RA	SVAR_4567-RA	SPPA_07941, SPPA_07942	KIH86644.1, KIH86645.1	Spsc_07268	LMZA5616, LMZA5617
OG0001508	OAA66752.1			SPRO_7087-RA	SVAR_4447-RA	SPPA_07049, SPPA_07050	KIH86598.1, KIH86599.1	Spsc_07176, Spsc_07178	LMZA5662
OG0001509				SPRO_3143-RA, SPRO_7347-RA, SPRO_8348-RA	SVAR_0072-RA, SVAR_7085-RA, SVAR_7089-RA		KIH86448.1, KIH91338.1, KIH91339.1	Spsc_06914
OG0001510	OAA59091.1, OAA64317.1			SPRO_5818-RA	SVAR_5984-RA, SVAR_9197-RA	SPPA_07310, SPPA_10448	KIH87090.1	Spsc_01556	LMZA6480
OG0001511	OAA55024.1			SPRO_4063-RA	SVAR_3340-RA, SVAR_7093-RA		KIH86444.1, KIH91867.1	Spsc_06905, Spsc_09746	LMZA1726, LMZA3754
OG0001512	OAA55506.1			SPRO_4520-RA	SVAR_0814-RA	SPPA_01027, SPPA_01031	KIH92786.1, KIH92787.1	Spsc_03103, Spsc_03104	LMZA4484
OG0001513	OAA58576.1			SPRO_6779-RA	SVAR_4250-RA, SVAR_7719-RA, SVAR_7720-RA	SPPA_02032, SPPA_07687	KIH90624.1	Spsc_05924	LMZA7091
OG0001514	OAA53940.1			SPRO_4933-RA	SVAR_1233-RA	SPPA_09228, SPPA_09229	KIH92385.1, KIH92386.1	Spsc_02388	LMZA4871, LMZA4872
OG0001515	OAA54076.1, OAA54160.1, OAA57587.1, OAA59026.1, OAA60302.1				SVAR_7415-RA	SPPA_00406	KIH90533.1	Spsc_06075	LMZA7007
OG0001516								Spsc_00645, Spsc_01766, Spsc_02261, Spsc_03293, Spsc_03733, Spsc_10167, Spsc_10551, Spsc_13570, Spsc_14430, Spsc_15044
OG0001517	OAA60244.1	SCUR_8141-RA	SPHA_6842-RA	SPRO_7815-RA	SVAR_7447-RA	SPPA_10403	KIH93745.1	Spsc_05421	LMZA7356
OG0001518	OAA60243.1	SCUR_8140-RA	SPHA_6841-RA	SPRO_7816-RA	SVAR_7448-RA	SPPA_10401	KIH93744.1	Spsc_05424	LMZA7355
OG0001519	OAA60245.1	SCUR_8142-RA	SPHA_6843-RA	SPRO_7814-RA	SVAR_7446-RA	SPPA_10404	KIH93746.1	Spsc_05420	LMZA7357
OG0001520		SCUR_2389-RA, SCUR_8035-RA		SPRO_4343-RA	SVAR_0319-RA	SPPA_11490, SPPA_11491	KIH92847.1	Spsc_03226	LMZA4419
OG0001521	OAA57572.1	SCUR_3133-RA	SPHA_6797-RA	SPRO_3606-RA	SVAR_0851-RA	SPPA_00180	KIH90786.1	Spsc_10691	LMZA7577
OG0001522	OAA57571.1	SCUR_3134-RA	SPHA_6798-RA	SPRO_3607-RA	SVAR_0850-RA	SPPA_00182	KIH90787.1	Spsc_10688	LMZA7578
OG0001523	OAA57564.1	SCUR_3136-RA	SPHA_6800-RA	SPRO_3609-RA	SVAR_0848-RA	SPPA_00185	KIH90792.1	Spsc_10666	LMZA7580
OG0001524	OAA57565.1	SCUR_3137-RA	SPHA_6801-RA	SPRO_3610-RA	SVAR_0847-RA	SPPA_00186	KIH90791.1	Spsc_10673	LMZA7581
OG0001525	OAA57566.1	SCUR_3138-RA	SPHA_6803-RA	SPRO_3611-RA	SVAR_0845-RA, SVAR_0846-RA	SPPA_00188	KIH90790.1	Spsc_10681
OG0001526	OAA57606.1	SCUR_3142-RA	SPHA_6793-RA	SPRO_3615-RA	SVAR_0857-RA	SPPA_00169	KIH90780.1	Spsc_10703	LMZA7571
OG0001527	OAA53660.1	SCUR_3155-RA	SPHA_5689-RA	SPRO_5341-RA	SVAR_8442-RA	SPPA_08649	KIH87440.1	Spsc_00926	LMZA6255
OG0001528	OAA53649.1	SCUR_3161-RA	SPHA_5696-RA	SPRO_5332-RA	SVAR_8451-RA	SPPA_08663	KIH87428.1	Spsc_00951	LMZA6244
OG0001529	OAA53652.1	SCUR_3166-RA	SPHA_5668-RA	SPRO_5324-RA	SVAR_8460-RA	SPPA_08674	KIH87421.1	Spsc_00961	LMZA6239
OG0001530	OAA57563.1	SCUR_3135-RA	SPHA_6799-RA	SPRO_3608-RA	SVAR_0849-RA	SPPA_00183	KIH90788.1	Spsc_10687	LMZA7579
OG0001531	OAA57569.1	SCUR_3139-RA	SPHA_6805-RA	SPRO_3612-RA	SVAR_0844-RA	SPPA_04276	KIH90789.1	Spsc_10685	LMZA7582
OG0001532	OAA65569.1	SCUR_3143-RA	SPHA_5448-RA	SPRO_6135-RA	SVAR_0299-RA	SPPA_10150	KIH92491.1	Spsc_02573	LMZA4762
OG0001533	OAA65665.1	SCUR_3145-RA	SPHA_5450-RA	SPRO_6137-RA	SVAR_0297-RA	SPPA_10144	KIH92493.1	Spsc_02578	LMZA4760
OG0001534	OAA63498.1	SCUR_3149-RA	SPHA_5688-RA	SPRO_5344-RA	SVAR_8439-RA	SPPA_08641	KIH87444.1	Spsc_00919	LMZA6259
OG0001535	OAA63504.1	SCUR_3151-RA, SCUR_3153-RA, SCUR_3154-RA		SPRO_5342-RA	SVAR_8441-RA		KIH87442.1	Spsc_00922	LMZA6256
OG0001536	OAA53659.1	SCUR_3156-RA	SPHA_5690-RA	SPRO_5340-RA	SVAR_8443-RA	SPPA_08650	KIH87439.1	Spsc_00927	LMZA6254
OG0001537	OAA53657.1	SCUR_3158-RA	SPHA_5691-RA	SPRO_5338-RA	SVAR_8445-RA	SPPA_08653	KIH87437.1	Spsc_00930	LMZA6252
OG0001538	OAA53475.1	SCUR_3163-RA	SPHA_5698-RA	SPRO_5330-RA	SVAR_8454-RA	SPPA_08668	KIH87426.1	Spsc_00953	LMZA6242
OG0001539	OAA63496.1	SCUR_3148-RA	SPHA_5687-RA	SPRO_5345-RA	SVAR_8438-RA	SPPA_08640	KIH87445.1	Spsc_00917	LMZA6260
OG0001540	OAA60584.1	SCUR_6761-RA, SCUR_8191-RA	SPHA_7588-RA	SPRO_7686-RA	SVAR_8244-RA		KIH87679.1	Spsc_00520	LMZA6466
OG0001541	OAA67898.1	SCUR_7243-RA	SPHA_0951-RA	SPRO_3030-RA	SVAR_8734-RA	SPPA_04959	KIH91737.1	Spsc_09480	LMZA1591
OG0001542	OAA67903.1	SCUR_7245-RA	SPHA_0948-RA	SPRO_3027-RA	SVAR_8737-RA	SPPA_04966	KIH91739.1	Spsc_09482	LMZA1594
OG0001543	OAA65228.1	SCUR_7247-RA	SPHA_4343-RA	SPRO_3012-RA	SVAR_8739-RA	SPPA_04989	KIH91791.1	Spsc_09602	LMZA1650
OG0001544	OAA67902.1	SCUR_7244-RA	SPHA_0949-RA	SPRO_3028-RA	SVAR_8736-RA	SPPA_04963	KIH91740.1	Spsc_09484	LMZA1595
OG0001545	OAA59162.1	SCUR_8086-RA	SPHA_5295-RA	SPRO_5856-RA	SVAR_9152-RA	SPPA_03326	KIH87147.1	Spsc_01457	LMZA6780
OG0001546	OAA59161.1	SCUR_8087-RA	SPHA_5296-RA, SPHA_5297-RA	SPRO_5857-RA	SVAR_9153-RA	SPPA_03325	KIH87146.1	Spsc_01460
OG0001547	OAA56590.1	SCUR_8316-RA	SPHA_2043-RA	SPRO_8024-RA	SVAR_5957-RA	SPPA_07358	KIH89626.1	Spsc_14594	LMZA0475
OG0001548	OAA56591.1	SCUR_8317-RA	SPHA_2042-RA	SPRO_8023-RA	SVAR_5958-RA	SPPA_07359	KIH89625.1	Spsc_14595	LMZA0474
OG0001549	OAA61088.1	SCUR_7625-RA	SPHA_0255-RA	SPRO_0844-RA	SVAR_6602-RA	SPPA_09533	KIH88212.1	Spsc_16591	LMZA0691
OG0001550	OAA61086.1	SCUR_7627-RA	SPHA_0253-RA	SPRO_0847-RA	SVAR_6627-RA	SPPA_09530	KIH88210.1	Spsc_16596	LMZA0689
OG0001551	OAA61085.1	SCUR_7628-RA	SPHA_0252-RA	SPRO_0848-RA	SVAR_6628-RA	SPPA_09529	KIH88209.1	Spsc_16598	LMZA0688
OG0001552	OAA61083.1	SCUR_7630-RA	SPHA_0250-RA	SPRO_0850-RA	SVAR_6630-RA	SPPA_09526	KIH88207.1	Spsc_16599	LMZA0686
OG0001553	OAA61075.1	SCUR_7636-RA	SPHA_0243-RA	SPRO_0857-RA	SVAR_6636-RA	SPPA_09520		Spsc_16607, Spsc_16609	LMZA0682
OG0001554	OAA61089.1	SCUR_7624-RA	SPHA_0256-RA	SPRO_0843-RA	SVAR_6603-RA	SPPA_09534	KIH88213.1	Spsc_16589	LMZA0693
OG0001555	OAA61087.1	SCUR_7626-RA	SPHA_0254-RA	SPRO_0845-RA	SVAR_6601-RA	SPPA_09532	KIH88211.1	Spsc_16593	LMZA0690
OG0001556	OAA61084.1	SCUR_7629-RA	SPHA_0251-RA	SPRO_0849-RA	SVAR_6629-RA	SPPA_09528	KIH88208.1	Spsc_16597	LMZA0687
OG0001557	OAA61082.1	SCUR_7631-RA	SPHA_0249-RA	SPRO_0851-RA	SVAR_6631-RA	SPPA_09524	KIH88206.1	Spsc_16600	LMZA0685
OG0001558	OAA61076.1	SCUR_7635-RA	SPHA_0244-RA	SPRO_0856-RA	SVAR_6635-RA	SPPA_09521	KIH88203.1	Spsc_16606	LMZA0683
OG0001559	OAA61091.1	SCUR_7621-RA	SPHA_0258-RA	SPRO_0840-RA	SVAR_6606-RA	SPPA_09537	KIH88216.1	Spsc_16586	LMZA0696
OG0001560	OAA56581.1	SCUR_0189-RA	SPHA_2058-RA	SPRO_1227-RA	SVAR_5841-RA	SPPA_06370	KIH89645.1	Spsc_14556	LMZA0490
OG0001561	OAA56583.1	SCUR_0190-RA	SPHA_2056-RA	SPRO_1229-RA	SVAR_5839-RA	SPPA_06368	KIH89643.1	Spsc_14560	LMZA0488
OG0001562	OAA56585.1	SCUR_0192-RA	SPHA_2054-RA	SPRO_1231-RA	SVAR_5837-RA	SPPA_06364	KIH89641.1	Spsc_14564	LMZA0486
OG0001563	OAA56593.1	SCUR_0197-RA	SPHA_2040-RA	SPRO_8020-RA	SVAR_5960-RA	SPPA_07361	KIH89623.1	Spsc_14598	LMZA0472
OG0001564	OAA56605.1	SCUR_0203-RA	SPHA_2032-RA	SPRO_8002-RA	SVAR_5977-RA	SPPA_07337	KIH89612.1	Spsc_14617	LMZA0463
OG0001565	OAA56607.1	SCUR_0204-RA	SPHA_2033-RA	SPRO_8001-RA	SVAR_5978-RA	SPPA_07339	KIH89615.1	Spsc_14610	LMZA0464
OG0001566	OAA56608.1	SCUR_0210-RA	SPHA_2049-RA	SPRO_8030-RA	SVAR_5950-RA	SPPA_07351	KIH89639.1	Spsc_14566	LMZA0484
OG0001567	OAA64308.1	SCUR_0219-RA	SPHA_7084-RA	SPRO_8009-RA	SVAR_5970-RA	SPPA_07327	KIH89679.1	Spsc_14488	LMZA0526
OG0001568		SCUR_0227-RA	SPHA_6016-RA	SPRO_4002-RA	SVAR_9257-RA	SPPA_09629, SPPA_09855	KIH91805.1	Spsc_09628	LMZA1666
OG0001569	OAA64316.1	SCUR_0233-RA	SPHA_7082-RA	SPRO_8017-RA	SVAR_5962-RA	SPPA_07312	KIH89685.1	Spsc_14470	LMZA0534
OG0001570	OAA64350.1	SCUR_0251-RA	SPHA_6426-RA, SPHA_6427-RA	SPRO_7977-RA	SVAR_6008-RA		KIH89716.1	Spsc_14416	LMZA0564
OG0001571	OAA62576.1	SCUR_0261-RA	SPHA_6169-RA	SPRO_1136-RA	SVAR_5932-RA	SPPA_06453	KIH89539.1	Spsc_14746	LMZA0392
OG0001572	OAA62539.1	SCUR_0265-RA	SPHA_7781-RA	SPRO_1141-RA	SVAR_5927-RA	SPPA_06442	KIH89533.1	Spsc_14761	LMZA0385
OG0001573	OAA56587.1	SCUR_0193-RA	SPHA_2053-RA	SPRO_1232-RA	SVAR_5836-RA	SPPA_06363	KIH89632.1	Spsc_14583	LMZA0481
OG0001574	OAA56609.1	SCUR_0209-RA	SPHA_2048-RA	SPRO_8029-RA	SVAR_5951-RA	SPPA_07352	KIH89640.1	Spsc_14565	LMZA0485
OG0001575	OAA56603.1	SCUR_0211-RA	SPHA_2050-RA	SPRO_8031-RA	SVAR_5949-RA	SPPA_07349	KIH89638.1	Spsc_14567	LMZA0483
OG0001576	OAA56601.1	SCUR_0213-RA	SPHA_2037-RA	SPRO_7998-RA	SVAR_5982-RA	SPPA_07344	KIH89620.1	Spsc_14603	LMZA0468
OG0001577	OAA56617.1	SCUR_0214-RA	SPHA_7091-RA	SPRO_8005-RA	SVAR_5974-RA	SPPA_07333	KIH89675.1	Spsc_14493	LMZA0521
OG0001578	OAA64309.1	SCUR_0220-RA	SPHA_7085-RA	SPRO_8010-RA	SVAR_5969-RA	SPPA_07323	KIH89680.1	Spsc_14485	LMZA0527
OG0001579	OAA64313.1	SCUR_0230-RA	SPHA_7078-RA	SPRO_8014-RA	SVAR_5965-RA	SPPA_07315	KIH89682.1	Spsc_14477	LMZA0531
OG0001580	OAA64318.1	SCUR_0235-RA	SPHA_7077-RA	SPRO_7997-RA	SVAR_5985-RA	SPPA_07309	KIH89687.1	Spsc_14471	LMZA0537
OG0001581	OAA64326.1	SCUR_0243-RA	SPHA_7073-RA	SPRO_7983-RA	SVAR_5995-RA	SPPA_11316	KIH89695.1	Spsc_14457	LMZA0545
OG0001582	OAA64362.1	SCUR_0244-RA	SPHA_6412-RA	SPRO_7989-RA	SVAR_6001-RA	SPPA_11317	KIH89701.1	Spsc_14446	LMZA0550
OG0001583	OAA62540.1	SCUR_0264-RA	SPHA_7780-RA	SPRO_1140-RA	SVAR_5928-RA	SPPA_06443	KIH89534.1	Spsc_14759	LMZA0386
OG0001584	OAA62538.1	SCUR_0266-RA	SPHA_7782-RA	SPRO_1142-RA	SVAR_5926-RA	SPPA_06441	KIH89532.1	Spsc_14762	LMZA0384
OG0001585	OAA62537.1	SCUR_0267-RA	SPHA_7783-RA	SPRO_1143-RA	SVAR_5925-RA	SPPA_06439	KIH89531.1	Spsc_14765	LMZA0383
OG0001586	OAA62421.1	SCUR_0268-RA	SPHA_7784-RA	SPRO_1233-RA	SVAR_5835-RA	SPPA_06362	KIH89530.1	Spsc_14767	LMZA0382
OG0001587	OAA64307.1	SCUR_0218-RA	SPHA_7083-RA	SPRO_8008-RA	SVAR_5971-RA	SPPA_07328	KIH89678.1	Spsc_14489	LMZA0525
OG0001588	OAA56596.1	SCUR_0194-RA	SPHA_2052-RA	SPRO_5760-RA	SVAR_5946-RA	SPPA_07367	KIH89634.1	Spsc_14580	LMZA0482
OG0001589	OAA56618.1	SCUR_0216-RA	SPHA_7090-RA	SPRO_8006-RA	SVAR_5973-RA	SPPA_07332	KIH89676.1	Spsc_14492	LMZA0522
OG0001590	OAA56592.1	SCUR_0198-RA	SPHA_2041-RA	SPRO_8022-RA	SVAR_5959-RA	SPPA_07360	KIH89624.1	Spsc_14596	LMZA0473
OG0001591	OAA61255.1	SCUR_7886-RA	SPHA_5274-RA	SPRO_5883-RA	SVAR_9127-RA	SPPA_09162	KIH87171.1	Spsc_01411	LMZA6015
OG0001592	OAA64716.1	SCUR_7890-RA, SCUR_8289-RA	SPHA_5276-RA	SPRO_5880-RA	SVAR_9131-RA		KIH87168.1	Spsc_01414	LMZA6011
OG0001593	OAA68677.1	SCUR_2188-RA	SPHA_4167-RA	SPRO_2286-RA	SVAR_2777-RA	SPPA_10830	KIH94172.1	Spsc_12951	LMZA4018
OG0001594	OAA68027.1	SCUR_2191-RA, SCUR_2192-RA		SPRO_2287-RA	SVAR_2779-RA	SPPA_10829	KIH94173.1	Spsc_12950	LMZA4017
OG0001595	OAA68029.1	SCUR_2195-RA	SPHA_4165-RA	SPRO_2289-RA	SVAR_2781-RA	SPPA_10827	KIH94175.1	Spsc_12946	LMZA4015
OG0001596	OAA68035.1	SCUR_2201-RA	SPHA_4161-RA	SPRO_2300-RA	SVAR_2787-RA	SPPA_10819	KIH94181.1	Spsc_12932	LMZA4010
OG0001597	OAA68034.1	SCUR_2202-RA		SPRO_2301-RA	SVAR_2788-RA	SPPA_10818	KIH94182.1	Spsc_12930, Spsc_12931	LMZA4008
OG0001598	OAA68041.1	SCUR_2207-RA	SPHA_4155-RA	SPRO_2307-RA	SVAR_2795-RA	SPPA_10811	KIH94188.1	Spsc_12916	LMZA4002
OG0001599	OAA68046.1	SCUR_2213-RA	SPHA_4152-RA	SPRO_8417-RA	SVAR_2800-RA	SPPA_10805	KIH94193.1	Spsc_12906	LMZA3996
OG0001600	OAA68050.1	SCUR_2216-RA	SPHA_4147-RA	SPRO_8412-RA	SVAR_2805-RA	SPPA_03561	KIH94199.1	Spsc_12889	LMZA3992
OG0001601	OAA68053.1	SCUR_2221-RA	SPHA_4143-RA, SPHA_4144-RA	SPRO_8409-RA	SVAR_2808-RA	SPPA_03557	KIH94202.1	Spsc_12883
OG0001602	OAA68054.1	SCUR_2222-RA	SPHA_4142-RA	SPRO_8408-RA	SVAR_2809-RA	SPPA_03556	KIH94203.1	Spsc_12882	LMZA3989
OG0001603	OAA68056.1	SCUR_2224-RA	SPHA_4139-RA	SPRO_8406-RA	SVAR_2812-RA	SPPA_03553	KIH94206.1	Spsc_12877	LMZA3988
OG0001604	OAA68057.1	SCUR_2225-RA	SPHA_4138-RA	SPRO_2371-RA	SVAR_2815-RA	SPPA_03550	KIH94207.1	Spsc_12873	LMZA3986
OG0001605	OAA68060.1	SCUR_2227-RA	SPHA_4136-RA	SPRO_2368-RA	SVAR_2817-RA	SPPA_03547	KIH94210.1	Spsc_12869	LMZA3983
OG0001606	OAA68062.1	SCUR_2229-RA	SPHA_4134-RA	SPRO_2366-RA	SVAR_2819-RA	SPPA_03544	KIH94212.1	Spsc_12866	LMZA3981
OG0001607	OAA68065.1	SCUR_2232-RA	SPHA_4130-RA	SPRO_2140-RA	SVAR_2822-RA	SPPA_03541	KIH94214.1	Spsc_12858	LMZA3977
OG0001608	OAA68069.1	SCUR_2235-RA	SPHA_4129-RA	SPRO_2137-RA	SVAR_2825-RA	SPPA_03539	KIH94217.1	Spsc_12855	LMZA3973
OG0001609	OAA68676.1	SCUR_2187-RA	SPHA_4168-RA	SPRO_2285-RA	SVAR_2776-RA	SPPA_10834	KIH94171.1	Spsc_12953	LMZA4019
OG0001610	OAA68028.1	SCUR_2193-RA	SPHA_4166-RA	SPRO_2288-RA	SVAR_2780-RA	SPPA_10828	KIH94174.1	Spsc_12948	LMZA4016
OG0001611	OAA68032.1	SCUR_2205-RA	SPHA_4159-RA	SPRO_2303-RA	SVAR_2791-RA	SPPA_10815	KIH94184.1	Spsc_12925	LMZA4006
OG0001612	OAA68044.1	SCUR_2211-RA	SPHA_4153-RA	SPRO_2310-RA	SVAR_2798-RA	SPPA_10807	KIH94191.1	Spsc_12909	LMZA3999
OG0001613	OAA68047.1	SCUR_2214-RA	SPHA_4151-RA	SPRO_8416-RA	SVAR_2801-RA	SPPA_10803	KIH94194.1	Spsc_12905	LMZA3995
OG0001614	OAA68051.1	SCUR_2219-RA	SPHA_4146-RA	SPRO_8411-RA	SVAR_2806-RA	SPPA_03560	KIH94200.1	Spsc_12888	LMZA3991
OG0001615	OAA68052.1	SCUR_2220-RA	SPHA_4145-RA	SPRO_8410-RA	SVAR_2807-RA	SPPA_03558	KIH94201.1	Spsc_12884	LMZA3990
OG0001616	OAA68061.1	SCUR_2228-RA	SPHA_4135-RA	SPRO_2367-RA	SVAR_2818-RA	SPPA_03546	KIH94211.1	Spsc_12867	LMZA3982
OG0001617	OAA68070.1	SCUR_2239-RA	SPHA_4126-RA	SPRO_2134-RA	SVAR_2829-RA	SPPA_03535	KIH94221.1	Spsc_12851	LMZA3969
OG0001618	OAA68043.1	SCUR_2209-RA	SPHA_4154-RA	SPRO_2309-RA	SVAR_2797-RA	SPPA_10809	KIH94190.1	Spsc_12910	LMZA4000
OG0001619	OAA56136.1	SCUR_3974-RA	SPHA_5396-RA	SPRO_1689-RA	SVAR_2418-RA	SPPA_05575	KIH94266.1	Spsc_12790	LMZA3944
OG0001620	OAA56137.1	SCUR_3988-RA	SPHA_5383-RA	SPRO_1676-RA	SVAR_2430-RA	SPPA_05555	KIH90036.1	Spsc_11171	LMZA3170
OG0001621	OAA56133.1	SCUR_3992-RA	SPHA_5379-RA	SPRO_1671-RA	SVAR_2435-RA	SPPA_05548	KIH90031.1	Spsc_11163	LMZA3165
OG0001622	OAA63493.1	SCUR_3997-RA	SPHA_5685-RA	SPRO_5347-RA	SVAR_8436-RA	SPPA_08637	KIH87448.1	Spsc_00911	LMZA6263
OG0001623	OAA63425.1	SCUR_4000-RA	SPHA_5681-RA	SPRO_5350-RA	SVAR_8433-RA	SPPA_08634	KIH87451.1	Spsc_00905	LMZA6266
OG0001624	OAA56132.1	SCUR_3991-RA	SPHA_5380-RA	SPRO_1672-RA	SVAR_2434-RA	SPPA_05549	KIH90032.1	Spsc_11167	LMZA3167
OG0001625		SCUR_3995-RA	SPHA_5372-RA, SPHA_5373-RA	SPRO_1666-RA	SVAR_2441-RA	SPPA_05543	KIH90024.1	Spsc_11154	LMZA3160
OG0001626	OAA56140.1	SCUR_3996-RA	SPHA_5371-RA	SPRO_1665-RA	SVAR_2442-RA	SPPA_05542	KIH90023.1	Spsc_11153	LMZA3159
OG0001627	OAA63422.1	SCUR_4001-RA		SPRO_5352-RA	SVAR_8429-RA	SPPA_07724, SPPA_08630	KIH87453.1	Spsc_00902	LMZA6270
OG0001628	OAA66013.1	SCUR_3985-RA	SPHA_5388-RA	SPRO_1683-RA	SVAR_2423-RA	SPPA_05566	KIH94260.1	Spsc_12807	LMZA3948
OG0001629	OAA62740.1	SCUR_7040-RA	SPHA_2404-RA	SPRO_5457-RA	SVAR_5769-RA	SPPA_02475	KIH89466.1	Spsc_17099	LMZA0315
OG0001630	OAA62739.1	SCUR_7041-RA	SPHA_2405-RA	SPRO_5456-RA	SVAR_5770-RA	SPPA_02474	KIH89465.1	Spsc_17098	LMZA0314
OG0001631	OAA62734.1	SCUR_7044-RA	SPHA_2407-RA	SPRO_5454-RA	SVAR_5772-RA	SPPA_02470	KIH89462.1	Spsc_17091	LMZA0311
OG0001632	OAA60423.1	SCUR_6346-RA	SPHA_6177-RA	SPRO_2709-RA	SVAR_3180-RA	SPPA_05359	KIH91626.1	Spsc_09270	LMZA2722
OG0001633	OAA60420.1	SCUR_6348-RA	SPHA_6178-RA	SPRO_2707-RA	SVAR_3182-RA	SPPA_05361	KIH91629.1	Spsc_09277	LMZA2725
OG0001634	OAA61724.1	SCUR_6351-RA	SPHA_6182-RA	SPRO_2704-RA	SVAR_3186-RA	SPPA_05366	KIH91633.1	Spsc_09283	LMZA2729
OG0001635	OAA61723.1	SCUR_6343-RA	SPHA_6173-RA	SPRO_2713-RA	SVAR_3176-RA	SPPA_05352	KIH91622.1	Spsc_09263	LMZA2718
OG0001636	OAA61725.1	SCUR_6350-RA	SPHA_6181-RA	SPRO_2705-RA	SVAR_3185-RA	SPPA_05365	KIH91632.1	Spsc_09282	LMZA2728
OG0001637	OAA60406.1	SCUR_6352-RA	SPHA_6183-RA	SPRO_2703-RA	SVAR_3187-RA	SPPA_05367	KIH91634.1	Spsc_09284	LMZA2730
OG0001638	OAA60405.1	SCUR_6344-RA	SPHA_6174-RA	SPRO_2712-RA	SVAR_3177-RA	SPPA_05353	KIH91623.1	Spsc_09267	LMZA2719
OG0001639		SCUR_6341-RA		SPRO_2714-RA, SPRO_2715-RA	SVAR_3173-RA, SVAR_3174-RA	SPPA_05351	KIH91620.1	Spsc_09259, Spsc_09261
OG0001640	OAA60424.1	SCUR_6345-RA	SPHA_6176-RA	SPRO_2710-RA	SVAR_3179-RA	SPPA_05358	KIH91625.1	Spsc_09269	LMZA2721
OG0001641	OAA63427.1	SCUR_7832-RA	SPHA_6877-RA	SPRO_4758-RA	SVAR_1177-RA	SPPA_10743	KIH92440.1	Spsc_02478	LMZA4811
OG0001642	OAA59672.1	SCUR_7323-RA, SCUR_8112-RA	SPHA_4798-RA	SPRO_4173-RA	SVAR_4102-RA	SPPA_09020	KIH95010.1	Spsc_04928
OG0001643	OAA60389.1	SCUR_3933-RA	SPHA_7379-RA	SPRO_7872-RA	SVAR_7467-RA	SPPA_02528	KIH93724.1	Spsc_05464	LMZA7331
OG0001644	OAA60390.1	SCUR_3934-RA	SPHA_7380-RA	SPRO_7873-RA	SVAR_7468-RA	SPPA_02529	KIH93723.1	Spsc_05467	LMZA7330
OG0001645	OAA60387.1	SCUR_3940-RA	SPHA_7387-RA	SPRO_7363-RA	SVAR_7475-RA	SPPA_02530	KIH93716.1	Spsc_05480	LMZA7322
OG0001646	OAA60395.1	SCUR_3948-RA	SPHA_7408-RA	SPRO_8072-RA	SVAR_7482-RA	SPPA_02551	KIH93709.1	Spsc_05492	LMZA7315
OG0001647	OAA60397.1	SCUR_3950-RA	SPHA_7406-RA	SPRO_8074-RA	SVAR_7484-RA	SPPA_02547	KIH93707.1	Spsc_05494	LMZA7312
OG0001648	OAA60393.1	SCUR_3945-RA	SPHA_7410-RA	SPRO_8070-RA	SVAR_7480-RA	SPPA_02543	KIH93711.1	Spsc_05489	LMZA7317
OG0001649	OAA60398.1	SCUR_3949-RA	SPHA_7407-RA	SPRO_8073-RA	SVAR_7483-RA	SPPA_02549	KIH93708.1	Spsc_05493	LMZA7313
OG0001650	OAA60265.1	SCUR_3953-RA	SPHA_7373-RA	SPRO_7845-RA	SVAR_7819-RA	SPPA_10880	KIH93786.1	Spsc_05354	LMZA7395
OG0001651	OAA60264.1	SCUR_3952-RA	SPHA_7374-RA	SPRO_7846-RA	SVAR_7820-RA	SPPA_10881	KIH93787.1	Spsc_05353	LMZA7396
OG0001652	OAA60266.1	SCUR_3955-RA	SPHA_7371-RA	SPRO_7843-RA	SVAR_7818-RA	SPPA_10879	KIH93785.1	Spsc_05358	LMZA7394
OG0001653	OAA68683.1	SCUR_4752-RA	SPHA_4120-RA	SPRO_2128-RA	SVAR_2835-RA	SPPA_01090	KIH94227.1	Spsc_12839	LMZA3962
OG0001654	OAA68682.1	SCUR_4753-RA	SPHA_4119-RA	SPRO_2127-RA	SVAR_2836-RA	SPPA_01092	KIH94228.1	Spsc_12835	LMZA3961
OG0001655	OAA68679.1	SCUR_4755-RA	SPHA_2892-RA	SPRO_2196-RA	SVAR_2839-RA	SPPA_01099	KIH94446.1	Spsc_12441	LMZA3763
OG0001656	OAA68687.1	SCUR_4764-RA	SPHA_4508-RA	SPRO_8425-RA	SVAR_4609-RA	SPPA_04325	KIH86759.1	Spsc_07522	LMZA5501
OG0001657	OAA68080.1	SCUR_4769-RA	SPHA_4505-RA	SPRO_8429-RA	SVAR_4605-RA	SPPA_08357	KIH86755.1	Spsc_07512	LMZA5504
OG0001658	OAA68084.1	SCUR_4770-RA	SPHA_4504-RA	SPRO_6930-RA	SVAR_4603-RA	SPPA_08358	KIH86753.1	Spsc_07508	LMZA5505
OG0001659	OAA68223.1	SCUR_4777-RA	SPHA_3037-RA, SPHA_5416-RA	SPRO_2344-RA	SVAR_2709-RA		KIH94289.1	Spsc_12739	LMZA3922
OG0001660	OAA67992.1	SCUR_4780-RA	SPHA_2927-RA	SPRO_2144-RA	SVAR_2877-RA	SPPA_01156	KIH94405.1	Spsc_12538	LMZA3804
OG0001661	OAA67994.1	SCUR_4782-RA	SPHA_2929-RA	SPRO_2146-RA	SVAR_2879-RA	SPPA_01155	KIH94403.1	Spsc_12540	LMZA3806
OG0001662	OAA68684.1	SCUR_4751-RA	SPHA_4121-RA	SPRO_2129-RA	SVAR_2834-RA	SPPA_01088	KIH94226.1	Spsc_12841	LMZA3963
OG0001663	OAA68681.1	SCUR_4754-RA	SPHA_2889-RA	SPRO_2125-RA	SVAR_2838-RA	SPPA_01095	KIH94448.1	Spsc_12437	LMZA3762
OG0001664	OAA68678.1	SCUR_4756-RA	SPHA_2893-RA	SPRO_2197-RA	SVAR_2840-RA	SPPA_01100	KIH94445.1	Spsc_12443	LMZA3764
OG0001665	OAA68686.1	SCUR_4765-RA	SPHA_4507-RA	SPRO_8426-RA	SVAR_4608-RA	SPPA_04326	KIH86758.1	Spsc_07520	LMZA5502
OG0001666	OAA68085.1	SCUR_4771-RA	SPHA_4503-RA	SPRO_6931-RA	SVAR_4602-RA	SPPA_08359	KIH86752.1	Spsc_07505	LMZA5506
OG0001667	OAA68222.1	SCUR_4778-RA	SPHA_3036-RA, SPHA_5417-RA	SPRO_2343-RA	SVAR_2708-RA		KIH94290.1	Spsc_12738	LMZA3919
OG0001668	OAA68073.1	SCUR_4749-RA	SPHA_4123-RA	SPRO_2131-RA	SVAR_2832-RA	SPPA_03532	KIH94224.1	Spsc_12846	LMZA3966
OG0001669	OAA52956.1	SCUR_6752-RA	SPHA_4947-RA	SPRO_6046-RA	SVAR_8234-RA	SPPA_09182	KIH87687.1	Spsc_00508	LMZA6476
OG0001670	OAA53515.1	SCUR_6755-RA	SPHA_4944-RA	SPRO_6049-RA	SVAR_8238-RA	SPPA_09186	KIH87684.1	Spsc_00512	LMZA6473
OG0001671	OAA53516.1	SCUR_6754-RA	SPHA_4945-RA	SPRO_6048-RA	SVAR_8236-RA	SPPA_09185	KIH87685.1	Spsc_00511	LMZA6474
OG0001672	OAA53517.1	SCUR_6753-RA	SPHA_4946-RA	SPRO_6047-RA	SVAR_8235-RA	SPPA_09184	KIH87686.1	Spsc_00510	LMZA6475
OG0001673	OAA66007.1	SCUR_0723-RA	SPHA_6216-RA	SPRO_2668-RA	SVAR_3229-RA	SPPA_05414	KIH91671.1	Spsc_09353	LMZA2765
OG0001674	OAA65999.1	SCUR_0727-RA	SPHA_6220-RA	SPRO_2666-RA	SVAR_3231-RA	SPPA_05418	KIH91676.1	Spsc_09368	LMZA2771
OG0001675		SCUR_0737-RA, SCUR_0738-RA	SPHA_6200-RA	SPRO_2683-RA	SVAR_3214-RA	SPPA_05398	KIH91655.1	Spsc_09323	LMZA2750
OG0001676	OAA65947.1	SCUR_0740-RA	SPHA_7224-RA	SPRO_2633-RA, SPRO_5774-RA	SVAR_3262-RA		KIH91701.1	Spsc_09416	LMZA2795
OG0001677	OAA65951.1	SCUR_0744-RA	SPHA_7231-RA	SPRO_2640-RA	SVAR_3256-RA	SPPA_05450	KIH91693.1	Spsc_09403	LMZA2791
OG0001678	OAA65952.1	SCUR_0745-RA	SPHA_7232-RA	SPRO_2641-RA	SVAR_3255-RA	SPPA_05448	KIH91692.1	Spsc_09398	LMZA2790
OG0001679	OAA65965.1	SCUR_0747-RA	SPHA_6234-RA	SPRO_2644-RA	SVAR_3252-RA	SPPA_05443	KIH91689.1	Spsc_09392	LMZA2786
OG0001680	OAA65968.1	SCUR_0749-RA	SPHA_6230-RA	SPRO_2648-RA	SVAR_3249-RA	SPPA_05440	KIH91686.1	Spsc_09388	LMZA2783
OG0001681	OAA57359.1	SCUR_0758-RA	SPHA_6224-RA	SPRO_2658-RA	SVAR_3238-RA	SPPA_05426	KIH91680.1	Spsc_09375	LMZA2774
OG0001682	OAA57064.1	SCUR_0761-RA	SPHA_2142-RA	SPRO_5510-RA	SVAR_5713-RA	SPPA_03824	KIH88840.1	Spsc_15425	LMZA1296
OG0001683	OAA57066.1	SCUR_0763-RA	SPHA_2144-RA	SPRO_5512-RA	SVAR_5711-RA	SPPA_03826	KIH88842.1	Spsc_15423	LMZA1298
OG0001684	OAA57067.1	SCUR_0765-RA	SPHA_2146-RA	SPRO_5513-RA	SVAR_5710-RA	SPPA_03827	KIH88844.1	Spsc_15414	LMZA1299
OG0001685	OAA57069.1	SCUR_0767-RA	SPHA_2148-RA	SPRO_5515-RA	SVAR_5708-RA	SPPA_03832	KIH88846.1	Spsc_15412	LMZA1301
OG0001686	OAA57057.1	SCUR_0771-RA	SPHA_2149-RA	SPRO_5516-RA	SVAR_5707-RA	SPPA_03833	KIH88847.1	Spsc_15410	LMZA1303
OG0001687	OAA66548.1	SCUR_0782-RA	SPHA_3851-RA	SPRO_6545-RA	SVAR_4276-RA	SPPA_09338	KIH86374.1	Spsc_06793	LMZA5881
OG0001688	OAA66545.1	SCUR_0784-RA	SPHA_3853-RA	SPRO_6547-RA	SVAR_4264-RA	SPPA_09340	KIH86377.1	Spsc_06797	LMZA5878
OG0001689	OAA66541.1	SCUR_0789-RA	SPHA_5774-RA	SPRO_6493-RA	SVAR_4336-RA	SPPA_03882	KIH86487.1	Spsc_06984	LMZA5776
OG0001690	OAA66005.1	SCUR_0721-RA	SPHA_6214-RA	SPRO_2670-RA	SVAR_3227-RA	SPPA_05412	KIH91669.1	Spsc_09348	LMZA2763
OG0001691	OAA66000.1	SCUR_0726-RA	SPHA_6219-RA	SPRO_2665-RA	SVAR_3232-RA	SPPA_05419	KIH91675.1	Spsc_09364	LMZA2770
OG0001692	OAA57356.1	SCUR_0729-RA	SPHA_6221-RA	SPRO_2662-RA	SVAR_3235-RA	SPPA_05423	KIH91677.1	Spsc_09369	LMZA2772
OG0001693	OAA66011.1	SCUR_0731-RA	SPHA_6208-RA	SPRO_2675-RA	SVAR_3221-RA	SPPA_05407	KIH91663.1	Spsc_09333	LMZA2758
OG0001694	OAA66012.1	SCUR_0732-RA	SPHA_6207-RA	SPRO_2676-RA	SVAR_3219-RA	SPPA_05406	KIH91662.1	Spsc_09330	LMZA2757
OG0001695	OAA65949.1	SCUR_0742-RA	SPHA_7229-RA	SPRO_2636-RA	SVAR_3260-RA	SPPA_05456	KIH91697.1	Spsc_09410	LMZA2793
OG0001696	OAA65950.1	SCUR_0743-RA	SPHA_7230-RA	SPRO_2639-RA	SVAR_3257-RA	SPPA_05454	KIH91694.1	Spsc_09406	LMZA2792
OG0001697	OAA65953.1	SCUR_0746-RA	SPHA_7233-RA	SPRO_2642-RA	SVAR_3254-RA	SPPA_05446	KIH91691.1	Spsc_09397	LMZA2788
OG0001698	OAA65967.1	SCUR_0748-RA	SPHA_6231-RA	SPRO_2647-RA	SVAR_3250-RA	SPPA_05441	KIH91687.1	Spsc_09389	LMZA2784
OG0001699	OAA66696.1	SCUR_0757-RA	SPHA_6225-RA	SPRO_2657-RA	SVAR_3240-RA	SPPA_05427	KIH91681.1	Spsc_09376	LMZA2775
OG0001700	OAA57065.1	SCUR_0762-RA	SPHA_2143-RA	SPRO_5511-RA	SVAR_5712-RA	SPPA_03825	KIH88841.1	Spsc_15424	LMZA1297
OG0001701	OAA66549.1	SCUR_0781-RA	SPHA_3850-RA	SPRO_6544-RA	SVAR_4275-RA	SPPA_09337	KIH86373.1	Spsc_06792	LMZA5882
OG0001702	OAA59020.1	SCUR_0724-RA	SPHA_6217-RA	SPRO_2663-RA	SVAR_3234-RA	SPPA_05422	KIH91673.1	Spsc_09356	LMZA2768
OG0001703	OAA66547.1	SCUR_0783-RA	SPHA_3852-RA	SPRO_6546-RA	SVAR_4266-RA	SPPA_09339	KIH86375.1	Spsc_06794	LMZA5880
OG0001704	OAA66009.1	SCUR_0718-RA	SPHA_6212-RA	SPRO_2671-RA	SVAR_3225-RA	SPPA_05410	KIH91667.1	Spsc_09344	LMZA2761
OG0001705	OAA66001.1	SCUR_0725-RA	SPHA_6218-RA	SPRO_2664-RA	SVAR_3233-RA	SPPA_05421	KIH91674.1	Spsc_09360	LMZA2769
OG0001706	OAA57068.1	SCUR_0766-RA	SPHA_2147-RA	SPRO_5514-RA	SVAR_5709-RA	SPPA_03830	KIH88845.1	Spsc_15413	LMZA1300
OG0001707	OAA56999.1	SCUR_6719-RA	SPHA_0903-RA	SPRO_8236-RA	SVAR_3841-RA	SPPA_01820	KIH95330.1	Spsc_04043	LMZA2332
OG0001708	OAA66776.1	SCUR_8174-RA	SPHA_5571-RA	SPRO_7117-RA	SVAR_4414-RA	SPPA_06998	KIH86565.1	Spsc_07123	LMZA5703
OG0001709	OAA54809.1	SCUR_5226-RA	SPHA_2495-RA	SPRO_0419-RA	SVAR_5199-RA	SPPA_09690	KIH88946.1	Spsc_15207	LMZA1403
OG0001710	OAA54830.1	SCUR_5245-RA	SPHA_2476-RA, SPHA_3708-RA	SPRO_0435-RA	SVAR_5183-RA		KIH88930.1	Spsc_15234	LMZA1388
OG0001711	OAA54810.1	SCUR_5227-RA	SPHA_2494-RA	SPRO_0420-RA	SVAR_5198-RA	SPPA_09689	KIH88945.1	Spsc_15208	LMZA1401
OG0001712	OAA54811.1	SCUR_5229-RA	SPHA_2493-RA	SPRO_0421-RA	SVAR_5197-RA	SPPA_09688	KIH88944.1	Spsc_15209	LMZA1400
OG0001713	OAA54806.1	SCUR_5223-RA	SPHA_2498-RA	SPRO_0416-RA	SVAR_5202-RA	SPPA_09695	KIH88949.1	Spsc_15202	LMZA1406
OG0001714	OAA54833.1	SCUR_5248-RA, SCUR_5249-RA	SPHA_2473-RA	SPRO_0438-RA	SVAR_5180-RA		KIH88927.1	Spsc_15239	LMZA1386
OG0001715	OAA58455.1	SCUR_2724-RA		SPRO_6926-RA	SVAR_7541-RA	SPPA_02625	KIH93636.1	Spsc_05618, Spsc_05621	LMZA7242
OG0001716	OAA58453.1	SCUR_2725-RA	SPHA_3388-RA	SPRO_6924-RA	SVAR_7543-RA	SPPA_02628	KIH93638.1	Spsc_05615	LMZA7244
OG0001717	OAA58452.1	SCUR_2726-RA	SPHA_3387-RA	SPRO_6923-RA	SVAR_7544-RA	SPPA_02629	KIH93639.1	Spsc_05613	LMZA7245
OG0001718	OAA58446.1	SCUR_2730-RA	SPHA_3383-RA	SPRO_6919-RA	SVAR_7547-RA	SPPA_02632	KIH93646.1	Spsc_05606	LMZA7253
OG0001719	OAA58444.1	SCUR_2732-RA	SPHA_3381-RA	SPRO_6917-RA	SVAR_7549-RA	SPPA_02634	KIH93644.1	Spsc_05608	LMZA7251
OG0001720	OAA58430.1	SCUR_2734-RA	SPHA_3378-RA	SPRO_6927-RA	SVAR_7539-RA	SPPA_02623	KIH93649.1	Spsc_05599	LMZA7256
OG0001721	OAA58536.1	SCUR_2745-RA	SPHA_3372-RA	SPRO_8115-RA	SVAR_7525-RA	SPPA_02603	KIH93662.1	Spsc_05578	LMZA7268
OG0001722	OAA58533.1	SCUR_2748-RA	SPHA_3367-RA	SPRO_8112-RA	SVAR_7522-RA	SPPA_02599	KIH93665.1	Spsc_05570	LMZA7272
OG0001723	OAA58522.1	SCUR_2757-RA	SPHA_3357-RA	SPRO_8102-RA	SVAR_7514-RA	SPPA_02584	KIH93676.1	Spsc_05541	LMZA7282
OG0001724	OAA58520.1	SCUR_2760-RA	SPHA_3355-RA	SPRO_8100-RA	SVAR_7512-RA	SPPA_02582	KIH93679.1	Spsc_05538	LMZA7284
OG0001725	OAA62756.1	SCUR_2765-RA	SPHA_2388-RA	SPRO_1278-RA	SVAR_5781-RA	SPPA_02503	KIH89481.1	Spsc_17126	LMZA0330
OG0001726	OAA61913.1	SCUR_2767-RA	SPHA_3285-RA	SPRO_7360-RA	SVAR_7380-RA	SPPA_08707	KIH90493.1	Spsc_06381	LMZA6964
OG0001727	OAA58450.1	SCUR_2727-RA	SPHA_3386-RA	SPRO_6922-RA	SVAR_7545-RA	SPPA_02630	KIH93641.1	Spsc_05611	LMZA7247
OG0001728	OAA58445.1	SCUR_2731-RA	SPHA_3382-RA	SPRO_6918-RA	SVAR_7548-RA	SPPA_02633	KIH93645.1	Spsc_05607	LMZA7252
OG0001729	OAA58443.1	SCUR_2733-RA	SPHA_3380-RA	SPRO_6916-RA	SVAR_7550-RA	SPPA_02635	KIH93643.1	Spsc_05609	LMZA7250
OG0001730	OAA65189.1	SCUR_2741-RA	SPHA_3375-RA	SPRO_8120-RA	SVAR_7530-RA	SPPA_02610	KIH93657.1	Spsc_05587	LMZA7265
OG0001731	OAA58534.1	SCUR_2747-RA	SPHA_3366-RA	SPRO_8113-RA	SVAR_7523-RA	SPPA_02600	KIH93664.1	Spsc_05573	LMZA7271
OG0001732	OAA58521.1	SCUR_2758-RA	SPHA_3356-RA	SPRO_8101-RA	SVAR_7513-RA	SPPA_02583	KIH93677.1	Spsc_05540	LMZA7283
OG0001733	OAA58519.1	SCUR_2761-RA	SPHA_3354-RA	SPRO_8099-RA	SVAR_7511-RA	SPPA_02581	KIH93680.1	Spsc_05537	LMZA7285
OG0001734	OAA62755.1	SCUR_2764-RA	SPHA_2387-RA	SPRO_1277-RA	SVAR_5782-RA	SPPA_02504	KIH89482.1	Spsc_17128	LMZA0331
OG0001735	OAA61914.1	SCUR_2766-RA	SPHA_3286-RA	SPRO_7361-RA	SVAR_7379-RA	SPPA_08706	KIH90492.1	Spsc_06379	LMZA6963
OG0001736	OAA61912.1	SCUR_2768-RA	SPHA_3284-RA	SPRO_7359-RA	SVAR_7381-RA	SPPA_08708	KIH90494.1	Spsc_06382	LMZA6965
OG0001737	OAA58515.1	SCUR_2763-RA	SPHA_5844-RA	SPRO_5723-RA	SVAR_5676-RA	SPPA_02327	KIH89395.1	Spsc_14249	LMZA0248
OG0001738	OAA58531.1	SCUR_2749-RA	SPHA_3368-RA	SPRO_8111-RA	SVAR_7521-RA	SPPA_02597	KIH93667.1	Spsc_05559	LMZA7273
OG0001739	OAA58523.1	SCUR_2756-RA	SPHA_3359-RA	SPRO_8103-RA	SVAR_7515-RA	SPPA_02586	KIH93675.1	Spsc_05543	LMZA7280
OG0001740	OAA60525.1	SCUR_3455-RA	SPHA_3059-RA	SPRO_5162-RA	SVAR_8266-RA	SPPA_03303	KIH87652.1	Spsc_00561	LMZA6444
OG0001741	OAA61241.1	SCUR_3459-RA	SPHA_3054-RA	SPRO_5157-RA	SVAR_8262-RA	SPPA_11615	KIH87657.1	Spsc_00556	LMZA6449
OG0001742	OAA61265.1	SCUR_3461-RA	SPHA_3052-RA	SPRO_5155-RA	SVAR_1172-RA	SPPA_03317	KIH87659.1	Spsc_00546	LMZA6451
OG0001743	OAA61279.1	SCUR_3467-RA	SPHA_3065-RA	SPRO_5171-RA	SVAR_8274-RA	SPPA_03292	KIH87644.1	Spsc_00578	LMZA6439
OG0001744	OAA61277.1	SCUR_3469-RA	SPHA_3067-RA	SPRO_5173-RA	SVAR_8276-RA	SPPA_03289	KIH87642.1	Spsc_00581	LMZA6437
OG0001745	OAA61273.1	SCUR_3472-RA	SPHA_3071-RA	SPRO_5176-RA	SVAR_8279-RA	SPPA_03284	KIH87638.1	Spsc_00589	LMZA6432
OG0001746	OAA61271.1	SCUR_3474-RA	SPHA_3073-RA	SPRO_5178-RA	SVAR_8281-RA	SPPA_03282	KIH87636.1	Spsc_00592	LMZA6430
OG0001747	OAA61267.1	SCUR_3479-RA	SPHA_3078-RA	SPRO_5183-RA	SVAR_8285-RA	SPPA_03275	KIH87632.1	Spsc_00602	LMZA6425
OG0001748	OAA61240.1	SCUR_3481-RA	SPHA_3079-RA	SPRO_5184-RA	SVAR_8286-RA	SPPA_03273	KIH87631.1	Spsc_00605	LMZA6423
OG0001749	OAA61238.1	SCUR_3482-RA	SPHA_3081-RA, SPHA_3082-RA	SPRO_5186-RA	SVAR_8288-RA	SPPA_03272	KIH87629.1	Spsc_00609
OG0001750	OAA60524.1	SCUR_3456-RA	SPHA_3058-RA	SPRO_5161-RA	SVAR_8265-RA	SPPA_03304	KIH87653.1	Spsc_00560	LMZA6445
OG0001751	OAA61278.1	SCUR_3468-RA	SPHA_3066-RA	SPRO_5172-RA	SVAR_8275-RA	SPPA_03290	KIH87643.1	Spsc_00579	LMZA6438
OG0001752	OAA61275.1	SCUR_3471-RA	SPHA_3070-RA	SPRO_5175-RA	SVAR_8278-RA	SPPA_03285	KIH87639.1	Spsc_00586	LMZA6433
OG0001753	OAA61272.1	SCUR_3473-RA	SPHA_3072-RA	SPRO_5177-RA	SVAR_8280-RA	SPPA_03283	KIH87637.1	Spsc_00590	LMZA6431
OG0001754	OAA61270.1	SCUR_3475-RA	SPHA_3074-RA	SPRO_5179-RA	SVAR_8282-RA	SPPA_03281	KIH87635.1	Spsc_00593	LMZA6429
OG0001755	OAA61266.1	SCUR_3460-RA	SPHA_3053-RA	SPRO_5156-RA	SVAR_8261-RA	SPPA_03318	KIH87658.1	Spsc_00547	LMZA6450
OG0001756	OAA56975.1	SCUR_2551-RA	SPHA_0061-RA	SPRO_0604-RA	SVAR_6370-RA	SPPA_04086	KIH88621.1	Spsc_15777	LMZA1092
OG0001757	OAA56971.1	SCUR_2556-RA	SPHA_0067-RA	SPRO_0599-RA	SVAR_6366-RA	SPPA_04077	KIH88617.1	Spsc_15787	LMZA1089
OG0001758	OAA64502.1	SCUR_2557-RA	SPHA_0068-RA	SPRO_0598-RA	SVAR_6364-RA	SPPA_04072	KIH88615.1	Spsc_15794	LMZA1088
OG0001759	OAA64497.1	SCUR_2563-RA	SPHA_0073-RA	SPRO_0592-RA	SVAR_6358-RA	SPPA_04064	KIH88609.1	Spsc_15803	LMZA1082
OG0001760	OAA64496.1	SCUR_2564-RA	SPHA_0074-RA	SPRO_0591-RA	SVAR_6357-RA	SPPA_04062	KIH88608.1	Spsc_15805	LMZA1081
OG0001761	OAA67290.1	SCUR_2572-RA	SPHA_0080-RA	SPRO_0586-RA	SVAR_6352-RA	SPPA_04055	KIH88600.1	Spsc_15818	LMZA1075
OG0001762	OAA67289.1	SCUR_2573-RA	SPHA_0081-RA	SPRO_0585-RA	SVAR_6351-RA	SPPA_04054	KIH88599.1	Spsc_15821	LMZA1074
OG0001763	OAA59138.1	SCUR_2578-RA	SPHA_1993-RA	SPRO_0111-RA	SVAR_6265-RA	SPPA_04043	KIH88590.1	Spsc_15845	LMZA1067
OG0001764	OAA57376.1	SCUR_2584-RA	SPHA_2000-RA	SPRO_0102-RA	SVAR_6274-RA	SPPA_04033	KIH88580.1	Spsc_15862	LMZA1056
OG0001765	OAA57375.1	SCUR_2585-RA	SPHA_2002-RA	SPRO_0101-RA	SVAR_6275-RA	SPPA_04031	KIH88579.1	Spsc_15864	LMZA1055
OG0001766	OAA57362.1	SCUR_2591-RA, SCUR_2592-RA		SPRO_0098-RA	SVAR_6277-RA	SPPA_04026	KIH88576.1	Spsc_15870	LMZA1054
OG0001767	OAA57368.1	SCUR_2599-RA	SPHA_2360-RA	SPRO_0093-RA	SVAR_6282-RA	SPPA_04019	KIH88571.1	Spsc_15879	LMZA1049
OG0001768	OAA56976.1	SCUR_2550-RA	SPHA_0060-RA	SPRO_0605-RA	SVAR_6371-RA	SPPA_04087	KIH88622.1	Spsc_15776	LMZA1093
OG0001769	OAA64501.1	SCUR_2559-RA	SPHA_0070-RA	SPRO_0596-RA	SVAR_6362-RA	SPPA_04070	KIH88613.1	Spsc_15799	LMZA1086
OG0001770	OAA64498.1	SCUR_2562-RA	SPHA_0072-RA	SPRO_0593-RA	SVAR_6359-RA	SPPA_04065	KIH88610.1	Spsc_15802	LMZA1083
OG0001771	OAA64495.1	SCUR_2566-RA	SPHA_0075-RA	SPRO_0590-RA	SVAR_6356-RA	SPPA_04061	KIH88607.1	Spsc_15806	LMZA1079
OG0001772	OAA64494.1	SCUR_2567-RA	SPHA_0076-RA	SPRO_0589-RA	SVAR_6355-RA	SPPA_04060	KIH88605.1	Spsc_15810	LMZA1078
OG0001773	OAA59139.1	SCUR_2577-RA	SPHA_1992-RA	SPRO_0112-RA	SVAR_6263-RA	SPPA_04044	KIH88592.1	Spsc_15841	LMZA1068
OG0001774	OAA57369.1	SCUR_2600-RA	SPHA_2359-RA	SPRO_0092-RA	SVAR_6283-RA	SPPA_04017	KIH88570.1	Spsc_15880	LMZA1048
OG0001775	OAA57372.1	SCUR_2601-RA	SPHA_2356-RA	SPRO_0089-RA	SVAR_6286-RA	SPPA_04012	KIH88567.1	Spsc_15883	LMZA1044
OG0001776	OAA57364.1	SCUR_2594-RA		SPRO_0097-RA	SVAR_6278-RA	SPPA_04024	KIH88575.1	Spsc_15871, Spsc_15873	LMZA1053
OG0001777	OAA68348.1	SCUR_5078-RA	SPHA_4706-RA	SPRO_5062-RA	SVAR_1371-RA	SPPA_04858	KIH92242.1	Spsc_02118	LMZA5014
OG0001778	OAA68353.1	SCUR_5082-RA	SPHA_4701-RA	SPRO_5066-RA	SVAR_1375-RA	SPPA_04866	KIH92237.1	Spsc_02110	LMZA5019
OG0001779	OAA68358.1	SCUR_5085-RA	SPHA_3558-RA	SPRO_5070-RA	SVAR_1379-RA	SPPA_04872	KIH93008.1	Spsc_03506	LMZA4273
OG0001780	OAA68360.1	SCUR_5087-RA	SPHA_3556-RA	SPRO_5072-RA	SVAR_1381-RA	SPPA_04874	KIH93010.1	Spsc_03510	LMZA4271
OG0001781	OAA68364.1	SCUR_5089-RA	SPHA_3554-RA	SPRO_5075-RA	SVAR_1384-RA	SPPA_04877	KIH93014.1	Spsc_03516	LMZA4267
OG0001782	OAA68366.1	SCUR_5091-RA	SPHA_3552-RA	SPRO_5077-RA	SVAR_1387-RA	SPPA_04881	KIH93017.1	Spsc_03520	LMZA4265
OG0001783	OAA68369.1	SCUR_5096-RA	SPHA_1113-RA	SPRO_5080-RA	SVAR_1390-RA	SPPA_04889	KIH93021.1	Spsc_03529	LMZA4261
OG0001784	OAA68370.1	SCUR_5097-RA	SPHA_1112-RA	SPRO_5081-RA	SVAR_1391-RA	SPPA_04890	KIH93022.1	Spsc_03531	LMZA4260
OG0001785	OAA68389.1	SCUR_5100-RA	SPHA_1106-RA	SPRO_5085-RA	SVAR_1394-RA	SPPA_04896	KIH93026.1	Spsc_03538	LMZA4255
OG0001786	OAA68386.1	SCUR_5102-RA	SPHA_1104-RA	SPRO_5087-RA	SVAR_1397-RA	SPPA_04900	KIH93030.1	Spsc_03541	LMZA4252
OG0001787	OAA68350.1	SCUR_5080-RA	SPHA_4704-RA	SPRO_5063-RA	SVAR_1372-RA	SPPA_04859	KIH92240.1	Spsc_02116	LMZA5016
OG0001788	OAA68352.1	SCUR_5081-RA	SPHA_4702-RA	SPRO_5065-RA	SVAR_1374-RA	SPPA_04865	KIH92238.1	Spsc_02114	LMZA5018
OG0001789	OAA68357.1	SCUR_5084-RA	SPHA_3559-RA	SPRO_5069-RA	SVAR_1378-RA	SPPA_04871	KIH93007.1	Spsc_03504	LMZA4274
OG0001790	OAA68367.1	SCUR_5093-RA	SPHA_3549-RA	SPRO_5078-RA	SVAR_1388-RA	SPPA_04883	KIH93019.1	Spsc_03524	LMZA4263
OG0001791	OAA68368.1	SCUR_5095-RA	SPHA_3548-RA	SPRO_5079-RA	SVAR_1389-RA	SPPA_04885	KIH93020.1	Spsc_03526	LMZA4262
OG0001792	OAA68390.1	SCUR_5099-RA	SPHA_1107-RA	SPRO_5084-RA	SVAR_1393-RA	SPPA_04895	KIH93025.1	Spsc_03537	LMZA4256
OG0001793	OAA68388.1	SCUR_5101-RA	SPHA_1105-RA	SPRO_5086-RA	SVAR_1395-RA	SPPA_04897	KIH93027.1	Spsc_03539	LMZA4254
OG0001794	OAA68355.1	SCUR_5083-RA	SPHA_3560-RA	SPRO_5067-RA	SVAR_1376-RA	SPPA_04867	KIH93005.1	Spsc_03501	LMZA4275
OG0001795	OAA68361.1	SCUR_5088-RA	SPHA_3555-RA	SPRO_5073-RA	SVAR_1382-RA	SPPA_04875	KIH93011.1	Spsc_03511	LMZA4270
OG0001796	OAA62646.1	SCUR_4084-RA	SPHA_1579-RA	SPRO_5615-RA	SVAR_5556-RA	SPPA_06840	KIH89291.1	Spsc_14061	LMZA0139
OG0001797	OAA62777.1	SCUR_4088-RA	SPHA_2170-RA	SPRO_5617-RA	SVAR_5561-RA	SPPA_06845	KIH89294.1	Spsc_14067	LMZA0141
OG0001798	OAA62561.1	SCUR_4090-RA	SPHA_7604-RA	SPRO_5605-RA	SVAR_5544-RA	SPPA_06822	KIH89282.1	Spsc_14038	LMZA0129
OG0001799	OAA62558.1	SCUR_4092-RA	SPHA_7607-RA	SPRO_5602-RA	SVAR_5540-RA	SPPA_06817	KIH89278.1	Spsc_14032	LMZA0124
OG0001800	OAA62556.1	SCUR_4094-RA	SPHA_7609-RA	SPRO_5600-RA	SVAR_5537-RA	SPPA_06812	KIH89275.1	Spsc_14028	LMZA0121
OG0001801	OAA62554.1	SCUR_4096-RA	SPHA_7611-RA	SPRO_5598-RA	SVAR_5535-RA	SPPA_06809	KIH89273.1	Spsc_14021	LMZA0119
OG0001802	OAA62549.1	SCUR_4104-RA, SCUR_4106-RA	SPHA_7616-RA	SPRO_5591-RA	SVAR_5529-RA	SPPA_06796	KIH89266.1	Spsc_14009
OG0001803	OAA62545.1	SCUR_4110-RA	SPHA_7622-RA	SPRO_5587-RA	SVAR_5525-RA	SPPA_06791	KIH89261.1	Spsc_14000	LMZA0109
OG0001804	OAA62639.1	SCUR_4114-RA	SPHA_7624-RA	SPRO_5584-RA	SVAR_5523-RA	SPPA_06786	KIH89258.1	Spsc_13993	LMZA0106
OG0001805	OAA62804.1	SCUR_4120-RA	SPHA_7106-RA	SPRO_0774-RA	SVAR_6554-RA	SPPA_02388	KIH89434.1	Spsc_14324	LMZA0282
OG0001806	OAA62802.1	SCUR_4122-RA	SPHA_7108-RA	SPRO_0772-RA	SVAR_6552-RA	SPPA_02390	KIH89436.1	Spsc_14327	LMZA0284
OG0001807	OAA60373.1	SCUR_4128-RA	SPHA_7788-RA	SPRO_0768-RA	SVAR_6547-RA	SPPA_02463	KIH89441.1	Spsc_14339	LMZA0288
OG0001808	OAA62656.1	SCUR_4089-RA	SPHA_7603-RA	SPRO_5606-RA	SVAR_5545-RA	SPPA_06824	KIH89283.1	Spsc_14039	LMZA0130
OG0001809	OAA62559.1	SCUR_4091-RA	SPHA_7606-RA	SPRO_5603-RA	SVAR_5541-RA	SPPA_06818	KIH89279.1	Spsc_14033	LMZA0126
OG0001810	OAA62555.1	SCUR_4095-RA	SPHA_7610-RA	SPRO_5599-RA	SVAR_5536-RA	SPPA_06810	KIH89274.1	Spsc_14027	LMZA0120
OG0001811	OAA62552.1	SCUR_4099-RA		SPRO_5595-RA	SVAR_5532-RA	SPPA_06805	KIH89270.1	Spsc_14015, Spsc_14017	LMZA0116
OG0001812	OAA62581.1	SCUR_4113-RA	SPHA_7623-RA	SPRO_5585-RA	SVAR_5524-RA	SPPA_06787	KIH89259.1	Spsc_13995	LMZA0107
OG0001813	OAA62806.1	SCUR_4118-RA	SPHA_7832-RA	SPRO_5581-RA	SVAR_5520-RA	SPPA_06783	KIH89255.1	Spsc_13984	LMZA0103
OG0001814	OAA62805.1	SCUR_4119-RA	SPHA_7105-RA	SPRO_0775-RA	SVAR_6555-RA	SPPA_02385	KIH89433.1	Spsc_14323	LMZA0281
OG0001815	OAA62803.1	SCUR_4121-RA	SPHA_7107-RA	SPRO_0773-RA	SVAR_6553-RA	SPPA_02389	KIH89435.1	Spsc_14325	LMZA0283
OG0001816	OAA62714.1	SCUR_4125-RA	SPHA_7109-RA	SPRO_0771-RA	SVAR_6551-RA	SPPA_02391	KIH89437.1	Spsc_14329	LMZA0285
OG0001817	OAA55223.1	SCUR_4131-RA	SPHA_2425-RA	SPRO_0765-RA	SVAR_6540-RA	SPPA_02457	KIH89444.1	Spsc_14344	LMZA0292
OG0001818	OAA62715.1	SCUR_4123-RA	SPHA_7860-RA	SPRO_0770-RA	SVAR_6550-RA	SPPA_02394	KIH89438.1	Spsc_14334	LMZA0286
OG0001819	OAA62557.1	SCUR_4093-RA	SPHA_7608-RA	SPRO_5601-RA	SVAR_5539-RA	SPPA_06816	KIH89277.1	Spsc_14031	LMZA0123
OG0001820	OAA56953.1	SCUR_5155-RA	SPHA_7260-RA	SPRO_5547-RA	SVAR_6974-RA	SPPA_08176	KIH88860.1	Spsc_15382	LMZA1317
OG0001821	OAA56952.1	SCUR_5156-RA	SPHA_7259-RA	SPRO_5548-RA	SVAR_6975-RA	SPPA_08178	KIH88859.1	Spsc_15385	LMZA1316
OG0001822	OAA65500.1	SCUR_5164-RA	SPHA_5454-RA	SPRO_6142-RA	SVAR_0294-RA	SPPA_10136	KIH92499.1	Spsc_02584	LMZA4754
OG0001823	OAA65607.1	SCUR_5172-RA	SPHA_5458-RA	SPRO_6148-RA	SVAR_0287-RA	SPPA_10125	KIH92504.1	Spsc_02592	LMZA4748
OG0001824	OAA57021.1	SCUR_5148-RA	SPHA_7265-RA	SPRO_5543-RA	SVAR_6967-RA	SPPA_08169	KIH88864.1	Spsc_15371	LMZA1321
OG0001825	OAA57019.1	SCUR_5153-RA	SPHA_7263-RA	SPRO_5545-RA	SVAR_6965-RA	SPPA_08173	KIH88862.1	Spsc_15376	LMZA1319
OG0001826	OAA65608.1	SCUR_5171-RA	SPHA_5457-RA	SPRO_6147-RA	SVAR_0288-RA	SPPA_10126	KIH92503.1	Spsc_02591	LMZA4749
OG0001827	OAA63597.1	SCUR_4260-RA, SCUR_8266-RA		SPRO_5285-RA	SVAR_8189-RA	SPPA_08305	KIH87371.1	Spsc_01038	LMZA6199
OG0001828		SCUR_4261-RA, SCUR_8267-RA	SPHA_5628-RA	SPRO_5286-RA	SVAR_8190-RA	SPPA_08304	KIH87372.1	Spsc_01037	LMZA6200
OG0001829	OAA55322.1	SCUR_2248-RA	SPHA_5811-RA	SPRO_0780-RA	SVAR_6561-RA	SPPA_02378	KIH89428.1	Spsc_14318	LMZA0275
OG0001830	OAA58097.1	SCUR_2252-RA	SPHA_5830-RA	SPRO_0796-RA	SVAR_6578-RA	SPPA_02348	KIH89412.1	Spsc_14282	LMZA0264
OG0001831	OAA55308.1	SCUR_2259-RA	SPHA_5825-RA	SPRO_0789-RA	SVAR_6570-RA	SPPA_02357	KIH89417.1	Spsc_14291	LMZA0266
OG0001832	OAA55316.1	SCUR_2264-RA	SPHA_5816-RA	SPRO_0784-RA	SVAR_6565-RA	SPPA_02370	KIH89424.1	Spsc_14310	LMZA0271
OG0001833	OAA65981.1	SCUR_2282-RA		SPRO_5577-RA	SVAR_5516-RA	SPPA_06778	KIH89251.1	Spsc_13977, Spsc_13978	LMZA0098
OG0001834	OAA60408.1	SCUR_2285-RA	SPHA_2171-RA	SPRO_5572-RA	SVAR_5511-RA	SPPA_06769	KIH89246.1	Spsc_13967	LMZA0093
OG0001835	OAA60412.1	SCUR_2289-RA	SPHA_1575-RA	SPRO_5568-RA	SVAR_5507-RA	SPPA_06763	KIH89241.1	Spsc_13955	LMZA0089
OG0001836	OAA60233.1	SCUR_2292-RA	SPHA_6849-RA	SPRO_7820-RA	SVAR_7439-RA	SPPA_10410	KIH93753.1	Spsc_05406	LMZA7365
OG0001837	OAA55321.1	SCUR_2249-RA	SPHA_5812-RA	SPRO_0781-RA	SVAR_6562-RA	SPPA_02377	KIH89427.1	Spsc_14316	LMZA0274
OG0001838	OAA55302.1	SCUR_2250-RA	SPHA_5833-RA	SPRO_0799-RA	SVAR_6581-RA	SPPA_02343	KIH89409.1	Spsc_14277	LMZA0261
OG0001839	OAA58098.1	SCUR_2251-RA	SPHA_5831-RA	SPRO_0797-RA	SVAR_6579-RA	SPPA_02347	KIH89411.1	Spsc_14280	LMZA0263
OG0001840	OAA55306.1	SCUR_2260-RA	SPHA_5823-RA	SPRO_0791-RA	SVAR_6572-RA	SPPA_02354	KIH89419.1	Spsc_14296	LMZA0268
OG0001841	OAA55320.1	SCUR_2281-RA	SPHA_5813-RA	SPRO_0782-RA	SVAR_6563-RA	SPPA_02375	KIH89426.1	Spsc_14313	LMZA0273
OG0001842	OAA65983.1	SCUR_2283-RA	SPHA_2173-RA	SPRO_5574-RA	SVAR_5513-RA	SPPA_06773	KIH89248.1	Spsc_13972	LMZA0095
OG0001843	OAA60236.1	SCUR_2293-RA	SPHA_6847-RA	SPRO_7817-RA	SVAR_7442-RA	SPPA_10407	KIH93750.1	Spsc_05413	LMZA7362
OG0001844	OAA55303.1	SCUR_2254-RA, SCUR_2255-RA	SPHA_5827-RA	SPRO_0793-RA	SVAR_6575-RA	SPPA_02351	KIH89415.1	Spsc_14286
OG0001845	OAA58096.1	SCUR_2253-RA	SPHA_5829-RA	SPRO_0795-RA	SVAR_6577-RA	SPPA_02349	KIH89413.1	Spsc_14283, Spsc_14284
OG0001846	OAA61291.1	SCUR_7677-RA	SPHA_5265-RA	SPRO_5892-RA	SVAR_9117-RA	SPPA_09158	KIH87179.1	Spsc_01390	LMZA6026
OG0001847	OAA61290.1	SCUR_7676-RA	SPHA_5266-RA	SPRO_5891-RA	SVAR_9118-RA	SPPA_09160	KIH87178.1	Spsc_01395	LMZA6024
OG0001848	OAA61292.1	SCUR_7678-RA	SPHA_5264-RA	SPRO_5893-RA	SVAR_9116-RA	SPPA_09157	KIH87180.1	Spsc_01389	LMZA6027
OG0001849	OAA60521.1	SCUR_7679-RA	SPHA_5262-RA	SPRO_5895-RA	SVAR_9114-RA		KIH87183.1	Spsc_01380, Spsc_01381	LMZA6028
OG0001850	OAA60522.1, OAA67223.1	SCUR_7680-RA	SPHA_5261-RA	SPRO_5896-RA	SVAR_9113-RA		KIH87184.1	Spsc_01378	LMZA6029
OG0001851	OAA54836.1	SCUR_8082-RA	SPHA_2466-RA, SPHA_2467-RA	SPRO_0450-RA	SVAR_5169-RA	SPPA_10800		Spsc_15261	LMZA1379
OG0001852	OAA58499.1	SCUR_7029-RA	SPHA_3860-RA	SPRO_3149-RA	SVAR_4217-RA	SPPA_07895	KIH86434.1	Spsc_06886	LMZA5828
OG0001853	OAA57995.1	SCUR_7024-RA	SPHA_3892-RA	SPRO_3144-RA	SVAR_4213-RA	SPPA_07887	KIH86447.1	Spsc_06913	LMZA5813
OG0001854	OAA58490.1	SCUR_7034-RA	SPHA_3864-RA	SPRO_3154-RA	SVAR_4226-RA	SPPA_07903	KIH86425.1	Spsc_06875	LMZA5836
OG0001855	OAA65204.1, OAA66457.1	SCUR_5540-RA		SPRO_2444-RA	SVAR_8718-RA	SPPA_08089	KIH91725.1	Spsc_09464	LMZA1580
OG0001856	OAA65211.1	SCUR_5547-RA	SPHA_0964-RA	SPRO_2438-RA	SVAR_8712-RA	SPPA_08094	KIH91931.1	Spsc_09866	LMZA1785
OG0001857	OAA60995.1	SCUR_5555-RA	SPHA_4325-RA	SPRO_7240-RA	SVAR_8794-RA	SPPA_06218	KIH91799.1	Spsc_09617	LMZA1660
OG0001858	OAA67356.1	SCUR_5534-RA	SPHA_0954-RA	SPRO_3035-RA	SVAR_8724-RA	SPPA_08086	KIH91731.1	Spsc_09471	LMZA1587
OG0001859	OAA67362.1	SCUR_5538-RA	SPHA_0957-RA	SPRO_3038-RA	SVAR_8721-RA	SPPA_08087	KIH91728.1	Spsc_09467	LMZA1584
OG0001860	OAA65206.1	SCUR_5542-RA	SPHA_0959-RA	SPRO_2442-RA	SVAR_8716-RA	SPPA_08090	KIH91724.1	Spsc_09460	LMZA1578
OG0001861	OAA65207.1	SCUR_5543-RA	SPHA_0960-RA	SPRO_2441-RA	SVAR_8715-RA	SPPA_08091	KIH91723.1	Spsc_09458	LMZA1577
OG0001862	OAA65213.1	SCUR_5549-RA	SPHA_0966-RA	SPRO_2436-RA	SVAR_8710-RA	SPPA_08095	KIH91933.1	Spsc_09869	LMZA1787
OG0001863	OAA60994.1	SCUR_5554-RA	SPHA_4326-RA	SPRO_7241-RA	SVAR_8793-RA	SPPA_06217	KIH91798.1	Spsc_09614	LMZA1659
OG0001864	OAA53308.1	SCUR_5558-RA	SPHA_4321-RA	SPRO_7237-RA	SVAR_8797-RA	SPPA_06223	KIH91803.1	Spsc_09624	LMZA1664
OG0001865	OAA67361.1	SCUR_5536-RA, SCUR_5537-RA	SPHA_0956-RA	SPRO_3037-RA	SVAR_8722-RA		KIH91729.1	Spsc_09468	LMZA1585
OG0001866		SCUR_1532-RA, SCUR_8170-RA	SPHA_0145-RA	SPRO_0960-RA	SVAR_6738-RA	SPPA_02886	KIH88095.1	Spsc_16806	LMZA0036
OG0001867	OAA60368.1	SCUR_1535-RA		SPRO_0964-RA, SPRO_0965-RA	SVAR_6735-RA	SPPA_02891	KIH88091.1	Spsc_16812	LMZA0003
OG0001868	OAA53384.1	SCUR_1537-RA	SPHA_0140-RA	SPRO_0967-RA	SVAR_6733-RA	SPPA_02893	KIH88089.1	Spsc_16814	LMZA1546
OG0001869	OAA54106.1	SCUR_1545-RA	SPHA_0371-RA	SPRO_0128-RA	SVAR_6246-RA	SPPA_02053	KIH88325.1	Spsc_16357	LMZA0811
OG0001870	OAA54109.1	SCUR_1546-RA	SPHA_0368-RA	SPRO_0125-RA	SVAR_6249-RA	SPPA_02056	KIH88322.1	Spsc_16362	LMZA0808
OG0001871	OAA54111.1	SCUR_1549-RA	SPHA_0366-RA	SPRO_0123-RA	SVAR_6251-RA	SPPA_02059	KIH88320.1	Spsc_16364	LMZA0806
OG0001872	OAA54116.1	SCUR_1554-RA	SPHA_0361-RA	SPRO_0118-RA	SVAR_6256-RA	SPPA_02067	KIH88315.1	Spsc_16376	LMZA0801
OG0001873	OAA54118.1	SCUR_1556-RA	SPHA_0359-RA	SPRO_0116-RA	SVAR_6258-RA	SPPA_02070	KIH88313.1	Spsc_16379	LMZA0799
OG0001874	OAA54121.1	SCUR_1559-RA, SCUR_1560-RA				SPPA_02073	KIH88309.1, KIH88310.1	Spsc_16384	LMZA0795, LMZA0796
OG0001875	OAA54122.1	SCUR_1561-RA	SPHA_0356-RA	SPRO_0581-RA	SVAR_6347-RA	SPPA_02075	KIH88308.1	Spsc_16386	LMZA0794
OG0001876	OAA54136.1	SCUR_1575-RA	SPHA_0344-RA	SPRO_0567-RA	SVAR_6334-RA	SPPA_02094	KIH88295.1	Spsc_16419	LMZA0779
OG0001877	OAA54138.1	SCUR_1577-RA	SPHA_0342-RA	SPRO_0565-RA	SVAR_6332-RA	SPPA_02096	KIH88293.1	Spsc_16421	LMZA0777
OG0001878	OAA61104.1	SCUR_1583-RA	SPHA_2020-RA	SPRO_0032-RA	SVAR_6152-RA	SPPA_06928	KIH88422.1	Spsc_16178	LMZA0907
OG0001879	OAA61106.1	SCUR_1585-RA	SPHA_2022-RA	SPRO_0034-RA	SVAR_6154-RA	SPPA_06924	KIH88420.1	Spsc_16180	LMZA0905
OG0001880	OAA61107.1	SCUR_1586-RA		SPRO_0035-RA	SVAR_6155-RA	SPPA_06922, SPPA_06923	KIH88419.1	Spsc_16182	LMZA0904
OG0001881	OAA61109.1	SCUR_1587-RA	SPHA_2024-RA	SPRO_0036-RA	SVAR_6156-RA	SPPA_06920	KIH88417.1	Spsc_16184	LMZA0901
OG0001882	OAA61111.1	SCUR_1588-RA	SPHA_2026-RA	SPRO_0039-RA	SVAR_6159-RA	SPPA_06918	KIH88415.1	Spsc_16191	LMZA0899
OG0001883	OAA54066.1	SCUR_1529-RA	SPHA_0150-RA	SPRO_0956-RA	SVAR_6744-RA	SPPA_02882	KIH88099.1	Spsc_16797	LMZA0080
OG0001884	OAA53385.1	SCUR_1536-RA	SPHA_0141-RA	SPRO_0966-RA	SVAR_6734-RA	SPPA_02892	KIH88090.1	Spsc_16813	LMZA1557
OG0001885	OAA54100.1	SCUR_1543-RA	SPHA_0376-RA	SPRO_0130-RA	SVAR_6244-RA	SPPA_02047	KIH88328.1	Spsc_16351	LMZA0813
OG0001886	OAA54110.1	SCUR_1548-RA	SPHA_0367-RA	SPRO_0124-RA	SVAR_6250-RA	SPPA_02057	KIH88321.1	Spsc_16363	LMZA0807
OG0001887	OAA54113.1	SCUR_1551-RA	SPHA_0364-RA	SPRO_0121-RA	SVAR_6253-RA	SPPA_02062	KIH88318.1	Spsc_16369	LMZA0804
OG0001888	OAA54117.1	SCUR_1555-RA	SPHA_0360-RA	SPRO_0117-RA	SVAR_6257-RA	SPPA_02069	KIH88314.1	Spsc_16377	LMZA0800
OG0001889	OAA54119.1	SCUR_1557-RA	SPHA_0358-RA	SPRO_0115-RA	SVAR_6259-RA	SPPA_02071	KIH88312.1	Spsc_16380	LMZA0798
OG0001890	OAA54125.1	SCUR_1563-RA	SPHA_0353-RA	SPRO_0578-RA	SVAR_6344-RA	SPPA_02076	KIH88305.1	Spsc_16390	LMZA0789
OG0001891	OAA54127.1	SCUR_1567-RA	SPHA_0351-RA	SPRO_0576-RA	SVAR_6342-RA	SPPA_02083	KIH88303.1	Spsc_16401	LMZA0787
OG0001892	OAA54128.1	SCUR_1569-RA	SPHA_0349-RA	SPRO_0575-RA	SVAR_6341-RA	SPPA_02087	KIH88302.1	Spsc_16408	LMZA0786
OG0001893	OAA54132.1	SCUR_1573-RA	SPHA_0347-RA	SPRO_0572-RA	SVAR_6338-RA	SPPA_02090	KIH88299.1	Spsc_16412	LMZA0783
OG0001894	OAA54137.1	SCUR_1576-RA	SPHA_0343-RA	SPRO_0566-RA	SVAR_6333-RA	SPPA_02095	KIH88294.1	Spsc_16420	LMZA0778
OG0001895	OAA54139.1	SCUR_1578-RA	SPHA_0341-RA	SPRO_0564-RA	SVAR_6331-RA	SPPA_02097	KIH88292.1	Spsc_16422	LMZA0776
OG0001896	OAA61105.1	SCUR_1584-RA	SPHA_2021-RA	SPRO_0033-RA	SVAR_6153-RA	SPPA_06926	KIH88421.1	Spsc_16179	LMZA0906
OG0001897	OAA54131.1	SCUR_1572-RA	SPHA_0348-RA	SPRO_0573-RA	SVAR_6339-RA	SPPA_02089	KIH88300.1	Spsc_16411	LMZA0784
OG0001898	OAA53118.1	SCUR_1533-RA, SCUR_8171-RA	SPHA_0144-RA	SPRO_0961-RA	SVAR_6737-RA	SPPA_02887	KIH88094.1	Spsc_16808
OG0001899	OAA59679.1	SCUR_8247-RA	SPHA_7657-RA	SPRO_4163-RA	SVAR_4094-RA	SPPA_09028	KIH95004.1	Spsc_04917	LMZA1891
OG0001900	OAA62018.1	SCUR_8048-RA	SPHA_2216-RA	SPRO_0051-RA	SVAR_6870-RA	SPPA_03039	KIH88458.1	Spsc_16099	LMZA0943
OG0001901	OAA61987.1	SCUR_8042-RA	SPHA_2223-RA	SPRO_0057-RA	SVAR_6864-RA	SPPA_03035	KIH88452.1	Spsc_16108	LMZA0937
OG0001902	OAA62015.1	SCUR_8047-RA	SPHA_2217-RA	SPRO_0052-RA	SVAR_6869-RA	SPPA_03038	KIH88457.1	Spsc_16100	LMZA0942
OG0001903	OAA65543.1	SCUR_7586-RA	SPHA_6405-RA	SPRO_4902-RA	SVAR_0331-RA	SPPA_10219	KIH92858.1	Spsc_03241	LMZA4405
OG0001904	OAA60934.1	SCUR_6678-RA	SPHA_2975-RA	SPRO_1422-RA	SVAR_2650-RA	SPPA_06593	KIH94353.1	Spsc_12631	LMZA3859
OG0001905	OAA60935.1	SCUR_6679-RA	SPHA_2974-RA	SPRO_1421-RA	SVAR_2649-RA	SPPA_06594	KIH94354.1	Spsc_12628	LMZA3858
OG0001906	OAA62726.1	SCUR_6682-RA	SPHA_0754-RA	SPRO_1935-RA	SVAR_2096-RA	SPPA_06472	KIH90266.1	Spsc_11615	LMZA3395
OG0001907	OAA62730.1	SCUR_6684-RA	SPHA_0751-RA	SPRO_1931-RA	SVAR_2100-RA	SPPA_06468	KIH90262.1	Spsc_11607	LMZA3391
OG0001908	OAA62794.1	SCUR_6690-RA	SPHA_0756-RA	SPRO_1939-RA	SVAR_2093-RA	SPPA_06476	KIH90256.1	Spsc_11596	LMZA3383
OG0001909	OAA68478.1	SCUR_2052-RA, SCUR_6692-RA	SPHA_4424-RA	SPRO_7010-RA	SVAR_4534-RA		KIH86674.1	Spsc_07334	LMZA5584
OG0001910	OAA62799.1	SCUR_6693-RA		SPRO_1942-RA	SVAR_2090-RA	SPPA_06487	KIH90253.1	Spsc_11591, Spsc_11592	LMZA3381
OG0001911	OAA60933.1	SCUR_6677-RA	SPHA_2976-RA	SPRO_1423-RA	SVAR_2651-RA	SPPA_06592	KIH94352.1	Spsc_12632	LMZA3860
OG0001912	OAA62696.1	SCUR_6681-RA	SPHA_0749-RA	SPRO_1929-RA	SVAR_2102-RA	SPPA_06466	KIH90264.1	Spsc_11612	LMZA3393
OG0001913	OAA62728.1	SCUR_6686-RA	SPHA_0752-RA	SPRO_1933-RA	SVAR_2098-RA	SPPA_06470	KIH90260.1	Spsc_11604	LMZA3389
OG0001914	OAA67913.1	SCUR_7734-RA	SPHA_4191-RA	SPRO_8037-RA	SVAR_7352-RA	SPPA_09103	KIH93993.1	Spsc_13325	LMZA6845
OG0001915	OAA67912.1	SCUR_7733-RA	SPHA_4190-RA	SPRO_8038-RA	SVAR_7353-RA	SPPA_09104	KIH93992.1	Spsc_13327	LMZA6844
OG0001916	OAA67122.1	SCUR_7738-RA	SPHA_4195-RA	SPRO_8034-RA	SVAR_7348-RA	SPPA_09099	KIH93997.1	Spsc_13311	LMZA6850
OG0001917	OAA61796.1	SCUR_7715-RA	SPHA_5310-RA	SPRO_5829-RA	SVAR_9184-RA	SPPA_10430	KIH87113.1	Spsc_01514	LMZA6635
OG0001918	OAA61797.1	SCUR_7718-RA	SPHA_5316-RA	SPRO_5826-RA	SVAR_9181-RA	SPPA_10434	KIH87110.1	Spsc_01522	LMZA6602
OG0001919	OAA61794.1, OAA66842.1	SCUR_7714-RA	SPHA_5312-RA	SPRO_5833-RA	SVAR_9186-RA		KIH87115.1	Spsc_01511	LMZA6658
OG0001920	OAA62057.1	SCUR_7857-RA, SCUR_8254-RA	SPHA_0307-RA	SPRO_5734-RA	SVAR_6298-RA		KIH88260.1	Spsc_16484	LMZA0742
OG0001921	OAA53501.1	SCUR_7380-RA	SPHA_3124-RA	SPRO_5224-RA	SVAR_8327-RA	SPPA_03211	KIH87590.1	Spsc_00681	LMZA6387
OG0001922	OAA60551.1	SCUR_7384-RA	SPHA_3120-RA	SPRO_5220-RA	SVAR_8323-RA	SPPA_03216	KIH87594.1	Spsc_00673	LMZA6392
OG0001923	OAA53502.1	SCUR_7381-RA	SPHA_3123-RA	SPRO_5223-RA	SVAR_8326-RA	SPPA_03212	KIH87591.1	Spsc_00680	LMZA6388
OG0001924	OAA53503.1	SCUR_7382-RA	SPHA_3122-RA	SPRO_5222-RA	SVAR_8325-RA	SPPA_03213	KIH87592.1	Spsc_00677	LMZA6389
OG0001925	OAA60546.1	SCUR_7383-RA	SPHA_3121-RA	SPRO_5221-RA	SVAR_8324-RA	SPPA_03215	KIH87593.1	Spsc_00674	LMZA6390
OG0001926	OAA61200.1	SCUR_7385-RA	SPHA_3118-RA	SPRO_5218-RA	SVAR_8321-RA	SPPA_03218	KIH87596.1	Spsc_00671	LMZA6393
OG0001927	OAA58409.1	SCUR_6923-RA	SPHA_4552-RA	SPRO_3903-RA	SVAR_0452-RA	SPPA_04397	KIH92192.1	Spsc_02029	LMZA5060
OG0001928	OAA58407.1	SCUR_6925-RA	SPHA_4554-RA	SPRO_3905-RA	SVAR_0450-RA	SPPA_04394	KIH92190.1	Spsc_02026	LMZA5062
OG0001929	OAA58404.1	SCUR_6927-RA	SPHA_4557-RA	SPRO_3908-RA	SVAR_0447-RA	SPPA_04390	KIH92187.1	Spsc_02019	LMZA5064
OG0001930	OAA58412.1	SCUR_6921-RA	SPHA_4548-RA	SPRO_3900-RA	SVAR_0455-RA	SPPA_04406	KIH92195.1	Spsc_02036	LMZA5057
OG0001931	OAA58408.1	SCUR_6924-RA	SPHA_4553-RA	SPRO_3904-RA	SVAR_0451-RA	SPPA_04396	KIH92191.1	Spsc_02028	LMZA5061
OG0001932	OAA58405.1	SCUR_6926-RA	SPHA_4556-RA	SPRO_3907-RA	SVAR_0448-RA	SPPA_04392	KIH92188.1	Spsc_02023	LMZA5063
OG0001933	OAA58403.1	SCUR_6928-RA	SPHA_4558-RA	SPRO_3909-RA	SVAR_0446-RA	SPPA_04389	KIH92186.1	Spsc_02017	LMZA5065
OG0001934	OAA64630.1	SCUR_2294-RA	SPHA_2849-RA	SPRO_1341-RA	SVAR_2385-RA	SPPA_04112	KIH94490.1	Spsc_12373	LMZA3720
OG0001935	OAA56992.1	SCUR_2296-RA	SPHA_2843-RA	SPRO_1346-RA	SVAR_2390-RA	SPPA_04103	KIH94495.1	Spsc_12360	LMZA3715
OG0001936	OAA56994.1	SCUR_2298-RA	SPHA_2840-RA	SPRO_1348-RA	SVAR_2393-RA	SPPA_04101	KIH94497.1	Spsc_12355	LMZA3713
OG0001937	OAA64539.1	SCUR_2312-RA	SPHA_5398-RA	SPRO_1692-RA	SVAR_2412-RA	SPPA_05582	KIH94269.1	Spsc_12787	LMZA3940
OG0001938	OAA64540.1	SCUR_2313-RA	SPHA_5399-RA	SPRO_1693-RA	SVAR_2411-RA	SPPA_05583	KIH94270.1	Spsc_12783	LMZA3939
OG0001939	OAA64541.1	SCUR_2314-RA	SPHA_5400-RA	SPRO_1694-RA	SVAR_2410-RA	SPPA_05584	KIH94271.1	Spsc_12782	LMZA3938
OG0001940	OAA61174.1	SCUR_2318-RA	SPHA_5112-RA	SPRO_2048-RA	SVAR_1983-RA	SPPA_08542	KIH90399.1	Spsc_11881	LMZA3535
OG0001941	OAA61170.1	SCUR_2322-RA	SPHA_5115-RA	SPRO_2051-RA	SVAR_1978-RA	SPPA_08539	KIH90402.1	Spsc_11890	LMZA3538
OG0001942	OAA61160.1	SCUR_2332-RA, SCUR_2334-RA	SPHA_5123-RA	SPRO_2061-RA	SVAR_1969-RA		KIH90413.1, KIH90414.1	Spsc_11921
OG0001943	OAA56993.1	SCUR_2297-RA	SPHA_2842-RA	SPRO_1347-RA	SVAR_2391-RA	SPPA_04102	KIH94496.1	Spsc_12357	LMZA3714
OG0001944	OAA64523.1	SCUR_2301-RA	SPHA_2837-RA	SPRO_1351-RA	SVAR_2396-RA	SPPA_04096	KIH94500.1	Spsc_12343	LMZA3709
OG0001945	OAA64538.1	SCUR_2311-RA	SPHA_5397-RA	SPRO_1691-RA	SVAR_2413-RA	SPPA_05580	KIH94268.1	Spsc_12788	LMZA3941
OG0001946	OAA64545.1	SCUR_2316-RA	SPHA_5406-RA	SPRO_1699-RA	SVAR_2407-RA	SPPA_05593	KIH94274.1	Spsc_12776	LMZA3935
OG0001947	OAA61172.1	SCUR_2320-RA	SPHA_5113-RA	SPRO_2049-RA	SVAR_1981-RA	SPPA_08540	KIH90400.1	Spsc_11884	LMZA3536
OG0001948	OAA61169.1	SCUR_2323-RA	SPHA_5116-RA, SPHA_5117-RA	SPRO_2052-RA	SVAR_1977-RA	SPPA_08538	KIH90403.1	Spsc_11891
OG0001949	OAA61165.1	SCUR_2328-RA	SPHA_5120-RA	SPRO_2056-RA	SVAR_1974-RA	SPPA_08533	KIH90406.1	Spsc_11904	LMZA3542
OG0001950	OAA64534.1	SCUR_2308-RA	SPHA_3044-RA, SPHA_5408-RA	SPRO_1353-RA	SVAR_2397-RA	SPPA_04095	KIH94280.1	Spsc_12761
OG0001951	OAA64629.1	SCUR_2295-RA	SPHA_2848-RA	SPRO_1342-RA	SVAR_2386-RA	SPPA_04111	KIH94491.1	Spsc_12371	LMZA3719
OG0001952	OAA64257.1	SCUR_8227-RA	SPHA_0695-RA	SPRO_1867-RA	SVAR_2169-RA	SPPA_00354	KIH90335.1	Spsc_11748	LMZA3463
OG0001953	OAA56338.1	SCUR_7060-RA	SPHA_5165-RA	SPRO_7169-RA	SVAR_8866-RA	SPPA_06296	KIH94881.1	Spsc_04703	LMZA1995
OG0001954	OAA56345.1	SCUR_7063-RA	SPHA_5168-RA	SPRO_7166-RA	SVAR_8863-RA	SPPA_06291	KIH94884.1	Spsc_04707	LMZA1992
OG0001955	OAA65314.1	SCUR_7053-RA				SPPA_06309	KIH89840.1, KIH94870.1	Spsc_04691, Spsc_10849	LMZA2000, LMZA3510
OG0001956	OAA56339.1	SCUR_7061-RA	SPHA_5167-RA	SPRO_7168-RA	SVAR_8865-RA	SPPA_06295	KIH94882.1	Spsc_04704	LMZA1994
OG0001957	OAA53633.1	SCUR_7533-RA	SPHA_3176-RA	SPRO_5391-RA	SVAR_8376-RA	SPPA_09465	KIH87522.1	Spsc_00806	LMZA6329
OG0001958	OAA53642.1	SCUR_7536-RA	SPHA_3173-RA	SPRO_7654-RA	SVAR_8381-RA	SPPA_09470	KIH87528.1	Spsc_00795	LMZA6333
OG0001959	OAA66764.1	SCUR_6832-RA	SPHA_5588-RA	SPRO_7096-RA	SVAR_4438-RA	SPPA_07037	KIH86588.1	Spsc_07156	LMZA5673
OG0001960	OAA66770.1	SCUR_6846-RA	SPHA_5577-RA	SPRO_7110-RA	SVAR_4420-RA	SPPA_07010	KIH86572.1	Spsc_07131	LMZA5695
OG0001961	OAA66759.1	SCUR_6828-RA	SPHA_5592-RA	SPRO_7093-RA	SVAR_4441-RA	SPPA_07043	KIH86591.1	Spsc_07161	LMZA5670
OG0001962	OAA66761.1	SCUR_6831-RA	SPHA_5590-RA	SPRO_7095-RA	SVAR_4439-RA	SPPA_07042	KIH86589.1	Spsc_07157	LMZA5672
OG0001963		SCUR_4080-RA, SCUR_6840-RA			SVAR_4429-RA, SVAR_7802-RA	SPPA_07018, SPPA_10427	KIH93771.1	Spsc_05380	LMZA7380
OG0001964	OAA66769.1	SCUR_6845-RA	SPHA_5578-RA	SPRO_7109-RA	SVAR_4422-RA	SPPA_07009	KIH86573.1	Spsc_07132	LMZA5694
OG0001965	OAA63721.1	SCUR_7483-RA	SPHA_0134-RA	SPRO_0972-RA	SVAR_6728-RA	SPPA_02900	KIH88084.1	Spsc_16825	LMZA1491
OG0001966	OAA63719.1	SCUR_7486-RA	SPHA_0137-RA	SPRO_0970-RA	SVAR_6730-RA	SPPA_02897	KIH88086.1	Spsc_16821	LMZA1513
OG0001967	OAA62040.1	SCUR_7492-RA	SPHA_0331-RA	SPRO_0557-RA	SVAR_6325-RA	SPPA_02112	KIH88284.1	Spsc_16433	LMZA0768
OG0001968	OAA63734.1	SCUR_7482-RA	SPHA_0133-RA	SPRO_0973-RA	SVAR_6727-RA	SPPA_02901	KIH88083.1	Spsc_16827	LMZA1480
OG0001969	OAA63720.1	SCUR_7484-RA	SPHA_0135-RA	SPRO_0971-RA	SVAR_6729-RA	SPPA_02898	KIH88085.1	Spsc_16824	LMZA1502
OG0001970	OAA63733.1	SCUR_7487-RA	SPHA_0138-RA	SPRO_0969-RA	SVAR_6731-RA	SPPA_02895	KIH88087.1	Spsc_16819	LMZA1524
OG0001971	OAA62038.1	SCUR_7490-RA	SPHA_0334-RA	SPRO_0560-RA	SVAR_6328-RA	SPPA_02107	KIH88287.1	Spsc_16426	LMZA0772
OG0001972	OAA65310.1	SCUR_6859-RA			SVAR_2560-RA	SPPA_10073, SPPA_11223	KIH89917.1, KIH89918.1	Spsc_10975	LMZA3046
OG0001973	OAA55546.1	SCUR_6866-RA	SPHA_6864-RA	SPRO_4747-RA	SVAR_1188-RA	SPPA_10728	KIH92425.1	Spsc_02452	LMZA4833
OG0001974	OAA58035.1	SCUR_6868-RA	SPHA_6862-RA	SPRO_4744-RA	SVAR_1190-RA	SPPA_10726	KIH92423.1	Spsc_02450	LMZA4836
OG0001975	OAA55545.1	SCUR_6865-RA	SPHA_6865-RA	SPRO_4748-RA	SVAR_1187-RA	SPPA_10729	KIH92426.1	Spsc_02453	LMZA4832
OG0001976	OAA58469.1	SCUR_6005-RA	SPHA_3877-RA	SPRO_6575-RA	SVAR_4238-RA	SPPA_07920	KIH86410.1	Spsc_06848	LMZA5849
OG0001977	OAA58467.1	SCUR_6007-RA	SPHA_3880-RA	SPRO_6573-RA	SVAR_4240-RA	SPPA_07923		Spsc_06845, Spsc_06846	LMZA5851
OG0001978	OAA58465.1	SCUR_6009-RA	SPHA_3882-RA	SPRO_6571-RA	SVAR_4241-RA	SPPA_07924	KIH86407.1	Spsc_06841	LMZA5853
OG0001979	OAA66782.1	SCUR_6014-RA	SPHA_5567-RA	SPRO_7121-RA	SVAR_4410-RA	SPPA_06993	KIH86560.1	Spsc_07113	LMZA5708
OG0001980	OAA58468.1	SCUR_6006-RA	SPHA_3879-RA	SPRO_6574-RA	SVAR_4239-RA	SPPA_07922	KIH86409.1	Spsc_06847	LMZA5850
OG0001981	OAA58464.1	SCUR_6010-RA	SPHA_3883-RA	SPRO_6570-RA	SVAR_4242-RA	SPPA_07931	KIH86406.1	Spsc_06840	LMZA5854
OG0001982	OAA66781.1	SCUR_6013-RA	SPHA_5568-RA	SPRO_7120-RA	SVAR_4411-RA	SPPA_06995	KIH86561.1	Spsc_07117	LMZA5707
OG0001983	OAA66783.1	SCUR_6016-RA	SPHA_5564-RA	SPRO_7123-RA	SVAR_4409-RA	SPPA_06992	KIH86557.1	Spsc_07108	LMZA5710
OG0001984	OAA66575.1	SCUR_6025-RA	SPHA_5558-RA	SPRO_6446-RA	SVAR_4398-RA	SPPA_06974	KIH86549.1	Spsc_07095	LMZA5717
OG0001985	OAA66574.1	SCUR_6026-RA	SPHA_5557-RA	SPRO_6447-RA	SVAR_4397-RA	SPPA_06973	KIH86548.1	Spsc_07090	LMZA5718
OG0001986	OAA58601.1	SCUR_0378-RA	SPHA_3214-RA	SPRO_6739-RA	SVAR_7751-RA	SPPA_00461	KIH90588.1	Spsc_05982	LMZA7057
OG0001987	OAA58605.1	SCUR_0383-RA	SPHA_3216-RA	SPRO_6737-RA	SVAR_7753-RA	SPPA_00458	KIH90586.1	Spsc_05985	LMZA7055
OG0001988	OAA58609.1	SCUR_0390-RA	SPHA_3247-RA	SPRO_6733-RA	SVAR_7757-RA	SPPA_00451	KIH90582.1	Spsc_05992	LMZA7051
OG0001989	OAA58618.1	SCUR_0399-RA	SPHA_3238-RA	SPRO_6726-RA	SVAR_7766-RA	SPPA_00440	KIH90573.1	Spsc_06007	LMZA7042
OG0001990	OAA58621.1	SCUR_0401-RA	SPHA_3235-RA	SPRO_6723-RA	SVAR_7768-RA	SPPA_00437	KIH90571.1	Spsc_06012	LMZA7040
OG0001991	OAA58625.1	SCUR_0402-RA	SPHA_3233-RA	SPRO_6721-RA	SVAR_7770-RA	SPPA_00435	KIH90569.1	Spsc_06016	LMZA7038
OG0001992	OAA58627.1	SCUR_0404-RA	SPHA_3230-RA	SPRO_6718-RA	SVAR_7773-RA	SPPA_00434	KIH90566.1	Spsc_06020	LMZA7035
OG0001993	OAA58635.1	SCUR_0413-RA	SPHA_3224-RA	SPRO_6710-RA	SVAR_7783-RA	SPPA_00424	KIH90556.1	Spsc_06040	LMZA7027
OG0001994	OAA56234.1	SCUR_0415-RA	SPHA_3220-RA	SPRO_6707-RA	SVAR_7786-RA	SPPA_00421	KIH90553.1	Spsc_06046	LMZA7023
OG0001995	OAA56236.1	SCUR_0416-RA	SPHA_3221-RA	SPRO_6708-RA	SVAR_7785-RA	SPPA_00417	KIH90554.1	Spsc_06043	LMZA7024
OG0001996	OAA56229.1	SCUR_0426-RA	SPHA_3251-RA	SPRO_7317-RA	SVAR_7793-RA	SPPA_00408	KIH90542.1	Spsc_06068	LMZA7013
OG0001997	OAA58481.1	SCUR_0442-RA	SPHA_3266-RA	SPRO_7339-RA	SVAR_7403-RA	SPPA_08739	KIH90516.1	Spsc_06099	LMZA6986
[truncated: 11,488 more rows]

## Sheet: Shared orthogroups
Supplementary Table S1. Orthogroups shared exclusively by members of the Sporothrix pathogenic clade (46 orthogroups) or by environmental species (2 orthogroups).
Orthogroup	Sporothrix insectorum GCA_001636815.1	Sporothrix curviconia CBS959.73	Sporothrix phasma CBS119588	Sporothrix protearum CBS116654	Sporothrix variecibatus CBS121960	Sporothrix pallida GCA_000710705.2	Sporothri brasiliensis GCA_000820605.1	Sporothrix schenckii v2 GCA_000961545.1	Spoothrix globosa GCA_001630435.1	Description
OG0002778	1	1	2	1	2	2	0	0	0	High affinity iron permease ftrA
OG0007371	1	1	1	1	1	1	0	0	0	Putative cyclase-domain-containing protein
OG0008208	0	0	0	0	0	0	1	2	1	hypothetical protein
OG0008211	0	0	0	0	0	0	2	1	1	C2H2-type domain-containing protein
OG0008212	0	0	0	0	0	0	1	2	1	hypothetical protein
OG0008442	0	0	0	0	0	0	1	1	1	hypothetical protein
OG0008443	0	0	0	0	0	0	1	1	1	hypothetical protein
OG0008444	0	0	0	0	0	0	1	1	1	large tegument protein UL36; Provisional
OG0008447	0	0	0	0	0	0	1	1	1	hypothetical protein
OG0008448	0	0	0	0	0	0	1	1	1	hypothetical protein
OG0008449	0	0	0	0	0	0	1	1	1	Integral membrane protein (Fragment)
OG0008450	0	0	0	0	0	0	1	1	1	Low affinity iron transporter
OG0008451	0	0	0	0	0	0	1	1	1	hypothetical protein
OG0008453	0	0	0	0	0	0	1	1	1	hypothetical protein
OG0008454	0	0	0	0	0	0	1	1	1	autolysin; Reviewed
OG0008455	0	0	0	0	0	0	1	1	1	hypothetical protein
OG0008457	0	0	0	0	0	0	1	1	1	DNA polymerase III subunits gamma and tau; Provisional
OG0008458	0	0	0	0	0	0	1	1	1	hypothetical protein
OG0008462	0	0	0	0	0	0	1	1	1	alpha-ketoglutarate decarboxylase; Reviewed
OG0008464	0	0	0	0	0	0	1	1	1	hypothetical protein
OG0008470	0	0	0	0	0	0	1	1	1	hypothetical protein
OG0008473	0	0	0	0	0	0	1	1	1	hypothetical protein
OG0008477	0	0	0	0	0	0	1	1	1	hypothetical protein
OG0008478	0	0	0	0	0	0	1	1	1	hypothetical protein
OG0008479	0	0	0	0	0	0	1	1	1	hypothetical protein
OG0008480	0	0	0	0	0	0	1	1	1	Related to UV-induced protein uvi15
OG0008481	0	0	0	0	0	0	1	1	1	hypothetical protein
OG0008482	0	0	0	0	0	0	1	1	1	valyl-tRNA synthetase; Provisional
OG0008484	0	0	0	0	0	0	1	1	1	DNA segregation ATPase FtsK/SpoIIIE and related proteins [Cell cycle control, cell division, chromosome partitioning]; cl28087
OG0008485	0	0	0	0	0	0	1	1	1	hypothetical protein
OG0008486	0	0	0	0	0	0	1	1	1	APH domain-containing protein (Fragment)
OG0008487	0	0	0	0	0	0	1	1	1	hypothetical protein
OG0008488	0	0	0	0	0	0	1	1	1	hypothetical protein
OG0008491	0	0	0	0	0	0	1	1	1	hypothetical protein
OG0008492	0	0	0	0	0	0	1	1	1	Related to tetracycline resistance proteins
OG0008493	0	0	0	0	0	0	1	1	1	hypothetical protein
OG0008500	0	0	0	0	0	0	1	1	1	Maltoporin N-terminal extension
OG0008501	0	0	0	0	0	0	1	1	1	Sugar transporter conserved site
OG0008502	0	0	0	0	0	0	1	1	1	MYND-type domain-containing protein
OG0008505	0	0	0	0	0	0	1	1	1	hypothetical protein
OG0008509	0	0	0	0	0	0	1	1	1	hypothetical protein
OG0008510	0	0	0	0	0	0	1	1	1	Epimerase domain-containing protein (Fragment)
OG0008511	0	0	0	0	0	0	1	1	1	hypothetical protein
OG0008512	0	0	0	0	0	0	1	1	1	hypothetical protein
OG0008513	0	0	0	0	0	0	1	1	1	hypothetical protein
OG0008515	0	0	0	0	0	0	1	1	1	Apolipoprotein L; pfam05461
OG0008519	0	0	0	0	0	0	1	1	1	hypothetical protein
OG0008522	0	0	0	0	0	0	1	1	1	hypothetical protein
