# Supplementary material for: Long-read PacBio genome sequencing of four environmental saprophytic Sporothrix species spanning the pathogenic clade
Source: BMC Genomics. 2022 Jul 12;23:506. doi: 10.1186/s12864-022-08736-w (PMC9281073; doi:10.1186/s12864-022-08736-w)
Supplement: Supplementary file 3 — Additional file 3. [file 12864_2022_8736_MOESM3_ESM.xlsx]

## Sheet: CAZYmes families
Supplementary Table S2. Carbohydrate-active Enzymes (CAZY) families detected in Environmental and Pathogenic Sporothrix spp. *The genome annotation used (V2) was downloaded from the Sporothrix Genome DataBase (www.sporothrixgenomedatabase.unime.it)
CAZymes Family	S. brasiliensis GCA_000820605.1	S. globosa GCA_001630435.1	S. schenckii GCA_000961545.1 *	S. curviconia GCA_016097085.1	S. insectorum GCA_001636815.1	S. pallida GCA_000710705.2	S. phasma GCA_016097075.1	S. protearum GCA_016097115.1	S. variecibatus GCA_016097105.1	Total	% Clinical	% Environmental		Tot Clinical	Tot Environmental	Total	% Clinical	% Environmental
AA0	1	1	1	1	1	1	1	1	1	9	-0.235294	0.273598		3	6	9	0.235294	0.273598
AA1	10	8	10	6	10	11	7	9	11	82	-2.19608	2.46238		28	54	82	2.19608	2.46238
AA11	3	3	3	2	3	3	2	3	3	25	-0.705882	0.729594		9	16	25	0.705882	0.729594
AA12	1	1	1	3	3	1	0	2	1	13	-0.235294	0.455996		3	10	13	0.235294	0.455996
AA16	1	2	1	0	1	1	0	1	1	8	-0.313725	0.182399		4	4	8	0.313725	0.182399
AA2	5	4	6	4	4	4	1	3	3	34	-1.17647	0.866393		15	19	34	1.17647	0.866393
AA3	8	9	10	10	10	10	5	9	13	84	-2.11765	2.59918		27	57	84	2.11765	2.59918
AA4	2	3	3	3	2	2	0	1	4	20	-0.627451	0.547196		8	12	20	0.627451	0.547196
AA6	1	1	1	0	1	1	1	1	1	8	-0.235294	0.227998		3	5	8	0.235294	0.227998
AA7	3	2	3	4	4	3	0	3	4	26	-0.627451	0.820793		8	18	26	0.627451	0.820793
AA8	2	2	2	2	1	2	0	2	2	15	-0.470588	0.410397		6	9	15	0.470588	0.410397
AA9	15	13	16	12	15	12	3	5	11	102	-3.45098	2.64478		44	58	102	3.45098	2.64478
CBM1	28	30	36	22	38	35	15	25	33	262	-7.37255	7.66074		94	168	262	7.37255	7.66074
CBM10	1	1	1	0	0	0	0	1	0	4	-0.235294	0.0455996		3	1	4	0.235294	0.0455996
CBM12	1	1	1	1	1	1	0	1	1	8	-0.235294	0.227998		3	5	8	0.235294	0.227998
CBM13	2	2	2	1	3	1	0	0	4	15	-0.470588	0.410397		6	9	15	0.470588	0.410397
CBM14	0	0	1	0	3	1	1	1	1	8	-0.0784314	0.319197		1	7	8	0.0784314	0.319197
CBM16	1	1	1	0	0	0	0	1	1	5	-0.235294	0.0911993		3	2	5	0.235294	0.0911993
CBM18	14	8	13	8	9	12	3	7	8	82	-2.7451	2.14318		35	47	82	2.7451	2.14318
CBM19	0	0	1	1	1	1	1	1	1	7	-0.0784314	0.273598		1	6	7	0.0784314	0.273598
CBM2	6	6	9	6	9	10	1	6	9	62	-1.64706	1.86959		21	41	62	1.64706	1.86959
CBM20	4	4	4	2	3	3	2	3	4	29	-0.941176	0.775194		12	17	29	0.941176	0.775194
CBM21	1	1	1	1	1	1	1	1	1	9	-0.235294	0.273598		3	6	9	0.235294	0.273598
CBM22	1	1	2	0	0	1	1	1	1	8	-0.313725	0.182399		4	4	8	0.313725	0.182399
CBM23	0	0	0	0	1	0	0	0	0	1	0	0.0455996		0	1	1	0	0.0455996
CBM24	1	1	1	0	0	1	0	0	1	5	-0.235294	0.0911993		3	2	5	0.235294	0.0911993
CBM27	1	1	1	0	1	1	0	0	0	5	-0.235294	0.0911993		3	2	5	0.235294	0.0911993
CBM3	1	1	1	1	1	1	1	1	1	9	-0.235294	0.273598		3	6	9	0.235294	0.273598
CBM32	1	1	0	1	4	2	0	1	4	14	-0.156863	0.547196		2	12	14	0.156863	0.547196
CBM35	1	1	1	1	1	1	0	1	1	8	-0.235294	0.227998		3	5	8	0.235294	0.227998
CBM36	1	1	1	0	0	0	1	1	1	6	-0.235294	0.136799		3	3	6	0.235294	0.136799
CBM38	0	0	1	0	0	0	0	0	0	1	-0.0784314	0		1	0	1	0.0784314	0
CBM4	2	1	2	0	0	0	0	1	1	7	-0.392157	0.0911993		5	2	7	0.392157	0.0911993
CBM43	2	2	2	1	1	2	1	1	1	13	-0.470588	0.319197		6	7	13	0.470588	0.319197
CBM48	2	2	2	0	2	2	2	2	1	15	-0.470588	0.410397		6	9	15	0.470588	0.410397
CBM5	2	1	3	3	3	2	0	1	2	17	-0.470588	0.501596		6	11	17	0.470588	0.501596
CBM50	6	4	5	3	3	5	0	3	3	32	-1.17647	0.775194		15	17	32	1.17647	0.775194
CBM51	2	1	2	1	1	1	1	2	4	15	-0.392157	0.455996		5	10	15	0.392157	0.455996
CBM52	1	1	1	1	0	1	1	1	1	8	-0.235294	0.227998		3	5	8	0.235294	0.227998
CBM54	1	1	1	0	1	0	0	0	0	4	-0.235294	0.0455996		3	1	4	0.235294	0.0455996
CBM55	1	0	2	1	1	1	0	0	1	7	-0.235294	0.182399		3	4	7	0.235294	0.182399
CBM56	0	1	0	0	0	0	0	0	0	1	-0.0784314	0		1	0	1	0.0784314	0
CBM6	6	6	7	2	5	6	5	7	6	50	-1.4902	1.41359		19	31	50	1.4902	1.41359
CBM60	1	1	1	0	0	1	1	1	1	7	-0.235294	0.182399		3	4	7	0.235294	0.182399
CBM66	1	1	1	0	0	1	0	0	0	4	-0.235294	0.0455996		3	1	4	0.235294	0.0455996
CBM67	4	3	5	5	5	8	1	4	10	45	-0.941176	1.50479		12	33	45	0.941176	1.50479
CE0	0	1	0	0	1	1	0	1	1	5	-0.0784314	0.182399		1	4	5	0.0784314	0.182399
CE1	4	2	4	2	4	7	1	2	4	30	-0.784314	0.911993		10	20	30	0.784314	0.911993
CE12	1	1	1	2	1	2	1	1	2	12	-0.235294	0.410397		3	9	12	0.235294	0.410397
CE15	2	2	2	1	3	3	0	2	3	18	-0.470588	0.547196		6	12	18	0.470588	0.547196
CE16	2	2	2	1	2	2	2	2	2	17	-0.470588	0.501596		6	11	17	0.470588	0.501596
CE2	0	0	0	0	1	0	0	1	1	3	0	0.136799		0	3	3	0	0.136799
CE3	1	2	1	1	3	2	0	1	2	13	-0.313725	0.410397		4	9	13	0.313725	0.410397
CE4	3	3	3	2	4	4	1	3	3	26	-0.705882	0.775194		9	17	26	0.705882	0.775194
CE5	2	2	2	1	0	1	1	0	2	11	-0.470588	0.227998		6	5	11	0.470588	0.227998
CE8	2	2	2	1	0	2	2	1	2	14	-0.470588	0.364797		6	8	14	0.470588	0.364797
CE9	1	1	2	1	2	0	1	1	1	10	-0.313725	0.273598		4	6	10	0.313725	0.273598
GH0	5	6	6	3	4	7	3	6	4	44	-1.33333	1.23119		17	27	44	1.33333	1.23119
GH1	1	1	2	1	1	4	1	2	4	17	-0.313725	0.592795		4	13	17	0.313725	0.592795
GH10	2	2	2	1	2	2	0	2	2	15	-0.470588	0.410397		6	9	15	0.470588	0.410397
GH105	1	1	1	0	0	2	1	1	2	9	-0.235294	0.273598		3	6	9	0.235294	0.273598
GH106	1	1	1	0	1	2	1	1	3	11	-0.235294	0.364797		3	8	11	0.235294	0.364797
GH11	3	3	3	2	1	3	2	2	3	22	-0.705882	0.592795		9	13	22	0.705882	0.592795
GH115	1	1	2	1	3	1	1	2	3	15	-0.313725	0.501596		4	11	15	0.313725	0.501596
GH12	1	0	1	0	0	1	0	0	1	4	-0.156863	0.0911993		2	2	4	0.156863	0.0911993
GH125	4	4	5	3	5	4	4	4	4	37	-1.01961	1.09439		13	24	37	1.01961	1.09439
GH127	1	1	1	0	0	1	0	1	1	6	-0.235294	0.136799		3	3	6	0.235294	0.136799
GH128	0	0	0	1	1	0	1	2	1	6	0	0.273598		0	6	6	0	0.273598
GH13	5	5	6	5	5	7	5	5	6	49	-1.2549	1.50479		16	33	49	1.2549	1.50479
GH130	1	1	1	1	0	1	0	1	1	7	-0.235294	0.182399		3	4	7	0.235294	0.182399
GH131	3	3	4	2	3	2	1	2	3	23	-0.784314	0.592795		10	13	23	0.784314	0.592795
GH132	2	2	3	0	1	1	2	2	1	14	-0.54902	0.319197		7	7	14	0.54902	0.319197
GH133	1	1	1	1	1	1	1	1	1	9	-0.235294	0.273598		3	6	9	0.235294	0.273598
GH141	0	0	1	0	1	0	0	0	0	2	-0.0784314	0.0455996		1	1	2	0.0784314	0.0455996
GH15	3	3	3	2	2	2	2	2	3	22	-0.705882	0.592795		9	13	22	0.705882	0.592795
GH154	2	2	2	1	1	3	2	2	3	18	-0.470588	0.547196		6	12	18	0.470588	0.547196
GH16	9	8	10	3	7	8	4	8	9	66	-2.11765	1.77839		27	39	66	2.11765	1.77839
GH17	3	4	5	1	4	4	2	2	2	27	-0.941176	0.683995		12	15	27	0.941176	0.683995
GH18	15	10	14	8	12	12	5	8	9	93	-3.05882	2.46238		39	54	93	3.05882	2.46238
GH2	7	7	8	9	7	6	2	7	12	65	-1.72549	1.96078		22	43	65	1.72549	1.96078
GH20	1	1	1	1	2	1	1	1	2	11	-0.235294	0.364797		3	8	11	0.235294	0.364797
GH23	0	0	0	0	1	0	0	0	0	1	0	0.0455996		0	1	1	0	0.0455996
GH27	0	0	0	0	0	0	0	0	1	1	0	0.0455996		0	1	1	0	0.0455996
GH28	5	4	5	3	4	3	2	3	7	36	-1.09804	1.00319		14	22	36	1.09804	1.00319
GH29	0	0	0	1	1	0	0	0	1	3	0	0.136799		0	3	3	0	0.136799
GH3	12	11	13	12	14	15	8	14	25	124	-2.82353	4.01277		36	88	124	2.82353	4.01277
GH30	2	3	3	2	4	3	0	2	5	24	-0.627451	0.729594		8	16	24	0.627451	0.729594
GH31	5	5	5	3	3	4	2	4	5	36	-1.17647	0.957592		15	21	36	1.17647	0.957592
GH32	0	0	2	1	0	0	0	1	0	4	-0.156863	0.0911993		2	2	4	0.156863	0.0911993
GH33	1	1	1	0	1	1	0	0	1	6	-0.235294	0.136799		3	3	6	0.235294	0.136799
GH35	2	2	1	3	2	1	0	0	2	13	-0.392157	0.364797		5	8	13	0.392157	0.364797
GH36	1	1	1	1	1	1	1	1	1	9	-0.235294	0.273598		3	6	9	0.235294	0.273598
GH37	2	2	2	1	2	2	2	2	2	17	-0.470588	0.501596		6	11	17	0.470588	0.501596
GH38	1	1	1	1	1	1	1	1	1	9	-0.235294	0.273598		3	6	9	0.235294	0.273598
GH43	5	5	7	4	5	7	2	5	7	47	-1.33333	1.36799		17	30	47	1.33333	1.36799
GH45	1	1	1	2	1	1	0	1	1	9	-0.235294	0.273598		3	6	9	0.235294	0.273598
GH47	7	7	7	5	7	6	5	7	7	58	-1.64706	1.68719		21	37	58	1.64706	1.68719
GH49	1	0	1	1	0	0	0	0	0	3	-0.156863	0.0455996		2	1	3	0.156863	0.0455996
GH5	13	15	16	9	13	13	8	11	14	112	-3.45098	3.10078		44	68	112	3.45098	3.10078
GH51	1	1	0	3	0	0	0	1	2	8	-0.156863	0.273598		2	6	8	0.156863	0.273598
GH53	1	1	1	1	1	1	0	0	1	7	-0.235294	0.182399		3	4	7	0.235294	0.182399
GH55	5	8	8	5	6	9	3	6	4	54	-1.64706	1.50479		21	33	54	1.64706	1.50479
GH6	1	1	1	1	1	1	1	1	1	9	-0.235294	0.273598		3	6	9	0.235294	0.273598
GH62	0	0	1	1	1	1	0	0	1	5	-0.0784314	0.182399		1	4	5	0.0784314	0.182399
GH63	2	2	2	0	2	1	1	1	1	12	-0.470588	0.273598		6	6	12	0.470588	0.273598
GH64	2	2	2	2	2	2	2	2	2	18	-0.470588	0.547196		6	12	18	0.470588	0.547196
GH67	1	1	1	0	0	0	0	1	1	5	-0.235294	0.0911993		3	2	5	0.235294	0.0911993
GH7	5	5	5	2	6	6	2	3	5	39	-1.17647	1.09439		15	24	39	1.17647	1.09439
GH72	4	4	4	2	3	4	4	4	4	33	-0.941176	0.957592		12	21	33	0.941176	0.957592
GH76	9	9	9	6	9	7	7	9	8	73	-2.11765	2.09758		27	46	73	2.11765	2.09758
GH78	3	2	6	5	6	9	2	3	8	44	-0.862745	1.50479		11	33	44	0.862745	1.50479
GH79	1	0	1	0	1	1	0	0	2	6	-0.156863	0.182399		2	4	6	0.156863	0.182399
GH81	1	1	1	1	1	1	0	1	1	8	-0.235294	0.227998		3	5	8	0.235294	0.227998
GH88	2	2	2	1	2	3	1	2	3	18	-0.470588	0.547196		6	12	18	0.470588	0.547196
GH92	3	3	3	4	4	3	4	3	4	31	-0.705882	1.00319		9	22	31	0.705882	1.00319
GH93	3	2	3	2	1	2	0	0	1	14	-0.627451	0.273598		8	6	14	0.627451	0.273598
GH94	1	1	1	1	1	1	0	1	1	8	-0.235294	0.227998		3	5	8	0.235294	0.227998
GH95	1	0	1	0	0	0	0	0	1	3	-0.156863	0.0455996		2	1	3	0.156863	0.0455996
GT0	1	1	2	2	1	2	1	2	2	14	-0.313725	0.455996		4	10	14	0.313725	0.455996
GT1	3	3	3	2	3	3	3	3	3	26	-0.705882	0.775194		9	17	26	0.705882	0.775194
GT109	0	0	0	0	1	0	0	0	0	1	0	0.0455996		0	1	1	0	0.0455996
GT15	3	3	3	1	3	3	3	2	3	24	-0.705882	0.683995		9	15	24	0.705882	0.683995
GT17	1	1	1	1	2	0	1	1	1	9	-0.235294	0.273598		3	6	9	0.235294	0.273598
GT2	13	11	13	9	12	13	10	14	11	106	-2.90196	3.14637		37	69	106	2.90196	3.14637
GT20	3	3	3	3	3	3	3	3	3	27	-0.705882	0.820793		9	18	27	0.705882	0.820793
GT21	1	1	1	1	0	0	1	1	1	7	-0.235294	0.182399		3	4	7	0.235294	0.182399
GT22	4	4	4	2	2	3	3	4	4	30	-0.941176	0.820793		12	18	30	0.941176	0.820793
GT24	1	1	1	2	1	1	1	1	1	10	-0.235294	0.319197		3	7	10	0.235294	0.319197
GT25	1	0	1	1	1	1	0	1	1	7	-0.156863	0.227998		2	5	7	0.156863	0.227998
GT3	1	1	1	1	1	1	1	1	1	9	-0.235294	0.273598		3	6	9	0.235294	0.273598
GT31	0	0	0	0	1	0	0	0	0	1	0	0.0455996		0	1	1	0	0.0455996
GT32	5	5	5	2	5	3	0	4	4	33	-1.17647	0.820793		15	18	33	1.17647	0.820793
GT33	1	1	1	0	1	0	1	1	1	7	-0.235294	0.182399		3	4	7	0.235294	0.182399
GT34	2	2	2	2	2	2	2	2	2	18	-0.470588	0.547196		6	12	18	0.470588	0.547196
GT35	1	1	1	1	1	1	1	1	1	9	-0.235294	0.273598		3	6	9	0.235294	0.273598
GT39	3	3	3	2	3	2	3	3	3	25	-0.705882	0.729594		9	16	25	0.705882	0.729594
GT4	5	5	5	3	5	5	3	4	5	40	-1.17647	1.13999		15	25	40	1.17647	1.13999
GT41	1	1	1	1	1	1	2	1	1	10	-0.235294	0.319197		3	7	10	0.235294	0.319197
GT43	0	0	0	1	0	0	0	0	0	1	0	0.0455996		0	1	1	0	0.0455996
GT48	1	1	1	1	1	1	2	1	1	10	-0.235294	0.319197		3	7	10	0.235294	0.319197
GT50	1	1	1	0	1	1	1	1	1	8	-0.235294	0.227998		3	5	8	0.235294	0.227998
GT57	2	2	3	2	1	2	2	2	2	18	-0.54902	0.501596		7	11	18	0.54902	0.501596
GT58	1	1	1	1	1	0	1	1	1	8	-0.235294	0.227998		3	5	8	0.235294	0.227998
GT59	1	1	1	1	1	1	0	1	1	8	-0.235294	0.227998		3	5	8	0.235294	0.227998
GT62	3	3	3	2	3	3	2	2	3	24	-0.705882	0.683995		9	15	24	0.705882	0.683995
GT66	1	1	1	1	1	1	1	1	1	9	-0.235294	0.273598		3	6	9	0.235294	0.273598
GT69	4	5	5	3	3	4	2	4	4	34	-1.09804	0.911993		14	20	34	1.09804	0.911993
GT71	1	1	1	1	1	1	1	1	1	9	-0.235294	0.273598		3	6	9	0.235294	0.273598
GT76	1	1	1	1	1	1	1	1	1	9	-0.235294	0.273598		3	6	9	0.235294	0.273598
GT8	2	2	2	0	1	2	2	2	2	15	-0.470588	0.410397		6	9	15	0.470588	0.410397
GT90	4	4	5	4	5	5	4	3	4	38	-1.01961	1.13999		13	25	38	1.01961	1.13999
PL26	0	0	0	1	0	0	0	1	0	2	0	0.0911993		0	2	2	0	0.0911993
PL38	1	1	1	0	1	1	0	0	0	5	-0.235294	0.0911993		3	2	5	0.235294	0.0911993
														1275	2193	3468
CAZYmes detected by ≥ 2 tools	S. brasiliensis GCA_000820605.1	S. globosa GCA_001630435.1	S. schenckii GCA_000961545.1 *	S. curviconia GCA_016097085.1	S. insectorum GCA_001636815.1	S. pallida GCA_000710705.2	S. phasma GCA_016097075.1	S. protearum GCA_016097115.1	S. variecibatus GCA_016097105.1	Total	% Clinical	% Environmental		Tot Clinical	Tot Environmental	Total	% Clinical	% Environmental
GH	176	170	201	132	171	185	99	154	211	43.2238	-42.902	43.4109		547	952	1499	42.902	43.4109
CBM	96	86	112	62	98	102	39	75	103	22.2895	-23.0588	21.8422		294	479	773	23.0588	21.8422
GT	72	70	76	54	69	66	58	69	70	17.4164	-17.098	17.6015		218	386	604	17.098	17.6015
AA	52	49	57	47	55	51	20	40	55	12.2837	-12.3922	12.2207		158	268	426	12.3922	12.2207
CE	18	18	19	12	21	24	9	15	23	4.58478	-4.31373	4.74236		55	104	159	4.31373	4.74236
PL	1	1	1	1	1	1	0	1	0	0.201845	-0.235294	0.182399		3	4	7	0.235294	0.182399
total	415	394	466	308	415	429	225	354	462	3468				1275	2193	3468
