# Supplementary material for: Long-read PacBio genome sequencing of four environmental saprophytic Sporothrix species spanning the pathogenic clade
Source: BMC Genomics. 2022 Jul 12;23:506. doi: 10.1186/s12864-022-08736-w (PMC9281073; doi:10.1186/s12864-022-08736-w)
Supplement: Supplementary file 4 — Additional file 4. [file 12864_2022_8736_MOESM4_ESM.xlsx]

## Sheet: List of KO terms
Supplementary Table S3. List of 3,484 unique KO terms identified in Sporothrix genomes. KO terms found exclusively in at least one genome of the pathogenic (25 KO terms) or environmental (111 KO terms) species are highlighted in red and green, respectively.
KO description	KO	S. brasiliensis	S. globosa	S. schenckii	S. curviconia	S. insectorum	Spallida	S. phasma	S. protearum	S. variecibatus
glycerol-3-phosphate dehydrogenase (NAD+) [EC:1.1.1.8]	K00006	1	1	1	0	1	1	0	1	1
L-iditol 2-dehydrogenase [EC:1.1.1.14]	K00008	4	3	4	1	6	6	0	2	6
mannitol-1-phosphate 5-dehydrogenase [EC:1.1.1.17]	K00009	1	1	1	1	1	1	1	1	1
myo-inositol 2-dehydrogenase / D-chiro-inositol 1-dehydrogenase [EC:1.1.1.18 1.1.1.369]	K00010	0	0	0	0	1	0	0	0	0
UDPglucose 6-dehydrogenase [EC:1.1.1.22]	K00012	1	1	1	1	0	1	0	1	0
histidinol dehydrogenase [EC:1.1.1.23]	K00013	1	1	1	0	1	1	1	1	0
shikimate dehydrogenase [EC:1.1.1.25]	K00014	1	1	1	0	1	1	0	1	0
glyoxylate reductase [EC:1.1.1.26]	K00015	4	4	4	1	4	3	1	1	4
3-hydroxyisobutyrate dehydrogenase [EC:1.1.1.31]	K00020	2	2	2	0	2	1	0	1	1
hydroxymethylglutaryl-CoA reductase (NADPH) [EC:1.1.1.34]	K00021	1	1	1	1	1	2	1	1	1
malate dehydrogenase [EC:1.1.1.37]	K00026	2	2	2	0	2	2	1	1	1
malate dehydrogenase (oxaloacetate-decarboxylating)(NADP+) [EC:1.1.1.40]	K00029	2	2	2	0	2	2	2	2	2
isocitrate dehydrogenase (NAD+) [EC:1.1.1.41]	K00030	2	2	2	1	2	1	1	2	2
isocitrate dehydrogenase [EC:1.1.1.42]	K00031	1	1	1	2	1	3	1	1	2
6-phosphogluconate dehydrogenase [EC:1.1.1.44 1.1.1.343]	K00033	1	1	1	1	1	1	1	1	1
glucose-6-phosphate 1-dehydrogenase [EC:1.1.1.49 1.1.1.363]	K00036	1	1	1	0	1	1	0	1	1
mannitol 2-dehydrogenase [EC:1.1.1.67]	K00045	1	1	1	0	0	1	1	1	1
3-isopropylmalate dehydrogenase [EC:1.1.1.85]	K00052	2	2	2	1	2	2	1	2	1
ketol-acid reductoisomerase [EC:1.1.1.86]	K00053	1	1	1	1	1	1	1	1	1
aryl-alcohol dehydrogenase [EC:1.1.1.90]	K00055	1	1	1	0	0	3	1	0	1
D-3-phosphoglycerate dehydrogenase / 2-oxoglutarate reductase [EC:1.1.1.95 1.1.1.399]	K00058	2	2	2	2	3	2	1	1	2
3-oxoacyl-[acyl-carrier protein] reductase [EC:1.1.1.100]	K00059	3	2	3	2	5	4	1	2	6
D-arabinose 1-dehydrogenase [EC:1.1.1.116]	K00062	1	1	1	1	1	0	0	1	0
2-dehydro-3-deoxy-D-gluconate 5-dehydrogenase [EC:1.1.1.127]	K00065	1	1	1	1	2	1	0	1	1
3-hydroxybutyryl-CoA dehydrogenase [EC:1.1.1.157]	K00074	1	1	1	0	1	1	0	1	0
2-dehydropantoate 2-reductase [EC:1.1.1.169]	K00077	4	3	4	2	5	3	3	5	4
dihydrodiol dehydrogenase / D-xylose 1-dehydrogenase (NADP) [EC:1.3.1.20 1.1.1.179]	K00078	1	1	1	1	2	2	0	2	5
IMP dehydrogenase [EC:1.1.1.205]	K00088	1	1	1	1	1	1	1	1	1
L-lactate dehydrogenase (cytochrome) [EC:1.1.2.3]	K00101	1	2	3	0	2	3	0	2	1
D-lactate dehydrogenase (cytochrome) [EC:1.1.2.4]	K00102	3	3	3	3	3	3	2	2	3
xanthine dehydrogenase/oxidase [EC:1.17.1.4 1.17.3.2]	K00106	1	1	1	0	1	1	0	1	0
D-arabinono-1,4-lactone oxidase [EC:1.1.3.37]	K00107	1	1	1	1	1	1	1	1	1
choline dehydrogenase [EC:1.1.99.1]	K00108	4	4	5	1	5	4	0	3	3
2-hydroxyglutarate dehydrogenase [EC:1.1.99.2]	K00109	1	1	1	0	0	1	0	1	1
glycerol-3-phosphate dehydrogenase [EC:1.1.5.3]	K00111	2	2	2	3	2	2	2	2	2
S-(hydroxymethyl)glutathione dehydrogenase / alcohol dehydrogenase [EC:1.1.1.284 1.1.1.1]	K00121	1	1	1	0	1	1	0	1	1
formate dehydrogenase [EC:1.17.1.9]	K00122	1	1	1	0	1	1	1	1	1
aldehyde dehydrogenase (NAD+) [EC:1.2.1.3]	K00128	3	3	3	1	3	4	1	2	4
betaine-aldehyde dehydrogenase [EC:1.2.1.8]	K00130	0	1	1	0	0	0	0	0	0
aspartate-semialdehyde dehydrogenase [EC:1.2.1.11]	K00133	1	1	2	1	0	1	0	1	1
glyceraldehyde 3-phosphate dehydrogenase (phosphorylating) [EC:1.2.1.12]	K00134	1	1	1	0	1	1	1	1	1
succinate-semialdehyde dehydrogenase / glutarate-semialdehyde dehydrogenase [EC:1.2.1.16 1.2.1.79 1.2.1.20]	K00135	2	3	3	1	7	7	1	2	7
succinate-semialdehyde dehydrogenase [EC:1.2.1.24]	K00139	0	0	0	0	0	1	0	0	1
malonate-semialdehyde dehydrogenase (acetylating) / methylmalonate-semialdehyde dehydrogenase [EC:1.2.1.18 1.2.1.27]	K00140	1	1	1	1	1	3	1	1	3
L-2-aminoadipate reductase [EC:1.2.1.95]	K00143	1	1	1	0	1	1	0	0	0
N-acetyl-gamma-glutamyl-phosphate reductase [EC:1.2.1.38]	K00145	1	1	1	0	1	1	0	1	1
glutamate-5-semialdehyde dehydrogenase [EC:1.2.1.41]	K00147	1	1	1	0	1	1	0	0	1
aldehyde dehydrogenase family 9 member A1 [EC:1.2.1.47 1.2.1.3]	K00149	0	0	0	0	0	1	0	0	1
pyruvate dehydrogenase E1 component alpha subunit [EC:1.2.4.1]	K00161	1	1	1	0	1	1	1	1	1
pyruvate dehydrogenase E1 component beta subunit [EC:1.2.4.1]	K00162	1	1	1	1	1	0	0	1	1
2-oxoglutarate dehydrogenase E1 component [EC:1.2.4.2]	K00164	1	1	1	0	1	1	0	1	1
2-oxoisovalerate dehydrogenase E1 component alpha subunit [EC:1.2.4.4]	K00166	1	0	1	0	1	1	0	1	1
2-oxoisovalerate dehydrogenase E1 component beta subunit [EC:1.2.4.4]	K00167	1	1	1	1	1	1	0	1	1
prephenate dehydrogenase (NADP+) [EC:1.3.1.13]	K00211	1	0	1	1	1	1	0	1	1
maleylacetate reductase [EC:1.3.1.32]	K00217	1	1	1	0	1	2	0	1	1
Delta14-sterol reductase [EC:1.3.1.70]	K00222	1	1	1	0	1	1	0	1	1
Delta24(24(1))-sterol reductase [EC:1.3.1.71]	K00223	1	1	1	0	1	1	1	1	1
dihydroorotate dehydrogenase (fumarate) [EC:1.3.98.1]	K00226	1	1	1	0	1	1	0	1	1
Delta7-sterol 5-desaturase [EC:1.14.19.20]	K00227	1	1	1	1	1	1	1	1	1
coproporphyrinogen III oxidase [EC:1.3.3.3]	K00228	1	1	1	1	1	1	1	1	1
protoporphyrinogen/coproporphyrinogen III oxidase [EC:1.3.3.4 1.3.3.15]	K00231	0	1	2	0	1	1	1	1	1
acyl-CoA oxidase [EC:1.3.3.6]	K00232	0	0	0	1	0	0	0	0	0
succinate dehydrogenase (ubiquinone) flavoprotein subunit [EC:1.3.5.1]	K00234	1	1	1	1	1	1	0	1	1
succinate dehydrogenase (ubiquinone) iron-sulfur subunit [EC:1.3.5.1]	K00235	1	1	1	0	1	1	0	0	0
succinate dehydrogenase (ubiquinone) cytochrome b560 subunit	K00236	0	0	0	0	0	1	0	0	0
succinate dehydrogenase (ubiquinone) membrane anchor subunit	K00237	1	1	1	1	1	1	1	1	1
succinate dehydrogenase / fumarate reductase, flavoprotein subunit [EC:1.3.5.1 1.3.5.4]	K00239	1	1	1	1	1	1	0	1	1
succinate dehydrogenase / fumarate reductase, iron-sulfur subunit [EC:1.3.5.1 1.3.5.4]	K00240	1	1	1	1	1	1	0	1	1
fumarate reductase flavoprotein subunit [EC:1.3.5.4]	K00244	1	1	1	0	1	0	0	1	0
acyl-CoA dehydrogenase [EC:1.3.8.7]	K00249	4	4	4	1	2	3	1	1	2
glutaryl-CoA dehydrogenase [EC:1.3.8.6]	K00252	1	1	1	1	1	1	1	1	0
isovaleryl-CoA dehydrogenase [EC:1.3.8.4]	K00253	1	1	1	1	1	1	1	1	1
dihydroorotate dehydrogenase [EC:1.3.5.2]	K00254	1	1	2	1	0	1	0	1	1
glutamate dehydrogenase (NADP+) [EC:1.4.1.4]	K00262	1	1	1	1	1	1	0	1	1
glutamate synthase (NADH) [EC:1.4.1.14]	K00264	1	1	1	0	1	1	1	1	1
glutamate synthase (NADPH) large chain [EC:1.4.1.13]	K00265	1	1	1	0	1	1	0	1	0
glutamate synthase (NADPH) small chain [EC:1.4.1.13]	K00266	1	1	1	0	1	1	0	1	1
D-amino-acid oxidase [EC:1.4.3.3]	K00273	3	3	4	1	5	3	2	4	4
monoamine oxidase [EC:1.4.3.4]	K00274	1	1	1	1	4	1	0	1	1
pyridoxamine 5'-phosphate oxidase [EC:1.4.3.5]	K00275	2	2	3	1	3	2	3	3	3
primary-amine oxidase [EC:1.4.3.21]	K00276	2	4	4	1	3	2	2	3	4
glycine dehydrogenase [EC:1.4.4.2]	K00281	1	1	1	1	1	1	1	1	1
pyrroline-5-carboxylate reductase [EC:1.5.1.2]	K00286	1	2	3	2	1	2	1	2	2
dihydrofolate reductase [EC:1.5.1.3]	K00287	1	1	1	1	1	1	0	1	1
methylenetetrahydrofolate dehydrogenase (NADP+) / methenyltetrahydrofolate cyclohydrolase / formyltetrahydrofolate synthetase [EC:1.5.1.5 3.5.4.9 6.3.4.3]	K00288	1	1	1	1	1	0	1	1	1
saccharopine dehydrogenase (NAD+, L-lysine forming) [EC:1.5.1.7]	K00290	1	1	1	1	1	1	0	1	1
saccharopine dehydrogenase (NADP+, L-glutamate forming) [EC:1.5.1.10]	K00293	1	1	1	0	1	1	0	1	0
1-pyrroline-5-carboxylate dehydrogenase [EC:1.2.1.88]	K00294	1	1	1	1	1	1	1	1	2
methylenetetrahydrofolate dehydrogenase (NAD+) [EC:1.5.1.15]	K00295	1	1	1	1	1	1	1	1	1
methylenetetrahydrofolate reductase (NADH) [EC:1.5.1.54]	K00297	2	2	2	0	2	2	1	2	2
sarcosine oxidase / L-pipecolate oxidase [EC:1.5.3.1 1.5.3.7]	K00306	1	1	1	0	3	1	2	2	1
electron-transferring-flavoprotein dehydrogenase [EC:1.5.5.1]	K00311	1	1	1	1	1	1	0	1	1
proline dehydrogenase [EC:1.5.5.2]	K00318	1	1	1	1	1	1	0	1	1
H+-translocating NAD(P) transhydrogenase [EC:1.6.1.2 7.1.1.1]	K00323	1	1	1	0	1	1	1	0	1
H+-translocating NAD(P) transhydrogenase subunit alpha [EC:1.6.1.2 7.1.1.1]	K00324	1	1	1	1	1	1	1	0	1
cytochrome-b5 reductase [EC:1.6.2.2]	K00326	3	4	5	1	4	3	4	3	4
NADPH-ferrihemoprotein reductase [EC:1.6.2.4]	K00327	1	1	1	0	1	1	0	1	1
NADH-quinone oxidoreductase subunit B [EC:7.1.1.2]	K00331	2	2	2	0	1	2	1	0	2
NADH-quinone oxidoreductase subunit C [EC:7.1.1.2]	K00332	1	1	1	0	1	1	0	1	0
NADH-quinone oxidoreductase subunit D [EC:7.1.1.2]	K00333	1	1	1	0	1	1	1	1	1
NADH-quinone oxidoreductase subunit E [EC:7.1.1.2]	K00334	1	1	1	0	1	0	1	1	1
NADH-quinone oxidoreductase subunit I [EC:7.1.1.2]	K00338	1	1	1	0	1	1	0	1	1
NADH-quinone oxidoreductase subunit L [EC:7.1.1.2]	K00341	1	0	0	0	0	0	0	0	0
NADH-quinone oxidoreductase subunit N [EC:7.1.1.2]	K00343	1	0	0	0	0	0	0	0	0
NADPH:quinone reductase [EC:1.6.5.5]	K00344	1	2	2	1	3	3	2	3	4
NADPH2 dehydrogenase [EC:1.6.99.1]	K00354	1	1	2	0	1	4	0	0	2
nitrite reductase (NADH) large subunit [EC:1.7.1.15]	K00362	1	0	1	0	1	1	0	1	1
urate oxidase [EC:1.7.3.3]	K00365	1	1	1	0	1	1	1	1	1
nitrite reductase (NO-forming) [EC:1.7.2.1]	K00368	0	1	0	0	0	0	0	0	0
sulfite reductase (NADPH) flavoprotein alpha-component [EC:1.8.1.2]	K00380	1	1	1	0	1	1	0	1	1
sulfite reductase (NADPH) hemoprotein beta-component [EC:1.8.1.2]	K00381	1	1	1	1	1	1	1	1	1
dihydrolipoamide dehydrogenase [EC:1.8.1.4]	K00382	1	1	1	0	1	1	1	1	1
glutathione reductase (NADPH) [EC:1.8.1.7]	K00383	1	1	1	0	1	1	1	0	1
thioredoxin reductase (NADPH) [EC:1.8.1.9]	K00384	1	1	1	1	1	1	1	0	1
sulfite oxidase [EC:1.8.3.1]	K00387	0	1	1	0	0	1	2	1	0
putative membrane protein	K00389	3	4	4	1	5	2	1	2	3
phosphoadenosine phosphosulfate reductase [EC:1.8.4.8 1.8.4.10]	K00390	1	1	1	0	1	1	1	1	1
ubiquinol-cytochrome c reductase iron-sulfur subunit [EC:7.1.1.8]	K00411	1	1	1	1	1	1	1	1	1
ubiquinol-cytochrome c reductase cytochrome b subunit	K00412	1	0	0	0	0	0	0	0	0
ubiquinol-cytochrome c reductase cytochrome c1 subunit	K00413	1	1	1	1	1	1	2	1	1
ubiquinol-cytochrome c reductase core subunit 2	K00415	1	1	1	1	0	1	0	1	1
ubiquinol-cytochrome c reductase subunit 6	K00416	1	1	1	0	1	1	1	1	1
ubiquinol-cytochrome c reductase subunit 7	K00417	1	1	1	1	1	1	1	1	1
ubiquinol-cytochrome c reductase subunit 8	K00418	1	1	1	1	1	1	1	1	1
ubiquinol-cytochrome c reductase subunit 9	K00419	0	1	1	1	0	0	2	1	1
ubiquinol-cytochrome c reductase subunit 10	K00420	0	0	0	0	1	0	0	0	0
glutathione peroxidase [EC:1.11.1.9]	K00432	1	1	1	1	1	1	1	1	1
gentisate 1,2-dioxygenase [EC:1.13.11.4]	K00450	0	1	0	0	0	0	0	0	1
homogentisate 1,2-dioxygenase [EC:1.13.11.5]	K00451	2	2	2	6	1	3	4	2	5
3-hydroxyanthranilate 3,4-dioxygenase [EC:1.13.11.6]	K00452	1	1	1	1	1	1	1	1	1
cysteine dioxygenase [EC:1.13.11.20]	K00456	1	1	1	1	1	1	1	1	1
4-hydroxyphenylpyruvate dioxygenase [EC:1.13.11.27]	K00457	1	1	1	0	1	1	1	1	1
nitronate monooxygenase [EC:1.13.12.16]	K00459	4	4	4	3	4	2	4	4	4
indoleamine 2,3-dioxygenase [EC:1.13.11.52]	K00463	3	3	4	2	3	3	3	3	3
lactate 2-monooxygenase [EC:1.13.12.4]	K00467	1	1	1	0	0	1	0	0	1
inositol oxygenase [EC:1.13.99.1]	K00469	1	1	2	1	1	1	1	1	1
prolyl 4-hydroxylase [EC:1.14.11.2]	K00472	1	1	2	0	1	2	0	0	2
trimethyllysine dioxygenase [EC:1.14.11.8]	K00474	1	1	1	0	1	1	1	0	1
phytanoyl-CoA hydroxylase [EC:1.14.11.18]	K00477	1	1	1	1	1	0	1	1	1
salicylate hydroxylase [EC:1.14.13.1]	K00480	3	4	4	1	3	4	0	1	2
dimethylaniline monooxygenase (N-oxide forming) [EC:1.14.13.8]	K00485	1	1	1	1	1	1	0	1	2
kynurenine 3-monooxygenase [EC:1.14.13.9]	K00486	1	1	1	0	1	1	1	1	1
tyrosinase [EC:1.14.18.1]	K00505	6	4	6	0	7	5	0	2	5
stearoyl-CoA desaturase (Delta-9 desaturase) [EC:1.14.19.1]	K00507	1	1	1	1	1	1	0	1	1
squalene monooxygenase [EC:1.14.14.17]	K00511	1	1	1	2	3	0	1	2	1
ferric-chelate reductase [EC:1.16.1.7]	K00521	1	0	1	0	1	0	0	0	0
ribonucleoside-diphosphate reductase alpha chain [EC:1.17.4.1]	K00525	1	1	1	0	1	1	1	1	1
ribonucleoside-diphosphate reductase beta chain [EC:1.17.4.1]	K00526	1	1	1	1	1	1	1	1	1
ferredoxin/flavodoxin---NADP+ reductase [EC:1.18.1.2 1.19.1.1]	K00528	1	1	1	2	1	0	1	1	1
catechol O-methyltransferase [EC:2.1.1.6]	K00545	1	1	1	0	1	1	0	0	1
5-methyltetrahydropteroyltriglutamate--homocysteine methyltransferase [EC:2.1.1.14]	K00549	3	3	4	3	3	3	2	3	3
phosphatidylethanolamine/phosphatidyl-N-methylethanolamine N-methyltransferase [EC:2.1.1.17 2.1.1.71]	K00551	1	1	1	0	1	0	1	1	2
tRNA (guanine26-N2/guanine27-N2)-dimethyltransferase [EC:2.1.1.215 2.1.1.216]	K00555	1	1	2	1	1	1	1	1	1
DNA (cytosine-5)-methyltransferase 1 [EC:2.1.1.37]	K00558	1	0	1	0	1	0	0	1	1
sterol 24-C-methyltransferase [EC:2.1.1.41]	K00559	1	1	1	1	1	0	1	1	1
thymidylate synthase [EC:2.1.1.45]	K00560	1	1	1	1	1	1	1	1	1
mRNA (guanine-N7-)-methyltransferase [EC:2.1.1.56]	K00565	0	1	2	1	1	1	1	1	1
protein-L-isoaspartate(D-aspartate) O-methyltransferase [EC:2.1.1.77]	K00573	1	1	1	0	1	1	1	1	0
cyclopropane-fatty-acyl-phospholipid synthase [EC:2.1.1.79]	K00574	3	3	3	0	3	2	2	3	3
diphthine methyl ester synthase [EC:2.1.1.314]	K00586	1	1	1	1	1	1	1	1	1
protein-S-isoprenylcysteine O-methyltransferase [EC:2.1.1.100]	K00587	1	1	1	1	1	1	1	1	1
caffeoyl-CoA O-methyltransferase [EC:2.1.1.104]	K00588	1	1	1	0	1	1	0	1	1
uroporphyrin-III C-methyltransferase [EC:2.1.1.107]	K00589	1	1	1	0	0	1	1	1	1
polyprenyldihydroxybenzoate methyltransferase / 3-demethylubiquinol 3-O-methyltransferase [EC:2.1.1.114 2.1.1.64]	K00591	0	0	0	0	1	0	0	1	1
2,2-dialkylglycine decarboxylase (pyruvate) [EC:4.1.1.64]	K00596	0	0	0	0	0	0	0	0	1
trans-aconitate 2-methyltransferase [EC:2.1.1.144]	K00598	1	1	1	1	1	0	1	1	1
glycine hydroxymethyltransferase [EC:2.1.2.1]	K00600	3	2	3	3	3	2	2	3	3
phosphoribosylglycinamide formyltransferase [EC:2.1.2.2]	K00601	1	1	1	1	1	0	1	1	1
phosphoribosylaminoimidazolecarboxamide formyltransferase / IMP cyclohydrolase [EC:2.1.2.3 3.5.4.10]	K00602	1	1	1	1	1	0	1	1	1
aminomethyltransferase [EC:2.1.2.10]	K00605	1	1	1	0	1	1	0	1	1
3-methyl-2-oxobutanoate hydroxymethyltransferase [EC:2.1.2.11]	K00606	1	1	1	1	1	1	1	1	1
aspartate carbamoyltransferase catalytic subunit [EC:2.1.3.2]	K00609	1	1	1	0	0	1	1	1	1
ornithine carbamoyltransferase [EC:2.1.3.3]	K00611	0	0	0	0	1	1	0	1	0
transketolase [EC:2.2.1.1]	K00615	1	2	1	3	4	2	1	1	4
transaldolase [EC:2.2.1.2]	K00616	1	1	2	2	3	1	1	2	2
amino-acid N-acetyltransferase [EC:2.3.1.1]	K00618	1	1	1	1	1	1	1	1	1
glutamate N-acetyltransferase / amino-acid N-acetyltransferase [EC:2.3.1.35 2.3.1.1]	K00620	1	1	1	1	0	1	1	1	1
glucosamine-phosphate N-acetyltransferase [EC:2.3.1.4]	K00621	1	1	1	0	1	1	1	1	1
carnitine O-acetyltransferase [EC:2.3.1.7]	K00624	2	2	2	1	2	2	1	2	1
acetyl-CoA C-acetyltransferase [EC:2.3.1.9]	K00626	7	8	8	6	8	9	7	7	9
pyruvate dehydrogenase E2 component (dihydrolipoamide acetyltransferase) [EC:2.3.1.12]	K00627	0	0	0	0	0	1	0	0	1
sterol O-acyltransferase [EC:2.3.1.26]	K00637	1	1	1	1	2	1	0	1	2
homoserine O-acetyltransferase/O-succinyltransferase [EC:2.3.1.31 2.3.1.46]	K00641	2	2	2	3	2	2	2	3	3
5-aminolevulinate synthase [EC:2.3.1.37]	K00643	1	1	1	1	1	1	1	1	1
[acyl-carrier-protein] S-malonyltransferase [EC:2.3.1.39]	K00645	0	0	1	0	1	0	0	0	0
serine palmitoyltransferase [EC:2.3.1.50]	K00654	2	1	2	1	2	2	0	2	2
1-acyl-sn-glycerol-3-phosphate acyltransferase [EC:2.3.1.51]	K00655	1	1	1	0	0	1	0	1	1
diamine N-acetyltransferase [EC:2.3.1.57]	K00657	0	0	1	1	1	1	1	1	1
2-oxoglutarate dehydrogenase E2 component (dihydrolipoamide succinyltransferase) [EC:2.3.1.61]	K00658	1	1	1	0	1	1	0	1	1
maltose O-acetyltransferase [EC:2.3.1.79]	K00661	2	2	2	0	3	2	2	2	0
fatty acid synthase subunit alpha, fungi type [EC:2.3.1.86]	K00667	1	1	1	1	1	1	1	1	1
fatty acid synthase subunit beta, fungi type [EC:2.3.1.86]	K00668	1	1	1	1	1	1	1	1	1
arylalkylamine N-acetyltransferase [EC:2.3.1.87]	K00669	0	1	1	0	1	0	0	0	1
N-alpha-acetyltransferase 30 [EC:2.3.1.256]	K00670	0	0	1	0	1	0	1	1	1
glycylpeptide N-tetradecanoyltransferase [EC:2.3.1.97]	K00671	1	1	1	2	1	0	1	1	1
phospholipid:diacylglycerol acyltransferase [EC:2.3.1.158]	K00679	1	0	1	0	1	1	0	1	1
gamma-glutamyltranspeptidase / glutathione hydrolase [EC:2.3.2.2 3.4.19.13]	K00681	2	2	2	0	1	2	0	0	1
gamma-glutamylcyclotransferase [EC:4.3.2.9]	K00682	1	1	1	1	0	0	0	1	1
glutaminyl-peptide cyclotransferase [EC:2.3.2.5]	K00683	2	2	1	1	1	2	2	2	2
arginyl-tRNA---protein transferase [EC:2.3.2.8]	K00685	1	0	1	0	1	1	0	1	1
glycogen phosphorylase [EC:2.4.1.1]	K00688	1	1	1	1	1	1	1	1	1
glycogen synthase [EC:2.4.1.11]	K00693	1	1	1	1	1	1	1	1	1
cellulose synthase (UDP-forming) [EC:2.4.1.12]	K00694	1	2	1	0	1	2	0	2	1
trehalose 6-phosphate synthase [EC:2.4.1.15 2.4.1.347]	K00697	1	1	1	0	1	1	0	0	1
chitin synthase [EC:2.4.1.16]	K00698	8	6	7	4	7	7	6	7	7
1,4-alpha-glucan branching enzyme [EC:2.4.1.18]	K00700	1	1	1	0	1	1	2	1	1
1,3-beta-glucan synthase [EC:2.4.1.34]	K00706	1	1	1	1	1	1	1	1	1
ceramide glucosyltransferase [EC:2.4.1.80]	K00720	1	1	1	1	0	0	1	1	1
dolichol-phosphate mannosyltransferase [EC:2.4.1.83]	K00721	1	1	1	1	1	1	1	1	1
dolichyl-phosphate-mannose-protein mannosyltransferase [EC:2.4.1.109]	K00728	3	3	3	3	3	2	3	3	3
dolichyl-phosphate beta-glucosyltransferase [EC:2.4.1.117]	K00729	1	1	1	0	0	0	1	1	1
oligosaccharyl transferase complex subunit OST4	K00730	0	0	0	1	1	0	1	1	1
beta-1,4-mannosyl-glycoprotein beta-1,4-N-acetylglucosaminyltransferase [EC:2.4.1.144]	K00737	1	1	1	1	2	0	1	1	1
glycogenin [EC:2.4.1.186]	K00750	1	1	1	0	1	1	1	1	1
adenine phosphoribosyltransferase [EC:2.4.2.7]	K00759	1	1	1	1	1	1	1	1	1
uracil phosphoribosyltransferase [EC:2.4.2.9]	K00761	1	1	2	0	2	2	0	1	2
orotate phosphoribosyltransferase [EC:2.4.2.10]	K00762	1	1	1	0	0	0	0	1	1
nicotinate phosphoribosyltransferase [EC:6.3.4.21]	K00763	1	1	1	1	1	1	1	1	1
amidophosphoribosyltransferase [EC:2.4.2.14]	K00764	1	1	1	1	1	1	1	1	1
ATP phosphoribosyltransferase [EC:2.4.2.17]	K00765	1	1	1	1	1	1	1	1	1
anthranilate phosphoribosyltransferase [EC:2.4.2.18]	K00766	0	1	1	1	1	1	1	1	1
nicotinate-nucleotide pyrophosphorylase (carboxylating) [EC:2.4.2.19]	K00767	1	1	1	0	0	1	0	1	1
5'-methylthioadenosine phosphorylase [EC:2.4.2.28]	K00772	1	1	1	1	1	1	0	1	1
queuine tRNA-ribosyltransferase catalytic subunit [EC:2.4.2.64]	K00777	0	1	1	0	0	1	0	1	1
ribonuclease Z [EC:3.1.26.11]	K00784	1	1	1	1	1	1	1	1	1
farnesyl diphosphate synthase [EC:2.5.1.1 2.5.1.10]	K00787	1	1	1	1	1	1	1	1	1
thiamine-phosphate pyrophosphorylase [EC:2.5.1.3]	K00788	1	1	1	0	0	1	1	1	1
S-adenosylmethionine synthetase [EC:2.5.1.6]	K00789	1	1	1	1	1	0	2	1	1
tRNA dimethylallyltransferase [EC:2.5.1.75]	K00791	1	0	1	0	1	1	1	1	1
riboflavin synthase [EC:2.5.1.9]	K00793	1	1	1	1	1	0	1	1	1
6,7-dimethyl-8-ribityllumazine synthase [EC:2.5.1.78]	K00794	1	1	1	1	1	1	1	1	1
dihydropteroate synthase [EC:2.5.1.15]	K00796	1	1	1	0	0	0	1	1	1
spermidine synthase [EC:2.5.1.16]	K00797	1	1	1	1	1	1	1	1	1
glutathione S-transferase [EC:2.5.1.18]	K00799	8	9	10	1	9	8	3	5	10
3-phosphoshikimate 1-carboxyvinyltransferase [EC:2.5.1.19]	K00800	1	0	1	1	1	1	1	1	1
farnesyl-diphosphate farnesyltransferase [EC:2.5.1.21]	K00801	1	1	1	1	1	1	1	1	1
geranylgeranyl diphosphate synthase, type III [EC:2.5.1.1 2.5.1.10 2.5.1.29]	K00804	1	1	1	1	1	1	1	1	1
deoxyhypusine synthase [EC:2.5.1.46]	K00809	1	1	1	0	1	1	1	1	1
alanine transaminase [EC:2.6.1.2]	K00814	1	1	1	1	1	1	1	1	1
histidinol-phosphate aminotransferase [EC:2.6.1.9]	K00817	1	1	1	1	1	1	0	1	1
acetylornithine aminotransferase [EC:2.6.1.11]	K00818	1	1	1	0	0	1	0	1	0
ornithine--oxo-acid transaminase [EC:2.6.1.13]	K00819	1	1	1	0	1	1	1	1	2
glutamine---fructose-6-phosphate transaminase (isomerizing) [EC:2.6.1.16]	K00820	1	1	1	0	1	1	1	1	1
acetylornithine/N-succinyldiaminopimelate aminotransferase [EC:2.6.1.11 2.6.1.17]	K00821	1	1	1	0	0	1	0	1	0
branched-chain amino acid aminotransferase [EC:2.6.1.42]	K00826	3	3	4	1	3	2	2	3	4
alanine-glyoxylate transaminase / serine-glyoxylate transaminase / serine-pyruvate transaminase [EC:2.6.1.44 2.6.1.45 2.6.1.51]	K00830	1	1	1	0	1	1	0	1	0
phosphoserine aminotransferase [EC:2.6.1.52]	K00831	1	1	1	0	1	2	1	1	1
aromatic amino acid aminotransferase I / 2-aminoadipate transaminase [EC:2.6.1.57 2.6.1.39 2.6.1.27 2.6.1.5]	K00838	1	1	1	1	1	1	1	1	1
hexokinase [EC:2.7.1.1]	K00844	5	4	5	2	5	3	4	4	6
ketohexokinase [EC:2.7.1.3]	K00846	1	1	1	1	1	1	1	1	1
6-phosphofructokinase 1 [EC:2.7.1.11]	K00850	1	1	1	1	1	1	1	1	1
gluconokinase [EC:2.7.1.12]	K00851	1	2	1	1	2	3	1	2	2
ribokinase [EC:2.7.1.15]	K00852	1	2	2	1	1	2	1	2	2
xylulokinase [EC:2.7.1.17]	K00854	1	1	1	0	1	0	0	1	1
adenosine kinase [EC:2.7.1.20]	K00856	1	1	1	0	1	1	0	1	1
NAD+ kinase [EC:2.7.1.23]	K00858	3	3	3	3	3	3	3	3	3
dephospho-CoA kinase [EC:2.7.1.24]	K00859	1	1	2	1	1	1	2	1	1
adenylylsulfate kinase [EC:2.7.1.25]	K00860	1	1	1	0	1	1	0	0	0
triose/dihydroxyacetone kinase / FAD-AMP lyase (cyclizing) [EC:2.7.1.28 2.7.1.29 4.6.1.15]	K00863	2	2	2	0	0	4	1	3	4
glycerol kinase [EC:2.7.1.30]	K00864	2	2	3	1	2	2	0	2	2
choline kinase [EC:2.7.1.32]	K00866	1	1	1	1	1	1	1	1	1
pyridoxine kinase [EC:2.7.1.35]	K00868	1	1	1	1	1	1	1	1	1
mevalonate kinase [EC:2.7.1.36]	K00869	2	1	2	2	1	0	1	2	1
homoserine kinase [EC:2.7.1.39]	K00872	2	2	2	0	1	2	2	2	2
pyruvate kinase [EC:2.7.1.40]	K00873	1	1	1	1	1	1	1	1	1
uridine kinase [EC:2.7.1.48]	K00876	1	1	0	1	1	1	0	1	1
hydroxymethylpyrimidine/phosphomethylpyrimidine kinase / thiaminase [EC:2.7.1.49 2.7.4.7 3.5.99.2]	K00877	1	1	1	0	1	1	0	1	1
hydroxyethylthiazole kinase [EC:2.7.1.50]	K00878	1	1	1	1	1	1	1	1	1
phosphatidylinositol 4-kinase A [EC:2.7.1.67]	K00888	1	1	1	1	1	1	1	1	1
1-phosphatidylinositol-4-phosphate 5-kinase [EC:2.7.1.68]	K00889	1	1	1	0	1	1	0	1	1
ethanolamine kinase [EC:2.7.1.82]	K00894	0	0	1	0	1	0	0	1	1
pyruvate dehydrogenase kinase 2/3/4 [EC:2.7.11.2]	K00898	2	1	2	0	2	1	0	2	1
5-methylthioribose kinase [EC:2.7.1.100]	K00899	1	1	1	1	1	1	0	0	1
6-phosphofructo-2-kinase [EC:2.7.1.105]	K00900	1	0	1	0	1	1	0	1	1
dolichol kinase [EC:2.7.1.108]	K00902	1	1	1	1	1	1	1	1	1
phosphatidylinositol 3-kinase [EC:2.7.1.137]	K00914	1	1	2	0	1	1	1	1	1
CTD kinase subunit alpha [EC:2.7.11.22 2.7.11.23]	K00916	1	1	1	0	1	1	1	1	1
1-phosphatidylinositol-3-phosphate 5-kinase [EC:2.7.1.150]	K00921	1	1	1	0	1	1	1	1	1
acetate kinase [EC:2.7.2.1]	K00925	1	1	2	1	2	1	1	1	1
phosphoglycerate kinase [EC:2.7.2.3]	K00927	1	1	1	1	1	1	1	1	1
aspartate kinase [EC:2.7.2.4]	K00928	1	1	1	0	1	1	0	1	1
glutamate 5-kinase [EC:2.7.2.11]	K00931	1	1	1	0	1	1	1	1	1
phosphomevalonate kinase [EC:2.7.4.2]	K00938	1	1	1	1	1	1	0	1	1
adenylate kinase [EC:2.7.4.3]	K00939	1	1	1	1	1	1	1	0	1
nucleoside-diphosphate kinase [EC:2.7.4.6]	K00940	0	1	1	1	1	1	0	1	1
hydroxymethylpyrimidine/phosphomethylpyrimidine kinase [EC:2.7.1.49 2.7.4.7]	K00941	0	1	0	0	0	0	0	1	1
guanylate kinase [EC:2.7.4.8]	K00942	2	1	2	1	2	1	1	2	2
dTMP kinase [EC:2.7.4.9]	K00943	1	1	1	1	0	1	1	1	1
ribose-phosphate pyrophosphokinase [EC:2.7.6.1]	K00948	3	3	3	4	3	3	1	3	3
thiamine pyrophosphokinase [EC:2.7.6.2]	K00949	1	1	1	1	1	1	1	1	1
2-amino-4-hydroxy-6-hydroxymethyldihydropteridine diphosphokinase [EC:2.7.6.3]	K00950	1	1	1	0	1	0	0	1	1
FAD synthetase [EC:2.7.7.2]	K00953	2	2	2	0	1	2	1	2	1
sulfate adenylyltransferase [EC:2.7.7.4]	K00958	1	1	1	1	1	1	1	1	1
UTP--glucose-1-phosphate uridylyltransferase [EC:2.7.7.9]	K00963	1	1	1	1	1	1	2	1	1
UDPglucose--hexose-1-phosphate uridylyltransferase [EC:2.7.7.12]	K00965	1	1	1	1	1	1	0	1	1
mannose-1-phosphate guanylyltransferase [EC:2.7.7.13]	K00966	2	2	2	1	2	2	2	2	2
ethanolamine-phosphate cytidylyltransferase [EC:2.7.7.14]	K00967	1	1	1	1	1	1	1	1	1
choline-phosphate cytidylyltransferase [EC:2.7.7.15]	K00968	1	1	1	1	1	0	1	1	1
UDP-N-acetylglucosamine/UDP-N-acetylgalactosamine diphosphorylase [EC:2.7.7.23 2.7.7.83]	K00972	1	1	1	1	1	1	1	0	1
tRNA nucleotidyltransferase (CCA-adding enzyme) [EC:2.7.7.72 3.1.3.- 3.1.4.-]	K00974	1	1	1	0	1	1	1	1	0
phosphatidate cytidylyltransferase [EC:2.7.7.41]	K00981	1	1	1	1	1	0	1	1	1
RNA-directed DNA polymerase [EC:2.7.7.49]	K00986	0	0	2	0	0	0	1	0	2
mRNA guanylyltransferase [EC:2.7.7.50]	K00987	1	1	1	0	1	1	0	1	1
sulfate adenylyltransferase (ADP) / ATP adenylyltransferase [EC:2.7.7.5 2.7.7.53]	K00988	2	2	2	1	2	2	2	2	1
ethanolaminephosphotransferase [EC:2.7.8.1]	K00993	1	2	2	0	2	2	1	1	2
holo-[acyl-carrier protein] synthase [EC:2.7.8.7]	K00997	0	0	0	1	0	1	1	0	1
CDP-diacylglycerol--inositol 3-phosphatidyltransferase [EC:2.7.8.11]	K00999	1	1	1	0	1	1	1	1	1
UDP-N-acetylglucosamine--dolichyl-phosphate N-acetylglucosaminephosphotransferase [EC:2.7.8.15]	K01001	2	2	2	2	2	2	2	2	2
thiosulfate/3-mercaptopyruvate sulfurtransferase [EC:2.8.1.1 2.8.1.2]	K01011	1	0	1	0	1	1	0	1	1
biotin synthase [EC:2.8.1.6]	K01012	1	1	1	1	0	1	1	1	1
thiosulfate:glutathione sulfurtransferase [EC:2.8.1.-]	K01013	1	1	1	0	1	1	0	1	1
arylsulfate sulfotransferase [EC:2.8.2.22]	K01023	1	2	3	0	0	2	0	2	4
3-oxoacid CoA-transferase [EC:2.8.3.5]	K01027	2	2	2	1	1	2	1	2	2
arylesterase / paraoxonase [EC:3.1.1.2 3.1.8.1]	K01045	1	1	1	1	1	2	0	0	1
pectinesterase [EC:3.1.1.11]	K01051	2	2	2	1	0	2	2	1	2
lysosomal acid lipase/cholesteryl ester hydrolase [EC:3.1.1.13]	K01052	2	2	2	2	1	2	2	2	2
gluconolactonase [EC:3.1.1.17]	K01053	2	2	2	1	3	2	0	0	1
acylglycerol lipase [EC:3.1.1.23]	K01054	2	1	2	0	1	1	0	1	1
peptidyl-tRNA hydrolase, PTH1 family [EC:3.1.1.29]	K01056	1	0	1	1	1	1	0	1	1
6-phosphogluconolactonase [EC:3.1.1.31]	K01057	1	1	1	0	1	1	1	1	1
carboxymethylenebutenolidase [EC:3.1.1.45]	K01061	1	2	2	0	4	0	0	1	1
platelet-activating factor acetylhydrolase [EC:3.1.1.47]	K01062	1	1	1	0	1	0	1	1	1
acetyl esterase [EC:3.1.1.-]	K01066	1	2	3	1	2	6	1	1	6
hydroxyacylglutathione hydrolase [EC:3.1.2.6]	K01069	1	1	1	1	1	1	0	1	1
S-formylglutathione hydrolase [EC:3.1.2.12]	K01070	1	1	1	1	1	1	1	1	1
palmitoyl-protein thioesterase [EC:3.1.2.22]	K01074	1	1	1	1	1	1	1	1	1
alkaline phosphatase [EC:3.1.3.1]	K01077	1	1	1	2	1	1	1	1	1
acid phosphatase [EC:3.1.3.2]	K01078	2	2	3	0	3	3	3	2	4
phosphoserine phosphatase [EC:3.1.3.3]	K01079	0	0	0	1	1	0	1	0	1
5'-nucleotidase [EC:3.1.3.5]	K01081	0	0	1	0	0	1	0	1	0
3'(2'), 5'-bisphosphate nucleotidase [EC:3.1.3.7]	K01082	3	2	3	0	2	2	0	1	1
myo-inositol-1(or 4)-monophosphatase [EC:3.1.3.25]	K01092	2	2	2	1	1	1	0	2	2
phosphatidylglycerophosphatase GEP4 [EC:3.1.3.27]	K01094	1	1	1	0	1	1	1	1	1
polynucleotide 5'-triphosphatase [EC:3.6.1.74]	K01098	1	1	1	1	1	0	0	1	1
inositol polyphosphate 5-phosphatase INPP5B/F [EC:3.1.3.36]	K01099	1	0	1	1	1	1	0	1	1
sedoheptulose-bisphosphatase [EC:3.1.3.37]	K01100	1	1	1	0	1	1	0	1	1
4-nitrophenyl phosphatase [EC:3.1.3.41]	K01101	1	1	1	0	1	1	1	1	1
pyruvate dehydrogenase phosphatase [EC:3.1.3.43]	K01102	2	2	2	1	1	1	0	2	2
protein-tyrosine phosphatase [EC:3.1.3.48]	K01104	2	1	2	0	1	2	0	2	1
alkaline phosphatase D [EC:3.1.3.1]	K01113	1	1	1	1	1	1	1	1	1
phospholipase C [EC:3.1.4.3]	K01114	2	2	2	1	1	2	2	2	2
phospholipase D1/2 [EC:3.1.4.4]	K01115	3	3	3	3	3	3	3	3	2
3',5'-cyclic-nucleotide phosphodiesterase [EC:3.1.4.17]	K01120	0	0	1	0	0	1	1	1	0
glycerophosphoryl diester phosphodiesterase [EC:3.1.4.46]	K01126	2	1	1	0	1	1	1	1	1
choline-sulfatase [EC:3.1.6.6]	K01133	1	1	1	0	1	1	1	1	0
N-acetylglucosamine-6-sulfatase [EC:3.1.6.14]	K01137	1	1	1	0	1	2	0	0	0
poly(A)-specific ribonuclease [EC:3.1.13.4]	K01148	1	1	1	0	1	1	0	1	1
deoxyribonuclease IV [EC:3.1.21.2]	K01151	1	1	1	0	1	1	1	1	1
ribonuclease P/MRP protein subunit POP1 [EC:3.1.26.5]	K01164	1	1	1	1	1	1	1	1	1
ribonuclease T2 [EC:4.6.1.19]	K01166	0	0	0	0	1	0	0	0	0
endonuclease G, mitochondrial	K01173	1	1	1	0	1	1	1	1	1
micrococcal nuclease [EC:3.1.31.1]	K01174	2	2	2	1	2	1	2	2	1
alpha-amylase [EC:3.2.1.1]	K01176	1	1	1	0	0	1	0	1	1
glucoamylase [EC:3.2.1.3]	K01178	2	2	2	2	1	1	1	1	2
endoglucanase [EC:3.2.1.4]	K01179	1	1	2	1	1	2	0	3	1
endo-1,3(4)-beta-glucanase [EC:3.2.1.6]	K01180	1	1	1	1	1	1	0	1	1
endo-1,4-beta-xylanase [EC:3.2.1.8]	K01181	2	2	2	2	2	2	1	2	2
oligo-1,6-glucosidase [EC:3.2.1.10]	K01182	2	0	2	0	1	1	0	0	0
chitinase [EC:3.2.1.14]	K01183	14	10	13	4	9	11	5	7	9
sialidase-1 [EC:3.2.1.18]	K01186	1	1	1	0	0	1	0	0	1
beta-galactosidase [EC:3.2.1.23]	K01190	2	2	2	1	2	2	1	3	5
alpha-mannosidase [EC:3.2.1.24]	K01191	1	1	1	1	1	1	1	1	1
beta-mannosidase [EC:3.2.1.25]	K01192	4	4	5	6	4	3	1	3	7
alpha,alpha-trehalase [EC:3.2.1.28]	K01194	2	2	2	1	2	2	2	2	2
glycogen debranching enzyme [EC:2.4.1.25 3.2.1.33]	K01196	1	1	1	1	1	1	1	1	1
xylan 1,4-beta-xylosidase [EC:3.2.1.37]	K01198	2	2	3	1	2	4	1	2	4
glucan endo-1,3-beta-D-glucosidase [EC:3.2.1.39]	K01199	2	2	2	2	2	2	2	1	2
alpha-L-fucosidase [EC:3.2.1.51]	K01206	0	0	0	1	1	0	0	0	1
beta-N-acetylhexosaminidase [EC:3.2.1.52]	K01207	1	1	1	0	2	1	0	1	1
alpha-L-arabinofuranosidase [EC:3.2.1.55]	K01209	1	1	0	3	0	0	0	1	2
glucan 1,3-beta-glucosidase [EC:3.2.1.58]	K01210	2	2	2	1	2	1	0	2	2
arabinogalactan endo-1,4-beta-galactosidase [EC:3.2.1.89]	K01224	1	1	1	0	1	1	0	0	1
cellulose 1,4-beta-cellobiosidase [EC:3.2.1.91]	K01225	3	3	3	0	3	1	0	1	2
mannosyl-oligosaccharide glucosidase [EC:3.2.1.106]	K01228	1	1	1	0	1	0	1	1	1
mannosyl-oligosaccharide alpha-1,2-mannosidase [EC:3.2.1.113]	K01230	3	3	3	0	3	3	0	1	2
alpha-glucuronidase [EC:3.2.1.139]	K01235	1	1	1	0	0	0	0	1	1
SUN family beta-glucosidase [EC:3.2.1.-]	K01238	1	1	2	0	1	1	1	1	1
uridine nucleosidase [EC:3.2.2.3]	K01240	1	1	1	0	0	1	0	1	1
DNA-3-methyladenine glycosylase II [EC:3.2.2.21]	K01247	1	1	1	1	1	1	1	1	1
adenosylhomocysteinase [EC:3.3.1.1]	K01251	1	1	1	1	1	1	1	1	1
leukotriene-A4 hydrolase [EC:3.3.2.6]	K01254	1	1	1	0	1	1	0	1	1
proline iminopeptidase [EC:3.4.11.5]	K01259	0	1	1	0	0	0	0	1	0
Xaa-Pro aminopeptidase [EC:3.4.11.9]	K01262	2	2	2	0	1	2	0	2	1
aminopeptidase Y [EC:3.4.11.15]	K01264	1	1	1	0	1	1	0	1	1
methionyl aminopeptidase [EC:3.4.11.18]	K01265	2	2	2	2	2	1	2	2	2
D-aminopeptidase [EC:3.4.11.19]	K01266	1	1	1	1	0	1	0	1	1
aspartyl aminopeptidase [EC:3.4.11.21]	K01267	1	1	1	1	1	2	0	1	1
aminopeptidase I [EC:3.4.11.22]	K01268	1	1	1	0	1	1	0	1	1
membrane dipeptidase [EC:3.4.13.19]	K01273	1	2	1	1	4	1	1	1	2
dipeptidyl-peptidase III [EC:3.4.14.4]	K01277	1	1	1	1	1	1	1	1	1
tripeptidyl-peptidase I [EC:3.4.14.9]	K01279	6	5	6	2	4	6	4	6	5
dipeptidyl aminopeptidase B [EC:3.4.14.-]	K01282	1	1	1	0	1	0	1	1	1
carboxypeptidase D [EC:3.4.16.6]	K01288	2	1	2	0	2	1	1	1	2
Gly-Xaa carboxypeptidase [EC:3.4.17.4]	K01293	2	2	2	1	2	3	1	2	3
muramoyltetrapeptide carboxypeptidase [EC:3.4.17.13]	K01297	1	1	1	0	0	1	0	1	1
N-acetylated-alpha-linked acidic dipeptidase [EC:3.4.17.21]	K01301	2	2	2	0	2	1	2	2	2
pyroglutamyl-peptidase [EC:3.4.19.3]	K01304	1	1	1	0	1	1	0	1	0
ubiquitin carboxyl-terminal hydrolase MINDY-1/2 [EC:3.4.19.12]	K01309	1	1	1	1	1	1	1	1	1
cerevisin [EC:3.4.21.48]	K01336	2	2	2	1	1	2	0	1	1
ATP-dependent Lon protease [EC:3.4.21.53]	K01338	0	1	1	0	1	1	0	1	1
kexin [EC:3.4.21.61]	K01341	1	1	1	0	1	1	0	1	0
ATP-dependent Clp protease, protease subunit [EC:3.4.21.92]	K01358	0	0	1	2	1	0	1	1	1
bleomycin hydrolase [EC:3.4.22.40]	K01372	0	0	0	0	1	0	0	0	0
saccharopepsin [EC:3.4.23.25]	K01381	1	1	2	0	1	1	0	1	1
insulysin [EC:3.4.24.56]	K01408	1	0	1	0	1	0	1	1	1
N6-L-threonylcarbamoyladenine synthase [EC:2.3.1.234]	K01409	2	2	2	1	2	2	1	2	2
mitochondrial intermediate peptidase [EC:3.4.24.59]	K01410	1	1	1	0	1	0	1	1	1
mitochondrial-processing peptidase subunit alpha [EC:3.4.24.64]	K01412	1	1	1	0	1	1	1	1	1
L-asparaginase [EC:3.5.1.1]	K01424	1	1	1	1	1	1	1	1	1
glutaminase [EC:3.5.1.2]	K01425	1	1	1	0	0	1	1	1	1
amidase [EC:3.5.1.4]	K01426	12	11	16	6	21	12	7	14	20
urease [EC:3.5.1.5]	K01427	1	1	1	1	1	1	0	1	1
urease subunit alpha [EC:3.5.1.5]	K01428	1	1	1	0	1	1	0	1	0
formyltetrahydrofolate deformylase [EC:3.5.1.10]	K01433	1	1	1	1	1	1	0	1	0
acetylornithine deacetylase [EC:3.5.1.16]	K01438	1	1	1	0	0	0	0	1	0
N-acetylglucosamine-6-phosphate deacetylase [EC:3.5.1.25]	K01443	1	1	2	1	3	0	1	1	2
formamidase [EC:3.5.1.49]	K01455	1	1	1	0	1	1	0	1	1
peptide-N4-(N-acetyl-beta-glucosaminyl)asparagine amidase [EC:3.5.1.52]	K01456	1	1	1	0	1	1	1	1	1
allophanate hydrolase [EC:3.5.1.54]	K01457	1	0	2	1	1	1	1	1	1
N-carbamoyl-D-amino-acid hydrolase [EC:3.5.1.77]	K01459	2	3	3	1	2	2	2	2	2
dihydropyrimidinase [EC:3.5.2.2]	K01464	2	3	3	2	3	3	2	3	3
allantoinase [EC:3.5.2.5]	K01466	1	1	1	0	1	1	1	1	1
5-oxoprolinase (ATP-hydrolysing) [EC:3.5.2.9]	K01469	2	2	3	2	6	2	2	4	4
arginase [EC:3.5.3.1]	K01476	1	1	1	0	1	1	1	1	1
allantoicase [EC:3.5.3.4]	K01477	1	1	1	0	1	1	1	1	1
agmatinase [EC:3.5.3.11]	K01480	3	3	3	2	1	3	3	3	3
ureidoglycolate lyase [EC:4.3.2.3]	K01483	2	3	3	2	2	2	2	2	3
cytosine/creatinine deaminase [EC:3.5.4.1 3.5.4.21]	K01485	1	1	1	0	0	1	1	1	1
guanine deaminase [EC:3.5.4.3]	K01487	1	1	1	1	1	1	0	1	1
cytidine deaminase [EC:3.5.4.5]	K01489	1	1	1	1	1	1	1	1	1
AMP deaminase [EC:3.5.4.6]	K01490	1	1	1	1	1	1	1	1	1
methylenetetrahydrofolate dehydrogenase (NADP+) / methenyltetrahydrofolate cyclohydrolase [EC:1.5.1.5 3.5.4.9]	K01491	1	1	0	0	0	0	0	0	1
dCMP deaminase [EC:3.5.4.12]	K01493	1	1	1	1	1	0	1	1	1
GTP cyclohydrolase IA [EC:3.5.4.16]	K01495	1	1	1	1	1	1	1	1	1
GTP cyclohydrolase II [EC:3.5.4.25]	K01497	1	1	1	1	1	1	0	1	1
nitrilase [EC:3.5.5.1]	K01501	1	0	1	0	2	1	1	1	0
1-aminocyclopropane-1-carboxylate deaminase [EC:3.5.99.7]	K01505	0	0	0	1	0	0	0	0	0
inorganic pyrophosphatase [EC:3.6.1.1]	K01507	1	1	1	1	1	1	1	1	1
acylphosphatase [EC:3.6.1.7]	K01512	1	0	1	0	1	1	1	0	1
exopolyphosphatase [EC:3.6.1.11]	K01514	1	1	1	0	1	1	0	1	0
ADP-ribose pyrophosphatase [EC:3.6.1.13 3.6.1.-]	K01515	1	0	0	0	0	0	0	0	0
XTP/dITP diphosphohydrolase [EC:3.6.1.66]	K01519	1	1	1	1	1	1	1	1	1
dUTP pyrophosphatase [EC:3.6.1.23]	K01520	1	1	1	0	1	0	1	0	1
bis(5'-adenosyl)-triphosphatase [EC:3.6.1.29]	K01522	1	1	1	1	1	0	0	1	1
guanosine-diphosphatase [EC:3.6.1.42]	K01526	1	1	1	0	1	1	0	0	0
nascent polypeptide-associated complex subunit beta	K01527	1	1	1	1	1	1	1	1	1
inosine/xanthosine triphosphatase [EC:3.6.1.73]	K01529	0	0	0	0	1	0	0	0	0
phospholipid-translocating ATPase [EC:7.6.2.1]	K01530	5	5	5	3	4	5	4	5	5
Cd2+-exporting ATPase [EC:7.2.2.21]	K01532	0	0	0	0	1	0	0	0	0
P-type Cu2+ transporter [EC:7.2.2.9]	K01533	1	1	1	0	0	0	2	1	0
H+-transporting ATPase [EC:7.1.2.1]	K01535	1	1	1	1	1	2	1	1	2
P-type Na+/K+ transporter [EC:7.2.2.3 7.2.2.-]	K01536	1	1	1	1	1	3	0	1	1
P-type Ca2+ transporter type 2C [EC:7.2.2.10]	K01537	1	2	1	0	2	2	0	2	0
F-type H+-transporting ATP synthase subunit e	K01549	1	1	1	1	1	1	2	1	1
arsenite/tail-anchored protein-transporting ATPase [EC:7.3.2.7 7.3.-.-]	K01551	1	1	1	1	1	1	1	1	1
fumarylacetoacetase [EC:3.7.1.2]	K01555	3	2	3	1	3	2	1	1	4
kynureninase [EC:3.7.1.3]	K01556	2	1	2	1	1	3	0	2	2
acylpyruvate hydrolase [EC:3.7.1.5]	K01557	1	1	1	1	1	1	0	1	1
2-haloacid dehalogenase [EC:3.8.1.2]	K01560	1	1	1	0	2	1	0	0	1
N-sulfoglucosamine sulfohydrolase [EC:3.10.1.1]	K01565	0	1	1	0	1	2	0	1	1
pyruvate decarboxylase [EC:4.1.1.1]	K01568	1	1	1	0	1	0	0	1	1
oxalate decarboxylase [EC:4.1.1.2]	K01569	1	1	1	1	1	1	0	2	1
glutamate decarboxylase [EC:4.1.1.15]	K01580	2	2	2	0	2	2	0	1	1
ornithine decarboxylase [EC:4.1.1.17]	K01581	1	1	2	1	1	1	1	1	1
5-(carboxyamino)imidazole ribonucleotide mutase [EC:5.4.99.18]	K01588	1	1	1	1	1	1	1	1	1
5-(carboxyamino)imidazole ribonucleotide synthase [EC:6.3.4.18]	K01589	1	1	1	0	1	1	1	1	1
aromatic-L-amino-acid/L-tryptophan decarboxylase [EC:4.1.1.28 4.1.1.105]	K01593	1	1	1	0	0	0	1	1	1
diphosphomevalonate decarboxylase [EC:4.1.1.33]	K01597	1	1	1	1	1	1	1	1	1
phosphopantothenoylcysteine decarboxylase [EC:4.1.1.36]	K01598	1	1	1	0	1	1	0	1	1
uroporphyrinogen decarboxylase [EC:4.1.1.37]	K01599	1	1	1	1	1	1	1	1	1
4-carboxymuconolactone decarboxylase [EC:4.1.1.44]	K01607	1	2	1	4	8	3	0	0	5
indole-3-glycerol phosphate synthase [EC:4.1.1.48]	K01609	1	1	1	0	1	1	1	0	1
phosphoenolpyruvate carboxykinase (ATP) [EC:4.1.1.49]	K01610	1	1	1	1	1	1	1	1	1
S-adenosylmethionine decarboxylase [EC:4.1.1.50]	K01611	1	1	1	1	1	1	1	1	1
phosphatidylserine decarboxylase [EC:4.1.1.65]	K01613	3	4	3	3	3	3	3	3	3
threonine aldolase [EC:4.1.2.48]	K01620	1	1	1	1	2	0	1	1	1
xylulose-5-phosphate/fructose-6-phosphate phosphoketolase [EC:4.1.2.9 4.1.2.22]	K01621	1	1	1	1	1	1	0	1	1
fructose-bisphosphate aldolase, class II [EC:4.1.2.13]	K01624	4	4	4	3	7	7	3	2	7
3-deoxy-7-phosphoheptulonate synthase [EC:2.5.1.54]	K01626	3	3	3	3	4	3	3	3	3
sphinganine-1-phosphate aldolase [EC:4.1.2.27]	K01634	1	1	1	0	1	1	0	1	1
isocitrate lyase [EC:4.1.3.1]	K01637	3	3	3	1	3	3	2	2	3
malate synthase [EC:2.3.3.9]	K01638	1	1	1	1	1	1	2	1	1
hydroxymethylglutaryl-CoA lyase [EC:4.1.3.4]	K01640	1	1	1	1	1	2	2	1	3
hydroxymethylglutaryl-CoA synthase [EC:2.3.3.10]	K01641	1	1	1	0	1	1	1	1	1
citrate lyase subunit beta / citryl-CoA lyase [EC:4.1.3.34]	K01644	1	1	1	0	2	1	1	1	1
citrate synthase [EC:2.3.3.1]	K01647	3	3	3	1	3	2	1	1	2
ATP citrate (pro-S)-lyase [EC:2.3.3.8]	K01648	2	2	2	1	2	2	1	2	2
2-isopropylmalate synthase [EC:2.3.3.13]	K01649	1	1	1	0	1	1	1	1	1
acetolactate synthase I/II/III large subunit [EC:2.2.1.6]	K01652	1	1	1	0	1	0	1	1	1
acetolactate synthase I/III small subunit [EC:2.2.1.6]	K01653	1	1	1	1	1	1	1	1	1
homocitrate synthase [EC:2.3.3.14]	K01655	1	1	1	1	1	1	1	1	1
anthranilate synthase component I [EC:4.1.3.27]	K01657	1	1	1	1	1	1	1	1	1
anthranilate synthase component II [EC:4.1.3.27]	K01658	1	1	1	0	1	1	0	1	1
imidazole glycerol-phosphate synthase [EC:4.3.2.10]	K01663	1	1	2	1	1	1	1	1	1
deoxyribodipyrimidine photo-lyase [EC:4.1.99.3]	K01669	1	1	1	0	1	1	0	1	1
carbonic anhydrase [EC:4.2.1.1]	K01673	4	3	4	2	4	2	2	4	4
fumarate hydratase, class II [EC:4.2.1.2]	K01679	1	1	1	1	1	0	0	1	1
galactonate dehydratase [EC:4.2.1.6]	K01684	1	1	1	0	4	1	0	1	1
dihydroxy-acid dehydratase [EC:4.2.1.9]	K01687	1	2	2	2	3	3	2	2	2
enolase [EC:4.2.1.11]	K01689	1	1	1	1	2	2	1	1	2
enoyl-CoA hydratase [EC:4.2.1.17]	K01692	2	3	1	0	1	3	1	1	2
imidazoleglycerol-phosphate dehydratase [EC:4.2.1.19]	K01693	1	1	0	0	1	0	0	1	0
tryptophan synthase [EC:4.2.1.20]	K01694	1	1	1	1	1	1	1	1	1
tryptophan synthase alpha chain [EC:4.2.1.20]	K01695	1	1	1	1	1	1	1	1	1
tryptophan synthase beta chain [EC:4.2.1.20]	K01696	1	1	1	0	1	1	1	0	1
cystathionine beta-synthase [EC:4.2.1.22]	K01697	1	1	1	0	1	1	1	1	1
porphobilinogen synthase [EC:4.2.1.24]	K01698	1	1	1	1	1	1	1	1	1
3-isopropylmalate dehydratase [EC:4.2.1.33]	K01702	1	1	1	0	1	1	0	0	1
3-isopropylmalate/(R)-2-methylmalate dehydratase large subunit [EC:4.2.1.33 4.2.1.35]	K01703	1	1	1	0	1	1	0	1	1
3-isopropylmalate/(R)-2-methylmalate dehydratase small subunit [EC:4.2.1.33 4.2.1.35]	K01704	1	1	1	0	1	1	0	1	1
homoaconitate hydratase [EC:4.2.1.36]	K01705	0	1	1	0	1	1	1	1	1
glucarate dehydratase [EC:4.2.1.40]	K01706	0	0	0	0	1	0	0	0	0
uroporphyrinogen-III synthase [EC:4.2.1.75]	K01719	1	1	1	1	1	0	2	1	1
2-methylcitrate dehydratase [EC:4.2.1.79]	K01720	1	1	1	1	1	1	1	1	1
4a-hydroxytetrahydrobiopterin dehydratase [EC:4.2.1.96]	K01724	1	1	1	0	1	0	1	1	1
cyanate lyase [EC:4.2.1.104]	K01725	1	1	1	0	1	1	1	1	1
threonine synthase [EC:4.2.3.1]	K01733	1	1	1	0	1	1	1	1	1
3-dehydroquinate synthase [EC:4.2.3.4]	K01735	1	1	1	0	1	1	0	1	1
chorismate synthase [EC:4.2.3.5]	K01736	1	1	1	1	1	1	1	1	1
cysteine synthase [EC:2.5.1.47]	K01738	1	1	1	0	1	1	0	1	1
O-acetylhomoserine (thiol)-lyase [EC:2.5.1.49]	K01740	1	1	1	2	1	0	1	1	1
hydroxymethylbilane synthase [EC:2.5.1.61]	K01749	1	1	1	1	1	1	1	1	1
diaminopropionate ammonia-lyase [EC:4.3.1.15]	K01751	1	1	1	1	0	1	1	1	1
threonine dehydratase [EC:4.3.1.19]	K01754	1	2	2	1	2	1	1	2	2
argininosuccinate lyase [EC:4.3.2.1]	K01755	1	1	1	1	1	1	1	1	1
adenylosuccinate lyase [EC:4.3.2.2]	K01756	1	1	1	1	1	1	1	1	1
cystathionine gamma-lyase [EC:4.4.1.1]	K01758	1	1	1	0	1	1	0	0	0
lactoylglutathione lyase [EC:4.4.1.5]	K01759	1	1	1	1	1	1	1	1	1
cysteine-S-conjugate beta-lyase [EC:4.4.1.13]	K01760	1	1	1	0	1	1	1	1	1
cytochrome c heme-lyase [EC:4.4.1.17]	K01764	2	2	2	1	1	2	3	2	2
1-phosphatidylinositol phosphodiesterase [EC:4.6.1.13]	K01771	3	3	3	2	2	3	2	3	3
protoporphyrin/coproporphyrin ferrochelatase [EC:4.98.1.1 4.99.1.9]	K01772	1	1	1	2	1	1	1	1	1
ribulose-phosphate 3-epimerase [EC:5.1.3.1]	K01783	1	1	1	1	1	1	0	0	1
UDP-glucose 4-epimerase [EC:5.1.3.2]	K01784	1	1	1	0	1	1	1	1	1
aldose 1-epimerase [EC:5.1.3.3]	K01785	3	3	3	3	3	3	2	3	3
glucose-6-phosphate 1-epimerase [EC:5.1.3.15]	K01792	1	1	1	1	0	1	1	1	1
alpha-methylacyl-CoA racemase [EC:5.1.99.4]	K01796	2	2	2	1	1	3	1	1	3
maleate isomerase [EC:5.2.1.1]	K01799	0	1	1	1	1	1	1	1	1
maleylacetoacetate isomerase [EC:5.2.1.2]	K01800	2	2	2	0	0	1	1	1	2
peptidylprolyl isomerase [EC:5.2.1.8]	K01802	0	1	0	1	0	1	0	1	1
triosephosphate isomerase (TIM) [EC:5.3.1.1]	K01803	2	2	2	2	2	2	2	2	2
ribose 5-phosphate isomerase A [EC:5.3.1.6]	K01807	1	1	1	1	1	1	1	1	1
ribose 5-phosphate isomerase B [EC:5.3.1.6]	K01808	1	1	1	1	1	1	0	1	2
mannose-6-phosphate isomerase [EC:5.3.1.8]	K01809	1	2	1	1	3	1	1	1	2
glucose-6-phosphate isomerase [EC:5.3.1.9]	K01810	1	1	1	1	1	1	1	1	1
alpha-D-xyloside xylohydrolase [EC:3.2.1.177]	K01811	2	1	2	0	1	1	0	1	0
phosphoribosylanthranilate isomerase [EC:5.3.1.24]	K01817	2	2	2	1	2	2	2	2	2
4-oxalocrotonate tautomerase [EC:5.3.2.6]	K01821	0	0	0	0	1	0	0	0	0
isopentenyl-diphosphate Delta-isomerase [EC:5.3.3.2]	K01823	1	1	1	1	1	1	1	1	1
cholestenol Delta-isomerase [EC:5.3.3.5]	K01824	2	2	2	2	1	1	2	2	2
phosphoglucomutase [EC:5.4.2.2]	K01835	1	1	1	0	1	1	0	1	1
phosphoacetylglucosamine mutase [EC:5.4.2.3]	K01836	1	1	1	0	1	0	1	1	1
lysine 2,3-aminomutase [EC:5.4.3.2]	K01843	1	1	1	1	1	1	0	1	1
glutamate-1-semialdehyde 2,1-aminomutase [EC:5.4.3.8]	K01845	1	1	1	1	2	0	1	1	2
chorismate mutase [EC:5.4.99.5]	K01850	1	1	1	2	1	1	1	1	1
lanosterol synthase [EC:5.4.99.7]	K01852	1	1	1	0	1	1	0	1	1
tRNA pseudouridine38/39 synthase [EC:5.4.99.45]	K01855	1	1	1	1	1	1	1	1	1
myo-inositol-1-phosphate synthase [EC:5.5.1.4]	K01858	1	1	1	1	1	1	1	1	0
tyrosyl-tRNA synthetase [EC:6.1.1.1]	K01866	2	2	2	1	2	1	3	2	2
tryptophanyl-tRNA synthetase [EC:6.1.1.2]	K01867	2	2	2	1	2	2	2	2	2
threonyl-tRNA synthetase [EC:6.1.1.3]	K01868	2	2	2	1	2	2	2	2	2
leucyl-tRNA synthetase [EC:6.1.1.4]	K01869	2	2	2	0	2	2	2	2	1
isoleucyl-tRNA synthetase [EC:6.1.1.5]	K01870	3	3	3	2	1	2	1	2	2
alanyl-tRNA synthetase [EC:6.1.1.7]	K01872	1	1	1	1	1	1	1	1	1
valyl-tRNA synthetase [EC:6.1.1.9]	K01873	1	1	1	1	1	1	1	1	1
methionyl-tRNA synthetase [EC:6.1.1.10]	K01874	2	2	2	1	2	1	2	2	2
seryl-tRNA synthetase [EC:6.1.1.11]	K01875	2	2	2	2	2	2	2	2	2
aspartyl-tRNA synthetase [EC:6.1.1.12]	K01876	1	1	1	0	1	1	1	0	1
glycyl-tRNA synthetase [EC:6.1.1.14]	K01880	2	2	2	2	1	2	1	1	1
prolyl-tRNA synthetase [EC:6.1.1.15]	K01881	2	2	2	2	2	1	2	2	2
cysteinyl-tRNA synthetase [EC:6.1.1.16]	K01883	2	1	1	1	1	1	1	1	1
glutamyl-tRNA synthetase [EC:6.1.1.17]	K01885	0	0	1	0	1	1	0	0	0
glutaminyl-tRNA synthetase [EC:6.1.1.18]	K01886	2	2	2	0	1	2	1	2	2
arginyl-tRNA synthetase [EC:6.1.1.19]	K01887	2	2	2	1	1	2	1	1	1
phenylalanyl-tRNA synthetase alpha chain [EC:6.1.1.20]	K01889	2	2	2	2	2	2	2	2	2
phenylalanyl-tRNA synthetase beta chain [EC:6.1.1.20]	K01890	1	1	1	0	0	1	1	1	1
histidyl-tRNA synthetase [EC:6.1.1.21]	K01892	2	2	2	1	1	2	1	1	2
asparaginyl-tRNA synthetase [EC:6.1.1.22]	K01893	2	2	2	0	2	2	1	2	2
acetyl-CoA synthetase [EC:6.2.1.1]	K01895	1	1	1	1	1	1	1	1	1
long-chain acyl-CoA synthetase [EC:6.2.1.3]	K01897	2	2	2	1	2	2	0	3	2
succinyl-CoA synthetase alpha subunit [EC:6.2.1.4 6.2.1.5]	K01899	1	1	1	0	1	1	0	0	0
succinyl-CoA synthetase beta subunit [EC:6.2.1.4 6.2.1.5]	K01900	1	1	1	0	1	1	1	1	1
succinyl-CoA synthetase alpha subunit [EC:6.2.1.5]	K01902	1	1	1	0	1	1	0	0	1
4-coumarate--CoA ligase [EC:6.2.1.12]	K01904	3	3	2	2	2	3	1	1	2
acetoacetyl-CoA synthetase [EC:6.2.1.16]	K01907	2	2	2	0	2	4	1	2	3
propionyl-CoA synthetase [EC:6.2.1.17]	K01908	1	1	1	0	1	1	1	1	1
phenylacetate-CoA ligase [EC:6.2.1.30]	K01912	0	0	0	0	1	0	0	0	0
glutamine synthetase [EC:6.3.1.2]	K01915	3	3	3	3	7	3	3	3	4
pantoate--beta-alanine ligase [EC:6.3.2.1]	K01918	1	1	1	0	1	1	1	1	1
phosphopantothenate---cysteine ligase (ATP) [EC:6.3.2.51]	K01922	1	1	1	1	1	0	1	1	1
phosphoribosylaminoimidazole-succinocarboxamide synthase [EC:6.3.2.6]	K01923	1	1	2	1	1	1	1	1	1
folylpolyglutamate synthase [EC:6.3.2.17]	K01930	2	1	1	1	1	2	1	2	2
phosphoribosylformylglycinamidine cyclo-ligase [EC:6.3.3.1]	K01933	1	1	1	1	0	1	1	1	1
5-formyltetrahydrofolate cyclo-ligase [EC:6.3.3.2]	K01934	1	0	1	0	1	1	0	1	1
CTP synthase [EC:6.3.4.2]	K01937	1	1	1	1	1	0	1	1	1
formate--tetrahydrofolate ligase [EC:6.3.4.3]	K01938	1	1	1	1	1	0	1	1	1
adenylosuccinate synthase [EC:6.3.4.4]	K01939	1	1	1	1	1	1	1	1	1
argininosuccinate synthase [EC:6.3.4.5]	K01940	1	1	1	1	3	1	1	1	1
urea carboxylase [EC:6.3.4.6]	K01941	0	0	0	0	1	0	0	0	1
biotin---protein ligase [EC:6.3.4.9 6.3.4.10 6.3.4.11 6.3.4.15]	K01942	1	1	1	1	1	1	1	1	1
phosphoribosylamine---glycine ligase [EC:6.3.4.13]	K01945	1	1	1	1	1	1	1	1	1
NAD+ synthase (glutamine-hydrolysing) [EC:6.3.5.1]	K01950	1	1	1	0	1	1	1	1	1
GMP synthase (glutamine-hydrolysing) [EC:6.3.5.2]	K01951	1	1	1	1	1	1	1	1	1
phosphoribosylformylglycinamidine synthase [EC:6.3.5.3]	K01952	1	1	1	0	1	1	1	1	1
asparagine synthase (glutamine-hydrolysing) [EC:6.3.5.4]	K01953	2	2	2	1	2	2	1	2	2
carbamoyl-phosphate synthase large subunit [EC:6.3.5.5]	K01955	1	1	1	0	1	0	0	0	0
carbamoyl-phosphate synthase small subunit [EC:6.3.5.5]	K01956	1	1	1	0	1	1	0	1	0
pyruvate carboxylase [EC:6.4.1.1]	K01958	1	1	1	1	1	1	1	1	1
3-methylcrotonyl-CoA carboxylase alpha subunit [EC:6.4.1.4]	K01968	1	0	1	0	0	1	0	0	1
3-methylcrotonyl-CoA carboxylase beta subunit [EC:6.4.1.4]	K01969	1	1	1	1	1	1	1	1	1
RNA 3'-terminal phosphate cyclase (ATP) [EC:6.5.1.4]	K01974	1	1	1	0	0	1	1	1	1
ABC-2 type transport system permease protein	K01992	3	1	3	0	2	0	3	2	0
acyl carrier protein	K02078	1	1	1	0	1	1	1	1	1
V/A-type H+/Na+-transporting ATPase subunit G/H	K02107	0	1	1	0	0	0	0	0	0
F-type H+/Na+-transporting ATPase subunit alpha [EC:7.1.2.2 7.2.2.1]	K02111	1	1	1	1	1	0	0	1	1
F-type H+/Na+-transporting ATPase subunit beta [EC:7.1.2.2 7.2.2.1]	K02112	1	1	1	0	1	1	0	1	1
F-type H+-transporting ATPase subunit delta	K02113	1	1	1	1	1	1	1	1	1
ATP synthase protein I	K02116	0	0	1	0	0	0	1	0	0
F-type H+-transporting ATPase subunit b	K02127	1	1	1	0	1	1	1	1	1
F-type H+-transporting ATPase subunit c	K02128	2	1	2	1	1	0	0	2	0
F-type H+-transporting ATPase subunit alpha	K02132	1	1	0	0	1	0	0	1	1
F-type H+-transporting ATPase subunit beta [EC:7.1.2.2]	K02133	1	1	1	0	1	0	0	1	0
F-type H+-transporting ATPase subunit delta	K02134	1	1	1	1	1	1	1	1	1
F-type H+-transporting ATPase subunit epsilon	K02135	1	1	1	1	1	1	1	1	1
F-type H+-transporting ATPase subunit gamma	K02136	1	1	1	0	1	1	1	1	1
F-type H+-transporting ATPase subunit O	K02137	1	1	1	1	2	1	0	0	1
F-type H+-transporting ATPase subunit d	K02138	1	1	1	1	1	1	1	1	1
F-type H+-transporting ATPase subunit f	K02139	1	1	0	1	1	1	1	1	1
F-type H+-transporting ATPase subunit g	K02140	1	1	1	1	1	1	0	1	1
F-type H+-transporting ATPase subunit h	K02141	1	1	1	0	1	1	1	1	1
F-type H+-transporting ATPase subunit j	K02142	0	0	1	0	0	0	1	1	0
F-type H+-transporting ATPase subunit k	K02143	1	1	1	1	1	0	1	1	1
V-type H+-transporting ATPase subunit H	K02144	1	1	1	0	1	2	1	1	1
V-type H+-transporting ATPase subunit A [EC:7.1.2.2]	K02145	1	1	1	0	1	1	1	1	1
V-type H+-transporting ATPase subunit d	K02146	1	1	1	1	1	1	1	1	1
V-type H+-transporting ATPase subunit B	K02147	1	1	1	0	1	1	0	0	1
V-type H+-transporting ATPase subunit C	K02148	1	1	1	1	1	1	1	1	1
V-type H+-transporting ATPase subunit D	K02149	1	1	1	0	1	1	1	1	1
V-type H+-transporting ATPase subunit E	K02150	1	1	1	1	1	1	1	1	1
V-type H+-transporting ATPase subunit F	K02151	1	1	1	1	1	1	1	1	1
V-type H+-transporting ATPase subunit G	K02152	1	1	1	0	1	1	1	1	1
V-type H+-transporting ATPase subunit e	K02153	1	0	1	1	1	1	1	1	1
V-type H+-transporting ATPase subunit a	K02154	1	1	1	1	1	0	1	1	1
V-type H+-transporting ATPase 16kDa proteolipid subunit	K02155	3	3	3	2	2	3	2	2	3
checkpoint serine/threonine-protein kinase [EC:2.7.11.1]	K02178	1	0	1	0	1	1	1	1	1
cell cycle arrest protein BUB2	K02179	1	1	1	1	1	0	1	1	1
cell cycle arrest protein BUB3	K02180	1	1	1	0	1	1	0	1	1
calmodulin	K02183	0	1	1	0	1	1	0	1	1
cyclin-dependent kinase 7 [EC:2.7.11.22 2.7.11.23]	K02202	1	1	1	0	1	1	1	0	0
ubiquitin-conjugating enzyme E2 R [EC:2.3.2.23]	K02207	1	1	1	0	1	1	0	0	1
cyclin-dependent kinase 8/11 [EC:2.7.11.22 2.7.11.23]	K02208	1	1	1	0	1	1	1	1	1
DNA replication licensing factor MCM5 [EC:5.6.2.3]	K02209	1	1	1	1	1	1	1	1	1
DNA replication licensing factor MCM7 [EC:5.6.2.3]	K02210	1	1	1	1	1	1	1	1	1
DNA replication licensing factor MCM4 [EC:5.6.2.3]	K02212	2	2	2	0	2	2	2	2	2
cell division control protein 6	K02213	1	1	1	0	1	1	0	1	1
cell division control protein 7 [EC:2.7.11.1]	K02214	1	1	1	1	1	1	2	1	1
serine/threonine-protein kinase CHEK1 [EC:2.7.11.1]	K02216	1	1	1	0	1	0	0	1	0
casein kinase 1 [EC:2.7.11.1]	K02218	1	1	1	0	1	1	0	1	0
cyclin-dependent kinase regulatory subunit CKS1	K02219	1	1	1	1	1	1	1	2	1
heme o synthase [EC:2.5.1.141]	K02257	1	1	2	1	0	1	1	1	1
cytochrome c oxidase assembly protein subunit 11	K02258	1	0	1	1	1	1	1	1	1
heme a synthase [EC:1.17.99.9]	K02259	1	1	1	1	1	1	1	1	1
cytochrome c oxidase assembly protein subunit 17	K02260	1	1	1	1	1	0	1	1	1
cytochrome c oxidase subunit 2	K02261	1	0	0	0	0	0	0	0	0
cytochrome c oxidase subunit 4	K02263	1	1	1	1	1	1	1	1	1
cytochrome c oxidase subunit 5a	K02264	1	1	1	0	1	1	0	1	1
cytochrome c oxidase subunit 5b	K02265	1	0	1	1	1	1	1	1	1
cytochrome c oxidase subunit 6a	K02266	1	1	1	1	1	1	1	1	1
cytochrome c oxidase subunit 6b	K02267	1	1	1	1	1	1	0	1	1
cytochrome c oxidase subunit 7	K02269	0	0	1	1	1	0	1	1	1
cytochrome c oxidase subunit 7c	K02272	1	1	1	0	1	1	1	1	0
cytochrome c oxidase subunit III [EC:7.1.1.9]	K02276	1	0	0	0	0	0	0	0	0
precorrin-2 dehydrogenase / sirohydrochlorin ferrochelatase [EC:1.3.1.76 4.99.1.4]	K02304	0	0	1	1	1	1	1	1	1
DASH complex subunit DAM1	K02307	1	0	1	1	1	0	1	1	1
regulatory subunit for Cdc7p protein kinase	K02309	1	1	1	1	1	1	1	1	1
DNA polymerase alpha subunit A [EC:2.7.7.7]	K02320	1	1	1	0	1	1	1	1	1
DNA polymerase alpha subunit B	K02321	1	1	1	1	1	1	1	1	1
DNA polymerase epsilon subunit 1 [EC:2.7.7.7]	K02324	1	1	1	1	1	1	1	1	1
DNA polymerase epsilon subunit 2 [EC:2.7.7.7]	K02325	1	1	1	2	1	1	1	1	1
DNA polymerase epsilon subunit 3 [EC:2.7.7.7]	K02326	1	0	1	1	1	1	1	1	1
DNA polymerase delta subunit 1 [EC:2.7.7.7]	K02327	1	1	1	1	1	1	1	1	1
DNA polymerase delta subunit 2	K02328	1	1	1	1	1	0	1	1	1
DNA polymerase phi [EC:2.7.7.7]	K02331	1	1	1	0	1	1	1	1	1
DNA polymerase gamma 1 [EC:2.7.7.7]	K02332	1	1	1	1	0	1	1	1	1
DNA polymerase zeta [EC:2.7.7.7]	K02350	1	1	1	1	1	1	0	1	1
elongation factor G	K02355	2	2	2	1	2	1	2	2	2
elongation factor Tu	K02358	1	1	1	1	1	1	1	1	1
separase [EC:3.4.22.49]	K02365	2	1	1	0	1	1	1	1	1
MFS transporter, FHS family, L-fucose permease	K02429	1	0	1	0	2	1	1	1	2
aspartyl-tRNA(Asn)/glutamyl-tRNA(Gln) amidotransferase subunit A [EC:6.3.5.6 6.3.5.7]	K02433	1	1	1	0	1	0	1	1	1
aspartyl-tRNA(Asn)/glutamyl-tRNA(Gln) amidotransferase subunit B [EC:6.3.5.6 6.3.5.7]	K02434	1	1	1	1	1	1	0	1	1
glycine cleavage system H protein	K02437	1	1	1	1	1	1	1	1	1
glycerol uptake facilitator protein	K02440	1	1	1	0	0	0	0	0	0
imidazole glycerol-phosphate synthase subunit HisF [EC:4.3.2.10]	K02500	0	0	0	0	1	0	0	0	0
histidine triad (HIT) family protein	K02503	1	1	2	1	2	0	2	1	2
4-hydroxy-2-oxoheptanedioate aldolase [EC:4.1.2.52]	K02510	2	2	2	4	9	4	2	2	7
serine/threonine-protein kinase HSL1, negative regulator of Swe1 kinase [EC:2.7.11.-]	K02515	1	0	1	0	1	1	0	1	1
type II protein arginine methyltransferase [EC:2.1.1.320]	K02516	1	1	1	1	1	1	1	1	1
translation initiation factor IF-2	K02519	1	1	1	1	1	1	1	1	1
translation initiation factor IF-3	K02520	1	1	1	1	1	0	0	1	1
mitotic spindle assembly checkpoint protein MAD2	K02537	1	1	1	0	1	1	1	1	1
DNA replication licensing factor MCM2 [EC:5.6.2.3]	K02540	1	1	1	1	1	1	1	1	1
DNA replication licensing factor MCM3 [EC:5.6.2.3]	K02541	1	1	1	1	1	1	1	0	1
DNA replication licensing factor MCM6 [EC:5.6.2.3]	K02542	1	1	1	1	1	1	1	1	1
M-phase inducer tyrosine phosphatase [EC:3.1.3.48]	K02555	1	1	1	0	1	1	1	0	1
glucosamine-6-phosphate deaminase [EC:3.5.99.6]	K02564	2	2	3	1	3	0	1	2	2
MFS transporter, NNP family, nitrate/nitrite transporter	K02575	0	0	1	0	1	2	0	1	2
origin recognition complex subunit 1	K02603	1	0	1	0	1	0	0	1	1
origin recognition complex subunit 2	K02604	1	1	1	1	1	1	1	1	1
origin recognition complex subunit 3	K02605	1	1	1	1	1	1	0	1	1
origin recognition complex subunit 4	K02606	1	1	1	1	1	1	1	1	1
origin recognition complex subunit 5	K02607	1	1	1	1	1	1	1	1	1
origin recognition complex subunit 6	K02608	1	1	1	0	1	1	0	1	0
DNA primase small subunit [EC:2.7.7.102]	K02684	1	1	1	1	1	0	0	1	1
DNA primase large subunit	K02685	0	0	1	0	1	1	1	1	1
20S proteasome subunit alpha 6 [EC:3.4.25.1]	K02725	1	1	1	1	1	1	1	1	1
20S proteasome subunit alpha 2 [EC:3.4.25.1]	K02726	1	1	1	0	1	1	0	1	0
20S proteasome subunit alpha 7 [EC:3.4.25.1]	K02727	1	1	1	0	1	0	1	1	1
20S proteasome subunit alpha 3 [EC:3.4.25.1]	K02728	1	1	1	0	1	1	1	1	1
20S proteasome subunit alpha 5 [EC:3.4.25.1]	K02729	1	1	1	1	1	0	0	1	1
20S proteasome subunit alpha 1 [EC:3.4.25.1]	K02730	1	1	1	1	1	1	0	1	1
20S proteasome subunit alpha 4 [EC:3.4.25.1]	K02731	1	1	1	1	1	1	1	1	1
20S proteasome subunit beta 6 [EC:3.4.25.1]	K02732	1	1	1	0	1	1	1	1	1
20S proteasome subunit beta 4 [EC:3.4.25.1]	K02734	1	1	1	0	1	1	1	1	1
20S proteasome subunit beta 3 [EC:3.4.25.1]	K02735	1	1	1	1	1	0	1	1	1
20S proteasome subunit beta 7 [EC:3.4.25.1]	K02736	1	1	1	1	1	1	1	1	1
20S proteasome subunit beta 5 [EC:3.4.25.1]	K02737	1	1	1	0	1	1	0	1	1
20S proteasome subunit beta 1 [EC:3.4.25.1]	K02738	1	1	1	0	1	1	0	0	0
20S proteasome subunit beta 2 [EC:3.4.25.1]	K02739	1	1	1	0	1	0	0	1	1
cell cycle checkpoint protein [EC:3.1.11.2]	K02830	1	1	1	1	1	1	1	1	1
peptide chain release factor 1	K02835	1	1	1	0	1	0	0	1	1
ribosome recycling factor	K02838	1	1	1	0	0	1	1	1	1
large subunit ribosomal protein L1	K02863	1	1	1	0	1	1	1	1	1
large subunit ribosomal protein L10	K02864	1	1	1	0	1	1	1	1	1
large subunit ribosomal protein L10Ae	K02865	1	1	1	0	1	1	1	1	1
large subunit ribosomal protein L10e	K02866	1	1	1	1	1	1	1	1	1
large subunit ribosomal protein L11	K02867	1	1	1	1	1	1	1	1	1
large subunit ribosomal protein L11e	K02868	1	1	1	1	1	0	1	1	1
large subunit ribosomal protein L12e	K02870	1	1	1	1	1	1	1	1	1
large subunit ribosomal protein L13	K02871	1	1	1	0	1	1	1	1	1
large subunit ribosomal protein L13Ae	K02872	1	1	1	1	1	1	1	1	1
large subunit ribosomal protein L13e	K02873	1	1	1	1	1	1	1	1	1
large subunit ribosomal protein L14	K02874	1	1	1	1	1	1	1	1	1
large subunit ribosomal protein L14e	K02875	1	1	1	1	1	1	1	1	1
large subunit ribosomal protein L15	K02876	1	1	1	1	1	1	1	1	1
large subunit ribosomal protein L15e	K02877	1	1	1	1	1	1	1	1	1
large subunit ribosomal protein L16	K02878	1	1	1	1	1	1	0	0	1
large subunit ribosomal protein L17	K02879	1	1	1	1	0	0	1	1	1
large subunit ribosomal protein L17e	K02880	1	1	1	1	1	1	1	1	1
large subunit ribosomal protein L18Ae	K02882	1	1	1	1	1	1	1	1	1
large subunit ribosomal protein L18e	K02883	1	1	1	1	1	1	1	1	1
large subunit ribosomal protein L19	K02884	1	1	1	0	1	1	1	1	1
large subunit ribosomal protein L19e	K02885	1	1	1	1	1	1	1	1	1
large subunit ribosomal protein L2	K02886	1	0	1	1	1	1	1	1	1
large subunit ribosomal protein L21	K02888	1	1	1	0	1	1	1	1	1
large subunit ribosomal protein L21e	K02889	1	1	1	1	1	1	1	1	1
large subunit ribosomal protein L22e	K02891	1	1	1	1	1	1	1	1	1
large subunit ribosomal protein L23	K02892	1	1	1	0	1	0	0	1	1
large subunit ribosomal protein L23Ae	K02893	1	1	1	1	1	1	1	1	1
large subunit ribosomal protein L23e	K02894	1	1	1	0	1	0	1	1	1
large subunit ribosomal protein L24	K02895	0	1	0	0	0	0	0	0	0
large subunit ribosomal protein L24e	K02896	2	2	2	2	2	2	2	2	1
large subunit ribosomal protein L26e	K02898	1	1	1	1	1	1	1	1	0
large subunit ribosomal protein L27	K02899	1	1	1	0	0	1	1	1	1
large subunit ribosomal protein L27Ae	K02900	1	1	1	1	1	1	0	1	1
large subunit ribosomal protein L27e	K02901	1	1	1	1	1	1	1	1	1
large subunit ribosomal protein L28	K02902	1	1	1	0	1	1	1	1	1
large subunit ribosomal protein L28e	K02903	1	1	1	0	1	1	1	1	1
large subunit ribosomal protein L29	K02904	0	0	0	0	0	0	0	1	0
large subunit ribosomal protein L29e	K02905	1	0	1	0	1	1	1	0	1
large subunit ribosomal protein L3	K02906	1	1	1	0	1	1	1	1	1
large subunit ribosomal protein L30	K02907	1	1	1	0	1	1	0	1	1
large subunit ribosomal protein L30e	K02908	1	1	1	1	1	1	1	1	1
large subunit ribosomal protein L31	K02909	1	0	1	1	1	1	0	1	1
large subunit ribosomal protein L31e	K02910	1	1	1	0	1	0	2	1	1
large subunit ribosomal protein L32	K02911	0	0	1	1	0	1	1	1	1
large subunit ribosomal protein L32e	K02912	1	1	1	1	1	1	1	1	1
large subunit ribosomal protein L33	K02913	0	0	1	1	1	0	1	1	1
large subunit ribosomal protein L34	K02914	0	1	1	0	1	0	1	1	1
large subunit ribosomal protein L34e	K02915	1	1	1	1	1	1	1	1	1
large subunit ribosomal protein L35Ae	K02917	1	1	1	1	1	1	1	1	1
large subunit ribosomal protein L35e	K02918	1	1	1	1	1	0	1	1	1
large subunit ribosomal protein L36	K02919	1	1	1	0	1	0	1	1	1
large subunit ribosomal protein L36e	K02920	1	1	1	1	1	1	1	1	1
large subunit ribosomal protein L37Ae	K02921	1	1	1	0	1	1	1	1	1
large subunit ribosomal protein L37e	K02922	1	1	1	1	1	1	1	1	1
large subunit ribosomal protein L38e	K02923	1	1	1	1	1	0	1	1	1
large subunit ribosomal protein L39e	K02924	0	0	1	0	0	0	0	0	1
large subunit ribosomal protein L3e	K02925	1	1	1	1	1	1	1	1	1
large subunit ribosomal protein L4	K02926	1	1	1	1	1	1	1	1	1
ubiquitin-large subunit ribosomal protein L40e	K02927	1	1	0	0	1	0	1	0	0
large subunit ribosomal protein L44e	K02929	1	1	1	1	1	1	1	1	1
large subunit ribosomal protein L4e	K02930	1	1	1	1	1	1	1	1	1
large subunit ribosomal protein L5	K02931	1	1	1	0	1	1	0	1	1
large subunit ribosomal protein L5e	K02932	1	1	1	0	1	1	1	1	1
large subunit ribosomal protein L6	K02933	1	1	1	0	1	0	1	1	1
large subunit ribosomal protein L6e	K02934	1	1	1	1	1	1	1	1	1
large subunit ribosomal protein L7/L12	K02935	1	1	1	1	1	1	1	1	1
large subunit ribosomal protein L7Ae	K02936	1	1	1	1	1	1	1	1	1
large subunit ribosomal protein L7e	K02937	1	1	1	1	1	1	1	1	1
large subunit ribosomal protein L8e	K02938	1	1	1	0	1	1	0	1	1
large subunit ribosomal protein L9e	K02940	1	1	1	0	1	1	1	1	0
large subunit ribosomal protein LP0	K02941	1	1	1	0	1	1	1	1	0
large subunit ribosomal protein LP1	K02942	1	1	1	0	1	1	0	0	0
large subunit ribosomal protein LP2	K02943	1	1	1	0	1	0	1	1	1
small subunit ribosomal protein S10	K02946	1	1	1	0	1	1	1	1	1
small subunit ribosomal protein S10e	K02947	1	1	1	1	1	1	1	0	1
small subunit ribosomal protein S11	K02948	1	1	1	0	1	1	0	0	1
small subunit ribosomal protein S11e	K02949	1	1	1	1	1	1	1	1	1
small subunit ribosomal protein S12	K02950	1	1	1	0	1	1	1	0	1
small subunit ribosomal protein S12e	K02951	1	1	1	1	1	0	1	1	1
small subunit ribosomal protein S13	K02952	1	1	1	0	1	1	1	1	1
small subunit ribosomal protein S13e	K02953	1	1	1	1	1	0	0	1	1
small subunit ribosomal protein S14	K02954	1	1	1	1	1	1	1	1	1
small subunit ribosomal protein S14e	K02955	1	1	1	0	1	1	1	1	1
small subunit ribosomal protein S15	K02956	1	1	1	1	1	1	0	0	1
small subunit ribosomal protein S15Ae	K02957	1	1	1	1	1	1	1	1	1
small subunit ribosomal protein S15e	K02958	1	1	1	0	1	1	1	1	1
small subunit ribosomal protein S16	K02959	1	1	1	1	1	1	1	1	1
small subunit ribosomal protein S16e	K02960	1	1	1	0	0	1	0	1	1
small subunit ribosomal protein S17	K02961	1	1	1	1	0	1	0	1	1
small subunit ribosomal protein S17e	K02962	1	1	1	0	1	1	1	1	1
small subunit ribosomal protein S18	K02963	0	1	0	0	0	0	0	0	0
small subunit ribosomal protein S18e	K02964	1	1	1	1	1	1	1	1	1
small subunit ribosomal protein S19e	K02966	1	1	1	1	1	1	1	1	1
small subunit ribosomal protein S2	K02967	1	1	1	1	1	0	1	1	1
small subunit ribosomal protein S20e	K02969	1	1	1	1	1	1	1	1	1
small subunit ribosomal protein S21e	K02971	1	1	1	1	1	0	1	1	1
small subunit ribosomal protein S23e	K02973	1	1	1	1	1	1	0	1	1
small subunit ribosomal protein S24e	K02974	1	1	1	1	1	1	1	1	1
small subunit ribosomal protein S25e	K02975	1	1	1	1	1	0	1	1	1
small subunit ribosomal protein S26e	K02976	1	1	1	1	1	1	1	1	1
ubiquitin-small subunit ribosomal protein S27Ae	K02977	1	1	2	0	1	0	1	0	1
small subunit ribosomal protein S27e	K02978	1	1	1	1	0	1	2	1	1
small subunit ribosomal protein S28e	K02979	1	1	1	1	1	0	1	1	1
small subunit ribosomal protein S29e	K02980	1	0	1	0	1	0	1	1	1
small subunit ribosomal protein S2e	K02981	1	1	1	1	1	1	1	1	1
small subunit ribosomal protein S30e	K02983	1	0	2	1	0	1	2	2	2
small subunit ribosomal protein S3Ae	K02984	1	1	1	1	1	1	1	1	1
small subunit ribosomal protein S3e	K02985	1	1	1	1	1	1	1	1	1
small subunit ribosomal protein S4e	K02987	1	1	1	1	1	1	1	1	1
small subunit ribosomal protein S5	K02988	1	1	1	1	1	1	0	1	1
small subunit ribosomal protein S5e	K02989	1	1	1	0	1	1	1	1	1
small subunit ribosomal protein S6	K02990	1	1	1	1	0	1	1	1	1
small subunit ribosomal protein S6e	K02991	1	1	1	1	1	1	0	1	1
small subunit ribosomal protein S7	K02992	1	1	1	1	1	1	1	1	0
small subunit ribosomal protein S7e	K02993	1	1	1	0	1	1	1	1	1
small subunit ribosomal protein S8e	K02995	1	1	1	1	1	1	1	1	1
small subunit ribosomal protein S9	K02996	1	1	1	1	1	1	1	1	1
small subunit ribosomal protein S9e	K02997	1	1	1	1	1	1	0	1	1
small subunit ribosomal protein SAe	K02998	1	1	1	1	1	1	1	1	1
DNA-directed RNA polymerase I subunit RPA1 [EC:2.7.7.6]	K02999	0	0	1	1	1	1	0	1	1
DNA-directed RNA polymerase I subunit RPA12	K03000	1	1	1	0	1	0	0	1	1
DNA-directed RNA polymerase I subunit RPA2 [EC:2.7.7.6]	K03002	1	1	1	1	1	1	1	1	1
DNA-directed RNA polymerase I subunit RPA43	K03004	1	1	1	1	1	1	1	1	1
DNA-directed RNA polymerase I subunit RPA49	K03005	1	1	1	1	1	1	1	1	1
DNA-directed RNA polymerase II subunit RPB1 [EC:2.7.7.6]	K03006	1	1	1	0	1	1	0	1	1
DNA-directed RNA polymerases I, II, and III subunit RPABC5	K03007	1	1	1	1	1	1	1	1	1
DNA-directed RNA polymerase II subunit RPB11	K03008	1	1	1	0	1	1	0	1	1
DNA-directed RNA polymerases I, II, and III subunit RPABC4	K03009	0	0	1	1	0	1	0	1	1
DNA-directed RNA polymerase II subunit RPB2 [EC:2.7.7.6]	K03010	1	1	1	0	1	1	0	1	1
DNA-directed RNA polymerase II subunit RPB3	K03011	1	1	1	1	1	1	0	1	1
DNA-directed RNA polymerase II subunit RPB4	K03012	1	1	1	1	1	1	1	1	1
DNA-directed RNA polymerases I, II, and III subunit RPABC1	K03013	1	1	1	0	1	1	1	1	1
DNA-directed RNA polymerases I, II, and III subunit RPABC2	K03014	1	1	1	1	1	1	1	1	1
DNA-directed RNA polymerase II subunit RPB7	K03015	1	1	1	1	1	0	1	1	1
DNA-directed RNA polymerases I, II, and III subunit RPABC3	K03016	1	1	1	1	1	1	1	1	1
DNA-directed RNA polymerase II subunit RPB9	K03017	1	1	1	1	1	1	0	1	1
DNA-directed RNA polymerase III subunit RPC1 [EC:2.7.7.6]	K03018	1	1	1	0	1	1	0	1	1
DNA-directed RNA polymerase III subunit RPC11	K03019	1	1	1	0	1	0	0	1	1
DNA-directed RNA polymerases I and III subunit RPAC2	K03020	1	1	1	1	1	1	1	1	1
DNA-directed RNA polymerase III subunit RPC2 [EC:2.7.7.6]	K03021	1	1	2	1	1	1	1	1	1
DNA-directed RNA polymerase III subunit RPC8	K03022	1	1	1	1	1	0	1	1	1
DNA-directed RNA polymerase III subunit RPC3	K03023	1	1	1	1	1	1	1	1	1
DNA-directed RNA polymerase III subunit RPC7	K03024	1	1	1	1	1	1	1	1	1
DNA-directed RNA polymerase III subunit RPC6	K03025	1	1	1	0	1	1	1	1	1
DNA-directed RNA polymerase III subunit RPC4	K03026	1	1	1	1	1	1	1	1	1
DNA-directed RNA polymerases I and III subunit RPAC1	K03027	1	1	1	1	1	1	1	1	1
26S proteasome regulatory subunit N1	K03028	1	1	1	1	1	1	1	1	1
26S proteasome regulatory subunit N10	K03029	1	1	1	1	1	1	1	1	1
26S proteasome regulatory subunit N11	K03030	1	1	1	0	1	1	1	1	1
26S proteasome regulatory subunit N12	K03031	1	1	1	0	1	0	0	1	1
26S proteasome regulatory subunit N2	K03032	1	1	1	1	1	1	2	1	1
26S proteasome regulatory subunit N3	K03033	1	1	1	1	1	0	0	1	1
26S proteasome regulatory subunit N5	K03035	1	1	1	1	1	1	1	1	1
26S proteasome regulatory subunit N6	K03036	1	1	1	0	1	1	1	1	1
26S proteasome regulatory subunit N7	K03037	1	1	1	1	1	1	1	1	1
26S proteasome regulatory subunit N8	K03038	1	1	1	1	1	1	1	1	1
26S proteasome regulatory subunit N9	K03039	1	1	1	1	1	1	1	1	1
26S proteasome regulatory subunit T1	K03061	1	1	1	1	1	1	0	1	1
26S proteasome regulatory subunit T2	K03062	1	1	1	1	1	1	0	1	1
26S proteasome regulatory subunit T3	K03063	1	1	1	1	1	1	0	1	1
26S proteasome regulatory subunit T4	K03064	1	1	1	0	1	0	0	1	1
26S proteasome regulatory subunit T5	K03065	1	1	1	1	1	1	1	1	1
26S proteasome regulatory subunit T6	K03066	1	1	1	1	1	1	1	1	1
S-phase kinase-associated protein 1	K03094	1	1	1	0	1	1	1	1	1
casein kinase II subunit alpha [EC:2.7.11.1]	K03097	1	1	1	1	1	0	1	1	1
son of sevenless	K03099	2	2	2	0	2	2	1	2	2
signal recognition particle subunit SRP14	K03104	1	0	1	1	1	1	0	1	1
signal recognition particle subunit SRP19	K03105	1	1	1	1	1	1	1	1	1
signal recognition particle subunit SRP54 [EC:3.6.5.4]	K03106	1	1	1	0	1	1	0	1	1
signal recognition particle subunit SRP68	K03107	1	1	1	0	1	1	1	1	1
signal recognition particle subunit SRP72	K03108	0	1	1	1	0	1	1	1	1
single-strand DNA-binding protein	K03111	1	1	1	0	1	1	1	1	1
translation initiation factor 1	K03113	2	2	2	2	3	1	2	2	2
mitosis inhibitor protein kinase SWE1 [EC:2.7.11.1]	K03114	1	1	1	1	1	1	1	1	1
casein kinase II subunit beta	K03115	2	1	2	2	2	2	1	2	2
taurine dioxygenase [EC:1.14.11.17]	K03119	0	0	0	0	0	0	0	0	1
transcription initiation factor TFIID TATA-box-binding protein	K03120	3	2	2	2	2	2	2	2	2
transcription initiation factor TFIIA large subunit	K03122	1	1	1	1	1	1	1	1	1
transcription initiation factor TFIIA small subunit	K03123	1	1	1	1	1	1	1	1	1
transcription initiation factor TFIIB	K03124	1	1	2	0	1	1	1	1	1
transcription initiation factor TFIID subunit 12	K03126	1	1	1	1	2	0	0	1	1
transcription initiation factor TFIID subunit 13	K03127	1	1	1	0	1	1	1	1	1
transcription initiation factor TFIID subunit 2	K03128	1	1	1	0	1	1	1	1	1
transcription initiation factor TFIID subunit 5	K03130	1	0	2	0	1	1	1	1	1
transcription initiation factor TFIID subunit 6	K03131	1	1	2	0	1	1	1	1	1
transcription initiation factor TFIID subunit 7	K03132	1	1	1	1	1	1	1	1	1
transcription initiation factor TFIID subunit 9B	K03133	1	1	1	1	0	1	1	1	1
transcription initiation factor TFIID subunit 10	K03134	1	1	1	1	0	1	1	1	1
transcription initiation factor TFIID subunit 11	K03135	1	1	1	1	1	1	1	0	1
transcription initiation factor TFIIE subunit alpha	K03136	1	1	1	0	1	1	1	1	1
transcription initiation factor TFIIE subunit beta	K03137	1	1	1	1	1	0	1	1	1
transcription initiation factor TFIIF subunit alpha	K03138	1	1	1	1	1	1	0	1	1
transcription initiation factor TFIIF subunit beta [EC:5.6.2.-]	K03139	1	1	1	1	1	1	1	1	1
transcription initiation factor TFIID/TFIIF subunit	K03140	1	1	1	1	1	1	1	1	1
transcription initiation factor TFIIH subunit 1	K03141	1	1	1	1	1	1	0	1	1
transcription initiation factor TFIIH subunit 2	K03142	1	1	2	1	1	1	1	1	1
transcription initiation factor TFIIH subunit 3	K03143	1	1	1	0	1	1	1	1	1
transcription initiation factor TFIIH subunit 4	K03144	1	1	1	1	1	1	1	1	1
transcription elongation factor S-II	K03145	1	1	1	0	1	1	1	1	1
cysteine-dependent adenosine diphosphate thiazole synthase [EC:2.4.2.60]	K03146	1	1	2	0	1	1	1	1	1
DNA topoisomerase I [EC:5.6.2.1]	K03163	1	1	1	0	1	1	1	1	1
DNA topoisomerase II [EC:5.6.2.2]	K03164	1	1	1	1	1	1	1	1	1
DNA topoisomerase III [EC:5.6.2.1]	K03165	1	1	1	1	1	1	2	1	1
tRNA pseudouridine55 synthase [EC:5.4.99.25]	K03177	1	1	1	1	1	1	0	1	1
ubiquitin-activating enzyme E1 [EC:6.2.1.45]	K03178	1	1	1	0	1	1	0	0	1
4-hydroxybenzoate polyprenyltransferase [EC:2.5.1.39]	K03179	1	1	1	1	1	1	0	1	1
demethylmenaquinone methyltransferase / 2-methoxy-6-polyprenyl-1,4-benzoquinol methylase [EC:2.1.1.163 2.1.1.201]	K03183	0	0	0	0	1	0	1	0	0
urease accessory protein	K03188	1	0	1	1	1	1	1	1	1
urease accessory protein	K03189	1	1	1	0	1	1	0	1	1
urease accessory protein	K03190	1	1	1	1	1	1	1	1	1
YidC/Oxa1 family membrane protein insertase	K03217	1	1	1	1	0	1	1	0	1
elongation factor 1-alpha	K03231	1	1	2	1	1	1	0	1	1
elongation factor 1-beta	K03232	1	1	1	0	1	1	1	1	1
elongation factor 1-gamma	K03233	1	1	1	1	1	1	0	1	1
elongation factor 2	K03234	1	1	1	1	1	1	1	1	1
elongation factor 3	K03235	2	2	2	1	2	2	0	2	2
translation initiation factor 1A	K03236	1	1	1	0	1	1	1	1	1
translation initiation factor 2 subunit 1	K03237	1	1	1	1	1	0	1	1	1
translation initiation factor 2 subunit 2	K03238	1	1	1	0	0	1	1	1	1
translation initiation factor eIF-2B subunit epsilon	K03240	1	1	1	1	1	1	1	0	1
translation initiation factor eIF-2B subunit gamma	K03241	1	1	1	0	1	1	1	1	1
translation initiation factor 2 subunit 3	K03242	1	1	1	0	1	1	2	1	1
translation initiation factor 5B	K03243	1	1	1	1	0	1	1	1	1
translation initiation factor 3 subunit J	K03245	1	1	1	1	1	1	1	1	1
translation initiation factor 3 subunit I	K03246	1	1	1	1	1	0	1	1	1
translation initiation factor 3 subunit H	K03247	1	1	1	1	1	1	1	1	1
translation initiation factor 3 subunit G	K03248	1	1	1	1	1	1	1	1	1
translation initiation factor 3 subunit F	K03249	1	1	1	0	1	1	1	1	1
translation initiation factor 3 subunit E	K03250	1	1	1	0	1	1	1	1	1
translation initiation factor 3 subunit D	K03251	1	1	1	1	1	0	1	1	1
translation initiation factor 3 subunit C	K03252	1	1	1	1	1	1	1	1	1
translation initiation factor 3 subunit B	K03253	1	1	1	1	1	1	1	1	1
translation initiation factor 3 subunit A	K03254	1	1	1	1	1	1	1	1	1
protein TIF31	K03255	1	1	1	1	1	1	1	1	1
tRNA (adenine58-N1)-methyltransferase non-catalytic subunit	K03256	1	1	1	1	1	1	1	1	1
translation initiation factor 4A	K03257	1	1	1	0	1	0	0	1	0
translation initiation factor 4B	K03258	1	1	1	0	1	1	0	1	1
translation initiation factor 4E	K03259	3	3	3	3	3	3	3	3	3
translation initiation factor 4G	K03260	1	1	1	1	1	1	1	1	1
translation initiation factor 5	K03262	1	1	1	1	1	1	2	1	1
translation initiation factor 5A	K03263	2	2	2	1	2	2	2	2	2
translation initiation factor 6	K03264	1	1	1	1	1	1	1	1	1
peptide chain release factor subunit 1	K03265	1	1	1	1	1	1	1	1	1
peptide chain release factor subunit 3	K03267	1	1	1	1	1	1	0	1	1
large conductance mechanosensitive channel	K03282	1	1	1	1	1	1	1	1	1
heat shock 70kDa protein 1/2/6/8	K03283	1	1	1	0	1	0	0	1	1
magnesium transporter	K03284	1	1	1	1	1	1	0	0	1
amino acid transporter, AAT family	K03293	0	0	0	0	1	0	0	0	0
proton-dependent oligopeptide transporter, POT family	K03305	1	0	1	0	0	1	0	1	1
concentrative nucleoside transporter, CNT family	K03317	0	0	0	0	1	1	0	0	0
ammonium transporter, Amt family	K03320	4	4	4	8	4	4	3	5	4
sulfate permease, SulP family	K03321	1	1	1	0	1	1	0	0	0
arsenite transporter	K03325	1	2	2	1	1	1	0	0	2
multidrug resistance protein, MATE family	K03327	2	2	2	2	1	2	2	2	2
cholesterol oxidase [EC:1.1.3.6]	K03333	1	0	1	0	1	1	0	1	0
cullin 1	K03347	1	1	1	0	1	1	0	1	1
anaphase-promoting complex subunit 1	K03348	1	1	1	0	1	1	1	1	1
anaphase-promoting complex subunit 2	K03349	1	1	1	1	1	1	1	1	1
anaphase-promoting complex subunit 3	K03350	1	1	1	0	1	1	1	1	1
anaphase-promoting complex subunit 4	K03351	1	0	0	0	1	1	0	1	1
anaphase-promoting complex subunit 5	K03352	0	1	1	1	1	1	1	1	1
anaphase-promoting complex subunit 6	K03353	1	1	1	1	1	1	1	1	1
anaphase-promoting complex subunit 8	K03355	1	1	1	1	1	1	0	1	1
anaphase-promoting complex subunit 10	K03357	1	1	1	0	1	1	1	1	1
anaphase-promoting complex subunit 11	K03358	0	0	1	0	0	0	0	0	0
F-box and leucine-rich repeat protein GRR1	K03360	1	0	1	1	1	1	1	1	1
F-box and WD-40 domain protein CDC4	K03361	2	2	2	0	2	2	2	2	2
F-box and WD-40 domain protein 1/11	K03362	2	2	2	0	2	2	0	2	2
cell division cycle 20, cofactor of APC complex	K03363	1	1	1	0	1	1	0	1	1
cell division cycle 20-like protein 1, cofactor of APC complex	K03364	1	1	1	0	1	1	0	1	1
cytosine/creatinine deaminase [EC:3.5.4.1 3.5.4.21]	K03365	1	1	1	1	1	1	1	1	1
MFS transporter, PAT family, solute carrier family 33 (acetyl-CoA transportor), member 1 [EC:2.3.1.-]	K03372	1	1	1	1	1	1	1	1	1
N-acetylneuraminate 9-O-acetyltransferase [EC:2.3.1.45]	K03377	1	0	1	1	0	2	1	1	1
cyclohexanone monooxygenase [EC:1.14.13.22]	K03379	1	1	1	0	0	0	0	0	1
phenol 2-monooxygenase (NADPH) [EC:1.14.13.7]	K03380	4	5	4	2	5	5	5	5	8
catechol 1,2-dioxygenase [EC:1.13.11.1]	K03381	2	2	2	1	1	2	1	2	1
aminocarboxymuconate-semialdehyde decarboxylase [EC:4.1.1.45]	K03392	2	2	2	1	1	1	0	1	1
S-(hydroxymethyl)glutathione synthase [EC:4.4.1.22]	K03396	1	1	1	1	1	1	1	1	3
TatD DNase family protein [EC:3.1.21.-]	K03424	2	1	1	0	1	1	1	1	1
NAD+ diphosphatase [EC:3.6.1.22]	K03426	1	1	1	1	1	1	0	1	1
N-acetylglucosaminylphosphatidylinositol deacetylase [EC:3.5.1.89]	K03434	2	1	2	2	2	2	2	2	2
tRNA (guanine-N7-)-methyltransferase [EC:2.1.1.33]	K03439	1	1	1	1	1	1	0	1	1
aquaglyceroporin related protein, other eukaryote	K03441	1	1	1	0	0	1	1	1	1
MFS transporter, ACS family, pantothenate transporter	K03448	14	17	17	8	24	21	6	17	24
monovalent cation:H+ antiporter-2, CPA2 family	K03455	0	0	0	0	0	1	0	1	1
serine/threonine-protein phosphatase 2A regulatory subunit A	K03456	1	1	1	1	1	1	1	1	1
nucleobase:cation symporter-1, NCS1 family	K03457	8	10	9	6	14	8	6	5	12
ribonuclease HI [EC:3.1.26.4]	K03469	2	1	2	1	2	3	1	3	1
tRNA uridine 5-carboxymethylaminomethyl modification enzyme	K03495	1	1	1	1	1	1	1	1	1
DNA polymerase delta subunit 3	K03504	1	1	1	1	1	1	1	1	1
DNA polymerase delta subunit 4	K03505	1	1	1	1	1	1	1	1	1
DNA polymerase epsilon subunit 4 [EC:2.7.7.7]	K03506	1	0	1	0	1	0	0	1	0
DNA replication regulator DPB11	K03507	1	0	1	1	1	1	1	1	1
DNA polymerase eta [EC:2.7.7.7]	K03509	1	1	1	0	1	1	1	0	1
DNA polymerase iota [EC:2.7.7.7]	K03510	1	0	1	0	1	1	0	1	1
DNA polymerase kappa [EC:2.7.7.7]	K03511	1	0	1	1	1	1	0	0	1
non-canonical poly(A) RNA polymerase PAPD5/7 [EC:2.7.7.19]	K03514	1	1	1	1	1	1	0	1	1
DNA repair protein REV1 [EC:2.7.7.-]	K03515	1	1	1	0	1	1	1	1	1
electron transfer flavoprotein beta subunit	K03521	1	1	1	1	1	1	1	1	1
electron transfer flavoprotein alpha subunit	K03522	1	1	1	2	1	1	1	1	1
ribonuclease P/MRP protein subunit POP5 [EC:3.1.26.5]	K03537	1	1	1	0	1	1	0	1	1
ribonuclease P protein subunit POP4 [EC:3.1.26.5]	K03538	1	1	1	2	1	1	1	1	1
ribonuclease P/MRP protein subunit RPP1 [EC:3.1.26.5]	K03539	1	1	1	1	1	0	2	1	1
ribonuclease P protein subunit RPR2 [EC:3.1.26.5]	K03540	1	0	1	0	1	1	1	1	1
ATP-dependent Clp protease ATP-binding subunit ClpX	K03544	1	0	1	1	1	1	1	1	1
KUP system potassium uptake protein	K03549	1	1	1	1	0	1	1	0	1
thioredoxin-dependent peroxiredoxin [EC:1.11.1.24]	K03564	1	1	1	0	1	1	1	1	0
8-oxo-dGTP diphosphatase [EC:3.6.1.55]	K03574	1	1	1	1	1	1	1	1	0
A/G-specific adenine glycosylase [EC:3.2.2.31]	K03575	1	1	1	1	1	1	1	1	1
ATP-binding protein involved in chromosome partitioning	K03593	3	3	3	2	2	3	2	3	3
nascent polypeptide-associated complex subunit alpha	K03626	1	1	1	1	1	1	1	1	1
putative transcription factor	K03627	1	1	1	1	1	1	1	1	1
molybdopterin synthase catalytic subunit [EC:2.8.1.12]	K03635	1	0	1	1	1	0	1	1	1
sulfur-carrier protein	K03636	0	1	1	1	1	1	0	1	1
cyclic pyranopterin monophosphate synthase [EC:4.6.1.17]	K03637	1	1	1	1	1	1	1	1	1
GTP 3',8-cyclase [EC:4.1.99.22]	K03639	1	1	1	1	1	1	1	1	1
lipoyl synthase [EC:2.8.1.8]	K03644	1	1	1	1	1	1	1	1	1
uracil-DNA glycosylase [EC:3.2.2.27]	K03648	1	1	1	2	1	1	1	1	1
tRNA modification GTPase [EC:3.6.-.-]	K03650	1	1	1	1	0	0	0	1	1
ATP-dependent DNA helicase UvrD/PcrA [EC:5.6.2.4]	K03657	1	1	1	1	1	1	0	1	1
N-glycosylase/DNA lyase [EC:3.2.2.- 4.2.99.18]	K03660	1	1	1	1	1	0	1	1	1
V-type H+-transporting ATPase 21kDa proteolipid subunit	K03661	1	1	1	1	1	1	0	1	1
thioredoxin 1	K03671	4	4	4	1	4	3	1	2	2
glutaredoxin 3	K03676	2	2	2	1	2	2	1	2	1
exosome complex component RRP45	K03678	1	1	1	1	1	0	1	0	1
exosome complex component RRP4	K03679	1	1	1	1	1	1	1	1	1
translation initiation factor eIF-2B subunit delta	K03680	1	1	1	0	1	1	0	1	1
exosome complex component RRP40	K03681	1	1	1	1	0	1	1	1	1
molecular chaperone DnaJ	K03686	1	1	1	0	1	1	1	1	1
molecular chaperone GrpE	K03687	1	1	1	1	1	1	1	1	1
ATP-dependent Clp protease ATP-binding subunit ClpB	K03695	0	1	1	1	1	1	0	1	1
molybdopterin molybdotransferase [EC:2.10.1.1]	K03750	1	1	1	1	1	1	0	1	1
translation initiation factor eIF-2B subunit beta	K03754	1	1	1	0	1	1	1	1	1
peptidyl-prolyl cis-trans isomerase A (cyclophilin A) [EC:5.2.1.8]	K03767	5	5	6	2	5	5	2	6	5
peptidyl-prolyl cis-trans isomerase B (cyclophilin B) [EC:5.2.1.8]	K03768	7	7	7	2	7	6	3	7	5
D-lactate dehydrogenase [EC:1.1.1.28]	K03778	1	1	1	0	0	1	1	1	1
catalase [EC:1.11.1.6]	K03781	4	4	4	2	3	3	4	3	6
catalase-peroxidase [EC:1.11.1.21]	K03782	1	1	1	1	1	0	1	1	1
3-dehydroquinate dehydratase I [EC:4.2.1.10]	K03785	2	0	2	1	3	2	2	2	2
3-dehydroquinate dehydratase II [EC:4.2.1.10]	K03786	1	1	1	0	0	1	0	1	1
[ribosomal protein S5]-alanine N-acetyltransferase [EC:2.3.1.267]	K03790	2	2	2	0	1	1	0	1	1
cell division protease FtsH [EC:3.4.24.-]	K03798	0	0	0	0	0	1	0	0	1
lipoate---protein ligase [EC:6.3.1.20]	K03800	1	1	1	0	0	1	0	0	0
NAD(P)H dehydrogenase (quinone) [EC:1.6.5.2]	K03809	1	1	1	1	1	1	1	1	1
putative acetyltransferase [EC:2.3.1.-]	K03828	1	1	1	0	0	1	0	0	1
fructose-1,6-bisphosphatase I [EC:3.1.3.11]	K03841	1	1	1	1	1	1	1	1	1
beta-1,4-mannosyltransferase [EC:2.4.1.142]	K03842	1	1	1	1	1	0	1	1	1
alpha-1,3/alpha-1,6-mannosyltransferase [EC:2.4.1.132 2.4.1.257]	K03843	1	1	1	1	1	1	1	1	1
alpha-1,2-mannosyltransferase [EC:2.4.1.131]	K03844	1	1	1	1	1	1	1	1	1
alpha-1,3-mannosyltransferase [EC:2.4.1.258]	K03845	1	1	1	1	1	0	1	1	1
alpha-1,2-mannosyltransferase [EC:2.4.1.259 2.4.1.261]	K03846	1	1	1	1	0	1	1	1	1
alpha-1,6-mannosyltransferase [EC:2.4.1.260]	K03847	1	1	1	0	1	0	1	1	1
alpha-1,3-glucosyltransferase [EC:2.4.1.267]	K03848	1	1	2	1	0	1	1	1	1
alpha-1,3-glucosyltransferase [EC:2.4.1.265]	K03849	1	1	1	1	1	1	1	1	1
alpha-1,2-glucosyltransferase [EC:2.4.1.256]	K03850	1	1	1	1	1	1	1	1	1
mannosyltransferase [EC:2.4.1.-]	K03854	2	2	2	0	2	2	1	2	2
phosphatidylinositol N-acetylglucosaminyltransferase subunit A [EC:2.4.1.198]	K03857	1	1	1	0	1	1	1	1	1
phosphatidylinositol N-acetylglucosaminyltransferase subunit H	K03858	1	1	1	2	1	1	1	1	1
phosphatidylinositol N-acetylglucosaminyltransferase subunit C	K03859	1	1	1	1	1	1	1	1	1
phosphatidylinositol N-acetylglucosaminyltransferase subunit Q	K03860	1	1	1	1	1	0	0	1	1
phosphatidylinositol N-acetylglucosaminyltransferase subunit P	K03861	1	1	1	0	1	1	1	1	1
E3 ubiquitin-protein ligase RBX1 [EC:2.3.2.32]	K03868	0	1	1	0	1	0	1	1	1
cullin 3	K03869	1	1	1	0	1	1	0	1	0
elongin-C	K03872	1	1	1	0	1	2	1	2	1
NADH-ubiquinone oxidoreductase chain 2 [EC:7.1.1.2]	K03879	1	0	0	0	0	0	0	0	0
NADH-ubiquinone oxidoreductase chain 4 [EC:7.1.1.2]	K03881	1	0	0	0	0	0	0	0	0
NADH-ubiquinone oxidoreductase chain 5 [EC:7.1.1.2]	K03883	1	0	0	0	0	0	0	0	0
NADH:ubiquinone reductase (H+-translocating) [EC:7.1.1.2]	K03885	2	2	2	2	2	2	1	1	1
polyhydroxybutyrate depolymerase	K03932	2	1	4	0	1	2	0	0	0
NADH dehydrogenase (ubiquinone) Fe-S protein 1 [EC:7.1.1.2]	K03934	1	1	1	0	1	0	0	1	1
NADH dehydrogenase (ubiquinone) Fe-S protein 2 [EC:7.1.1.2]	K03935	1	1	1	0	1	1	1	1	1
NADH dehydrogenase (ubiquinone) Fe-S protein 3 [EC:7.1.1.2]	K03936	1	1	1	0	1	1	0	1	1
NADH dehydrogenase (ubiquinone) Fe-S protein 4	K03937	1	1	1	1	1	1	1	1	1
NADH dehydrogenase (ubiquinone) Fe-S protein 5	K03938	1	1	1	1	1	1	2	1	1
NADH dehydrogenase (ubiquinone) Fe-S protein 6	K03939	1	1	1	1	1	1	1	1	1
NADH dehydrogenase (ubiquinone) Fe-S protein 7 [EC:7.1.1.2]	K03940	1	1	1	0	1	2	0	0	1
NADH dehydrogenase (ubiquinone) Fe-S protein 8 [EC:7.1.1.2]	K03941	1	1	1	0	1	1	0	1	1
NADH dehydrogenase (ubiquinone) flavoprotein 1 [EC:7.1.1.2]	K03942	1	1	1	0	1	1	1	0	1
NADH dehydrogenase (ubiquinone) flavoprotein 2 [EC:7.1.1.2]	K03943	1	1	1	0	1	0	1	1	1
NADH dehydrogenase (ubiquinone) 1 alpha subcomplex subunit 2	K03946	1	1	1	1	1	1	1	1	1
NADH dehydrogenase (ubiquinone) 1 alpha subcomplex subunit 5	K03949	1	1	1	1	1	1	0	1	1
NADH dehydrogenase (ubiquinone) 1 alpha subcomplex subunit 6	K03950	1	1	1	1	1	1	1	1	1
NADH dehydrogenase (ubiquinone) 1 alpha subcomplex subunit 8	K03952	1	1	1	1	1	1	1	1	1
NADH dehydrogenase (ubiquinone) 1 alpha subcomplex subunit 9	K03953	1	1	1	1	1	1	0	1	1
NADH dehydrogenase (ubiquinone) 1 alpha/beta subcomplex 1, acyl-carrier protein	K03955	1	1	1	0	1	1	1	1	1
NADH dehydrogenase (ubiquinone) 1 beta subcomplex subunit 3	K03959	1	1	1	0	1	1	1	1	1
NADH dehydrogenase (ubiquinone) 1 beta subcomplex subunit 7	K03963	1	1	1	1	1	0	0	1	1
NADH dehydrogenase (ubiquinone) 1 beta subcomplex subunit 8	K03964	1	1	1	0	1	1	1	1	0
NADH dehydrogenase (ubiquinone) 1 beta subcomplex subunit 9	K03965	0	0	1	1	1	0	1	1	0
NADH dehydrogenase (ubiquinone) 1 beta subcomplex subunit 10	K03966	1	1	1	0	1	1	1	0	1
GTP-binding protein	K03978	1	1	1	1	1	1	0	1	1
GTPase [EC:3.6.5.-]	K03979	1	1	1	1	1	1	1	1	1
molecular chaperone DnaK	K04043	1	1	1	0	1	1	0	1	0
putative pyruvate formate lyase activating enzyme [EC:1.97.1.4]	K04070	0	0	0	0	1	0	0	0	0
tRNA(Ile)-lysidine synthase [EC:6.3.4.19]	K04075	1	1	1	1	1	1	1	1	1
chaperonin GroEL	K04077	1	1	1	1	1	1	1	1	1
chaperonin GroES	K04078	1	1	1	0	1	1	1	1	1
molecular chaperone HtpG	K04079	1	1	1	1	1	2	1	1	1
molecular chaperone HscB	K04082	1	1	1	1	1	0	0	1	1
alkanesulfonate monooxygenase [EC:1.14.14.5 1.14.14.34]	K04091	1	1	1	0	1	1	0	0	0
cell filamentation protein	K04095	1	0	1	0	0	0	0	0	0
4,5-dihydroxyphthalate decarboxylase [EC:4.1.1.55]	K04102	0	0	0	0	1	0	0	0	0
protein kinase A [EC:2.7.11.11]	K04345	0	0	0	0	0	1	0	0	1
serine/threonine-protein phosphatase 2B catalytic subunit [EC:3.1.3.16]	K04348	1	1	1	0	1	1	1	0	1
serine/threonine-protein phosphatase 2A regulatory subunit B	K04354	1	1	1	1	1	1	1	1	1
mitogen-activated protein kinase 1/3 [EC:2.7.11.24]	K04371	1	0	1	0	1	0	1	0	1
serine/threonine-protein phosphatase 2A catalytic subunit [EC:3.1.3.16]	K04382	1	1	1	0	1	1	1	0	1
Ras-related C3 botulinum toxin substrate 1	K04392	1	1	1	0	1	0	0	0	0
cell division control protein 42	K04393	1	1	1	0	1	1	0	1	1
p21-activated kinase 1 [EC:2.7.11.1]	K04409	0	0	0	0	1	1	0	0	0
p38 MAP kinase [EC:2.7.11.24]	K04441	1	1	1	0	1	1	0	1	0
serine/threonine-protein phosphatase 5 [EC:3.1.3.16]	K04460	1	1	1	0	1	1	1	1	1
mitogen-activated protein kinase 7 [EC:2.7.11.24]	K04464	1	1	1	0	1	0	0	1	0
DNA repair protein RAD51	K04482	1	1	1	0	1	1	0	1	1
histidinol-phosphatase (PHP family) [EC:3.1.3.15]	K04486	1	1	1	0	1	1	1	1	1
cysteine desulfurase [EC:2.8.1.7]	K04487	1	1	1	0	1	1	1	1	1
RuvB-like protein 1 [EC:5.6.2.4]	K04499	1	1	1	1	1	1	1	1	1
transducin (beta)-like 1	K04508	1	0	1	0	1	0	0	1	1
Ras homolog gene family, member A	K04513	1	1	1	0	1	1	0	1	1
prephenate dehydratase [EC:4.2.1.51]	K04518	1	0	1	0	0	0	0	1	0
NEDD8-activating enzyme E1 regulatory subunit	K04532	1	1	1	0	1	1	0	1	1
guanine nucleotide-binding protein G(I)/G(S)/G(T) subunit beta-1	K04536	1	1	1	0	1	1	0	0	0
ubiquitin B	K04551	1	1	1	0	1	0	1	0	0
ubiquitin-conjugating enzyme E2 J2 [EC:2.3.2.23]	K04554	1	1	1	0	1	1	0	1	1
ubiquitin-conjugating enzyme E2 G2 [EC:2.3.2.23]	K04555	1	1	1	0	1	0	0	0	0
cyclin-dependent kinase [EC:2.7.11.22]	K04563	1	1	1	0	1	1	0	1	1
superoxide dismutase, Fe-Mn family [EC:1.15.1.1]	K04564	3	4	5	3	3	4	4	5	4
superoxide dismutase, Cu-Zn family [EC:1.15.1.1]	K04565	1	1	1	1	1	1	1	1	1
lysyl-tRNA synthetase, class II [EC:6.1.1.6]	K04567	2	2	2	2	1	2	0	2	2
copper chaperone for superoxide dismutase	K04569	1	1	1	0	1	1	0	1	1
pheromone a factor receptor	K04627	1	1	1	1	1	1	1	1	1
guanine nucleotide-binding protein subunit alpha, other	K04640	2	2	2	0	2	2	0	3	3
clathrin heavy chain	K04646	1	1	1	1	1	0	1	1	1
dynactin 1	K04648	1	1	1	1	1	1	1	1	1
ubiquitin-conjugating enzyme (huntingtin interacting protein 2) [EC:2.3.2.23]	K04649	0	0	1	0	1	1	0	0	0
signal transducing adaptor molecule	K04705	1	1	1	0	1	1	0	1	1
3-dehydrosphinganine reductase [EC:1.1.1.102]	K04708	1	1	1	0	1	1	1	1	1
very-long-chain ceramide synthase [EC:2.3.1.297]	K04709	2	2	2	0	2	2	2	2	2
dihydroceramidase [EC:3.5.1.-]	K04711	2	2	1	1	2	1	2	3	3
sphingolipid 4-desaturase/C4-monooxygenase [EC:1.14.19.17 1.14.18.5]	K04712	1	1	1	1	1	1	1	1	1
sphinganine C4-monooxygenase [EC:1.14.18.5]	K04713	1	1	1	0	1	1	1	1	1
sphingosine kinase [EC:2.7.1.91]	K04718	1	1	1	1	1	1	0	1	1
serine-protein kinase ATM [EC:2.7.11.1]	K04728	1	1	1	0	1	1	0	1	1
cAMP-dependent protein kinase regulator	K04739	1	1	1	0	1	1	1	1	1
ferredoxin, 2Fe-2S	K04755	1	1	1	1	0	1	0	1	1
peptidyl-tRNA hydrolase, PTH2 family [EC:3.1.1.29]	K04794	1	1	1	1	1	1	1	1	1
prefoldin alpha subunit	K04797	1	1	1	0	1	0	1	1	1
prefoldin beta subunit	K04798	1	1	1	1	1	1	1	1	1
flap endonuclease-1 [EC:3.1.-.-]	K04799	1	1	1	0	1	1	1	1	1
proliferating cell nuclear antigen	K04802	1	1	1	1	1	1	1	1	1
chloride channel 3/4/5	K05012	3	3	3	2	3	3	2	3	3
chloride channel, nucleotide-sensitive, 1A	K05019	1	1	1	1	1	1	1	1	1
coatomer subunit alpha	K05236	1	1	1	1	1	1	1	1	1
pyridoxine 4-dehydrogenase [EC:1.1.1.65]	K05275	3	2	3	0	7	2	0	2	3
glucosaminylphosphatidylinositol acyltransferase [EC:2.3.-.-]	K05283	1	1	1	1	1	1	1	1	1
GPI mannosyltransferase 1 subunit M [EC:2.4.1.-]	K05284	1	1	1	0	1	1	1	1	1
GPI ethanolamine phosphate transferase 1 [EC:2.7.-.-]	K05285	1	1	1	1	1	1	1	1	1
GPI mannosyltransferase 3 [EC:2.4.1.-]	K05286	1	1	1	0	0	1	1	1	1
GPI ethanolamine phosphate transferase 2/3 subunit F	K05287	1	1	1	1	0	0	1	1	1
GPI ethanolamine phosphate transferase 3 subunit O [EC:2.7.-.-]	K05288	1	1	1	1	1	1	1	1	1
GPI-anchor transamidase subunit GAA1	K05289	1	1	1	1	1	1	1	1	1
GPI-anchor transamidase subunit K	K05290	1	1	1	1	1	1	1	1	1
GPI-anchor transamidase subunit S	K05291	1	1	1	1	1	1	1	1	1
GPI-anchor transamidase subunit T	K05292	1	1	1	1	1	1	1	1	1
GPI-anchor transamidase subunit U	K05293	1	1	1	1	1	1	1	1	1
GPI inositol-deacylase [EC:3.-.-.-]	K05294	1	1	1	2	1	1	1	1	1
N-lysine methyltransferase SETD6 [EC:2.1.1.-]	K05302	1	1	1	0	1	1	1	1	1
ethanolamine phosphate transferase 2 subunit G [EC:2.7.-.-]	K05310	1	1	1	0	1	2	1	1	1
beta-glucosidase [EC:3.2.1.21]	K05349	9	9	12	3	12	12	5	12	19
D-xylulose reductase [EC:1.1.1.9]	K05351	1	1	1	0	2	1	0	1	0
hexaprenyl-diphosphate synthase [EC:2.5.1.82 2.5.1.83]	K05355	1	1	1	0	1	1	1	1	1
potassium channel subfamily K, other eukaryote	K05389	1	1	1	0	1	1	2	2	2
ADP-ribosyl-[dinitrogen reductase] hydrolase [EC:3.2.2.24]	K05521	1	1	1	0	0	1	0	1	0
BolA family transcriptional regulator, general stress-responsive regulator	K05527	1	1	1	2	1	0	0	1	1
alpha 1,6-mannosyltransferase [EC:2.4.1.232]	K05528	2	2	2	0	2	2	1	3	2
mannan polymerase complexes MNN9 subunit [EC:2.4.1.232]	K05529	2	2	2	0	1	2	0	1	1
mannan polymerase II complex MNN10 subunit [EC:2.4.1.-]	K05531	1	1	1	1	1	1	1	1	1
mannan polymerase II complex MNN11 subunit [EC:2.4.1.-]	K05532	1	1	1	0	1	1	1	1	1
mannan polymerase II complex ANP1 subunit [EC:2.4.1.-]	K05533	1	1	1	0	1	1	1	0	1
alpha 1,2-mannosyltransferase [EC:2.4.1.-]	K05535	1	1	1	1	1	1	1	1	2
tRNA-dihydrouridine synthase 1 [EC:1.3.1.88]	K05542	0	0	1	0	1	1	1	0	1
tRNA-dihydrouridine synthase 2 [EC:1.3.1.91]	K05543	1	1	1	1	1	1	1	1	1
tRNA-dihydrouridine synthase 3 [EC:1.3.1.89]	K05544	1	1	1	1	1	1	1	1	1
mannosyl-oligosaccharide alpha-1,3-glucosidase [EC:3.2.1.207]	K05546	1	1	1	0	1	1	0	1	0
3-hydroxyisobutyryl-CoA hydrolase [EC:3.1.2.4]	K05605	1	1	1	0	1	1	0	1	1
methylglutaconyl-CoA hydratase [EC:4.2.1.18]	K05607	1	1	1	0	1	1	1	1	1
ubiquitin carboxyl-terminal hydrolase L3 [EC:3.4.19.12]	K05609	1	1	1	1	2	1	1	1	1
ubiquitin carboxyl-terminal hydrolase L5 [EC:3.4.19.12]	K05610	1	1	1	0	1	1	1	1	1
ATP-binding cassette, subfamily B (MDR/TAP), member 10	K05657	1	1	1	0	1	1	1	1	1
ATP-binding cassette, subfamily B (MDR/TAP), member 1 [EC:7.6.2.2]	K05658	5	4	5	1	4	6	1	2	6
ATP-binding cassette, subfamily B (MDR/TAP), member 7	K05662	1	1	1	0	0	1	1	0	1
ATP-binding cassette, subfamily C (CFTR/MRP), member 1 [EC:7.6.2.3]	K05665	1	1	1	0	1	1	1	1	1
ATP-binding cassette, subfamily G (WHITE), member 2	K05681	1	1	1	0	1	1	0	1	1
actin related protein 2/3 complex, subunit 5	K05754	1	1	1	1	1	1	1	1	1
actin related protein 2/3 complex, subunit 4	K05755	1	1	1	1	1	1	1	1	1
actin related protein 2/3 complex, subunit 3	K05756	0	1	1	1	1	1	1	1	1
actin related protein 2/3 complex, subunit 1A/1B	K05757	1	1	1	1	1	1	1	1	1
actin related protein 2/3 complex, subunit 2	K05758	1	1	1	1	1	0	1	1	1
profilin	K05759	1	1	1	1	1	0	1	1	1
cofilin	K05765	1	1	1	1	1	1	1	1	1
Ras GTPase-activating-like protein IQGAP2/3	K05767	2	2	2	1	2	2	2	2	2
translocator protein	K05770	1	1	1	0	1	1	1	1	1
4-cresol dehydrogenase (hydroxylating) flavoprotein subunit [EC:1.17.9.1]	K05797	1	3	2	1	1	2	0	1	3
homoisocitrate dehydrogenase [EC:1.1.1.87]	K05824	1	1	1	0	1	1	0	1	1
sterol 3beta-glucosyltransferase [EC:2.4.1.173]	K05841	3	3	3	1	2	3	2	3	3
P-type Ca2+ transporter type 2A [EC:7.2.2.10]	K05853	1	1	1	0	1	1	0	1	1
solute carrier family 25 (mitochondrial adenine nucleotide translocator), member 4/5/6/31	K05863	1	1	1	1	1	1	1	1	1
peptidyl-prolyl isomerase D [EC:5.2.1.8]	K05864	1	1	1	1	1	1	0	1	1
3-oxosteroid 1-dehydrogenase [EC:1.3.99.4]	K05898	1	1	2	1	1	0	0	0	2
prenylcysteine oxidase / farnesylcysteine lyase [EC:1.8.3.5 1.8.3.6]	K05906	1	1	1	1	1	1	1	1	1
nitric oxide dioxygenase [EC:1.14.12.17]	K05916	1	1	1	1	2	2	1	2	2
sterol 14alpha-demethylase [EC:1.14.14.154 1.14.15.36]	K05917	1	1	1	0	1	1	1	1	1
tocopherol O-methyltransferase [EC:2.1.1.95]	K05928	1	1	1	1	0	0	0	1	0
protein farnesyltransferase subunit beta [EC:2.5.1.58]	K05954	1	1	1	1	1	1	0	1	1
protein farnesyltransferase/geranylgeranyltransferase type-1 subunit alpha [EC:2.5.1.58 2.5.1.59]	K05955	1	1	1	1	1	0	1	1	1
geranylgeranyl transferase type-2 subunit beta [EC:2.5.1.60]	K05956	1	1	1	1	1	1	0	1	1
acetylxylan esterase [EC:3.1.1.72]	K05972	7	6	8	6	7	10	2	4	9
nuclease S1 [EC:3.1.30.1]	K05986	2	2	2	1	1	2	1	1	1
alpha-L-rhamnosidase [EC:3.2.1.40]	K05989	2	2	4	2	4	7	0	1	5
bacterial leucyl aminopeptidase [EC:3.4.11.10]	K05994	1	1	2	0	1	1	1	1	1
aspergillopepsin I [EC:3.4.23.18]	K06004	3	3	3	1	3	3	2	2	3
STE24 endopeptidase [EC:3.4.24.84]	K06013	1	1	1	1	1	0	1	1	1
beta-ureidopropionase / N-carbamoyl-L-amino-acid hydrolase [EC:3.5.1.6 3.5.1.87]	K06016	0	0	0	0	0	1	0	1	0
endopolyphosphatase [EC:3.6.1.10]	K06018	1	1	1	1	1	1	0	1	1
vesicle-fusing ATPase [EC:3.6.4.6]	K06027	1	1	1	1	1	1	1	1	1
mitofusin 2 [EC:3.6.5.-]	K06030	1	0	1	0	1	1	0	1	1
cyanamide hydratase [EC:4.2.1.69]	K06035	1	1	1	1	0	1	0	1	1
arabinose-5-phosphate isomerase [EC:5.3.1.13]	K06041	0	1	0	0	0	0	1	0	0
tubulin---tyrosine ligase [EC:6.3.2.25]	K06047	1	1	1	1	1	1	1	1	1
histone acetyltransferase [EC:2.3.1.48]	K06062	2	2	2	2	2	2	2	2	2
SNW domain-containing protein 1	K06063	1	1	1	1	1	1	1	1	1
histone deacetylase 1/2 [EC:3.5.1.98]	K06067	1	1	1	0	1	1	1	1	1
deoxyhypusine monooxygenase [EC:1.14.99.29]	K06072	1	1	1	1	1	1	1	1	1
symplekin	K06100	1	1	1	1	1	1	1	1	1
[histone H3]-lysine4 N-trimethyltransferase ASH1L [EC:2.1.1.354]	K06101	1	1	1	0	1	1	1	1	1
exocyst complex component 3	K06110	1	1	1	0	1	1	1	0	1
exocyst complex component 4	K06111	0	1	1	1	1	1	1	1	1
arabinan endo-1,5-alpha-L-arabinosidase [EC:3.2.1.99]	K06113	1	1	1	0	0	1	0	0	1
glycerol-1-phosphatase [EC:3.1.3.21]	K06116	1	1	1	1	1	1	1	1	0
1-acylglycerone phosphate reductase [EC:1.1.1.101]	K06123	3	4	3	0	2	3	1	3	4
4-hydroxybenzoate polyprenyltransferase [EC:2.5.1.39]	K06125	0	0	1	0	1	1	0	1	1
ubiquinone biosynthesis monooxygenase Coq6 [EC:1.14.13.-]	K06126	1	1	1	1	1	1	1	1	1
4'-phosphopantetheinyl transferase [EC:2.7.8.-]	K06133	1	0	1	1	1	1	1	1	1
3-demethoxyubiquinol 3-hydroxylase [EC:1.14.99.60]	K06134	1	1	1	1	1	0	1	1	1
ATP-binding cassette, subfamily F, member 3	K06158	2	2	3	2	2	2	0	1	2
tRNA pseudouridine38-40 synthase [EC:5.4.99.12]	K06173	1	1	1	1	1	1	1	1	1
ATP-binding cassette, sub-family E, member 1	K06174	1	1	1	1	1	1	1	1	1
tRNA pseudouridine13 synthase [EC:5.4.99.27]	K06176	1	1	1	1	1	1	1	1	1
ATP-binding cassette, subfamily F, member 2	K06185	1	1	1	1	1	1	0	0	1
fluoride exporter	K06199	1	1	1	1	2	1	1	1	1
copper homeostasis protein	K06201	1	1	1	1	1	1	1	1	1
nicotinamide mononucleotide adenylyltransferase [EC:2.7.7.1 2.7.7.18]	K06210	1	0	1	1	1	1	1	1	1
pyridoxal 5'-phosphate synthase pdxS subunit [EC:4.3.3.6]	K06215	1	1	1	1	1	1	1	1	1
2,5-diketo-D-gluconate reductase A [EC:1.1.1.346]	K06221	0	0	0	1	0	0	0	0	0
serine/threonine-protein phosphatase 2B regulatory subunit	K06268	1	1	1	1	1	1	1	1	1
serine/threonine-protein phosphatase PP1 catalytic subunit [EC:3.1.3.16]	K06269	2	2	2	2	2	1	1	2	2
3-phosphoinositide dependent protein kinase-1 [EC:2.7.11.1]	K06276	1	0	1	0	1	1	1	1	1
nucleoside triphosphate pyrophosphatase [EC:3.6.1.-]	K06287	1	1	1	0	1	1	0	1	1
oligosaccharide translocation protein RFT1	K06316	1	1	1	2	1	1	1	1	1
stage V sporulation protein K	K06413	0	0	0	0	1	0	0	0	0
succinylglutamic semialdehyde dehydrogenase [EC:1.2.1.71]	K06447	0	0	0	0	0	1	0	0	0
cell division control protein 45	K06628	1	1	1	1	1	1	1	1	1
14-3-3 protein epsilon	K06630	2	2	2	0	2	2	1	2	2
cyclin H	K06634	1	1	1	0	1	0	1	1	1
structural maintenance of chromosome 1	K06636	1	1	1	0	1	1	1	1	1
cell division cycle 14 [EC:3.1.3.16 3.1.3.48]	K06639	1	1	1	1	1	0	1	1	1
serine/threonine-protein kinase ATR [EC:2.7.11.1]	K06640	1	1	1	0	1	1	0	1	1
serine/threonine-protein kinase CHEK2 [EC:2.7.11.1]	K06641	1	1	1	1	1	0	0	1	0
transcription factor MBP1	K06647	1	1	1	0	1	1	0	1	0
regulatory protein SWI6	K06648	0	0	1	1	1	1	0	1	1
CDK inhibitor PHO81	K06653	1	1	1	0	1	1	1	1	1
negative regulator of the PHO system [EC:2.7.11.22]	K06655	1	1	1	0	1	0	0	1	1
PHO85 cyclin-1	K06656	1	1	1	0	1	1	1	0	1
G2/mitotic-specific cyclin 3/4	K06659	1	1	1	1	1	1	1	1	1
cell cycle checkpoint protein	K06662	1	1	1	1	1	1	0	1	1
peroxin-2	K06664	1	1	1	1	1	1	1	1	1
general transcriptional corepressor CYC8	K06665	1	1	1	1	1	1	0	1	1
general transcriptional corepressor TUP1	K06666	1	1	1	0	1	1	0	1	1
structural maintenance of chromosome 3 (chondroitin sulfate proteoglycan 6)	K06669	1	1	1	0	1	1	1	1	1
cohesin complex subunit SCC1	K06670	1	1	1	1	1	1	1	1	1
cohesin complex subunit SA-1/2	K06671	1	1	1	1	1	1	1	1	1
cohesin loading factor subunit SCC2	K06672	1	1	1	1	1	1	1	1	1
structural maintenance of chromosome 2	K06674	1	1	1	1	1	1	1	1	1
structural maintenance of chromosome 4	K06675	1	1	1	1	1	1	1	1	1
condensin complex subunit 2	K06676	1	1	1	1	1	1	1	1	1
condensin complex subunit 1	K06677	1	1	1	0	1	1	1	1	1
condensin complex subunit 3	K06678	1	1	1	1	1	2	1	0	1
mitotic spindle assembly checkpoint protein MAD1	K06679	1	1	1	1	1	1	1	1	1
spindle assembly checkpoint component MAD3	K06680	1	0	1	0	1	1	0	0	0
Gdp/GTP exchange factor required for growth at low temperatures	K06681	1	0	1	0	1	1	0	0	1
Gtp-binding protein of the ras superfamily involved in termination of M-phase	K06682	1	1	1	0	1	1	1	1	1
cell cycle protein kinase DBF2 [EC:2.7.11.-]	K06684	1	1	1	1	1	1	1	1	1
MOB kinase activator 1	K06685	3	3	4	2	2	3	2	3	2
ubiquitin-conjugating enzyme E2 C [EC:2.3.2.23]	K06688	1	1	1	0	1	0	2	0	0
ubiquitin-conjugating enzyme E2 D [EC:2.3.2.23]	K06689	1	1	0	1	1	0	0	0	1
26S proteasome regulatory subunit N4	K06693	1	1	1	1	1	1	1	1	1
26S proteasome non-ATPase regulatory subunit 10	K06694	1	0	1	0	1	0	0	2	1
proteasome activator subunit 4	K06699	1	1	1	1	1	1	1	1	1
[histone H3]-trimethyl-L-lysine9/36 demethylase [EC:1.14.11.66 1.14.11.69]	K06709	1	1	1	0	1	1	0	0	1
uncharacterized protein	K06867	3	3	4	1	0	2	0	2	4
zinc finger protein	K06874	1	1	1	1	1	1	1	1	1
programmed cell death protein 5	K06875	1	1	1	0	1	1	1	1	1
DEAD/DEAH box helicase domain-containing protein	K06877	1	1	1	1	1	1	1	1	1
erythromycin esterase [EC:3.1.1.-]	K06880	0	0	0	0	1	0	0	0	0
uncharacterized protein	K06884	0	0	0	0	1	0	0	0	0
uncharacterized protein	K06888	1	1	1	0	1	1	1	1	1
uncharacterized protein	K06889	1	1	1	1	1	1	1	0	1
7,8-dihydropterin-6-yl-methyl-4-(beta-D-ribofuranosyl)aminobenzene 5'-phosphate synthase [EC:2.5.1.105]	K06897	1	1	1	1	0	0	1	1	1
adenine/guanine/hypoxanthine permease	K06901	1	2	1	1	0	1	2	2	2
MFS transporter, UMF1 family	K06902	1	1	1	1	1	1	2	1	2
quercetin 2,3-dioxygenase [EC:1.13.11.24]	K06911	2	2	3	2	2	2	2	2	3
alpha-ketoglutarate-dependent 2,4-dichlorophenoxyacetate dioxygenase [EC:1.14.11.-]	K06912	1	2	1	1	1	1	0	2	3
cell division protein ZapE	K06916	0	0	0	0	0	0	0	0	1
diphthine-ammonia ligase [EC:6.3.1.14]	K06927	1	1	1	1	1	1	1	1	1
ribosome-binding ATPase	K06942	1	1	1	0	1	1	1	0	0
nucleolar GTP-binding protein	K06943	1	1	1	0	1	1	0	1	1
developmentally-regulated GTP-binding protein [EC:3.6.5.-]	K06944	2	2	2	2	2	2	2	2	2
polynucleotide 5'-hydroxyl-kinase GRC3/NOL9 [EC:2.7.1.-]	K06947	1	0	1	0	1	1	0	1	1
uncharacterized protein	K06950	1	1	1	1	1	1	1	1	1
ribosomal RNA assembly protein	K06961	1	1	1	1	1	1	1	1	1
tRNA acetyltransferase TAN1	K06963	1	0	1	0	1	0	1	1	1
protein pelota	K06965	1	1	1	1	1	1	1	1	1
23S rRNA (adenine1618-N6)-methyltransferase [EC:2.1.1.181]	K06970	1	0	1	0	1	1	0	1	0
presequence protease [EC:3.4.24.-]	K06972	1	1	1	1	1	2	1	1	1
uncharacterized protein	K06978	1	2	2	1	2	5	0	0	4
uncharacterized protein	K06987	0	1	0	0	0	0	0	1	1
MEMO1 family protein	K06990	1	0	1	1	1	0	1	1	1
PLP dependent protein	K06997	1	1	1	1	1	1	1	1	1
trans-2,3-dihydro-3-hydroxyanthranilate isomerase [EC:5.3.3.17]	K06998	1	1	1	0	0	1	0	1	1
phospholipase/carboxylesterase	K06999	6	2	5	2	5	2	0	2	4
NTE family protein	K07001	2	2	2	0	2	1	1	2	2
uncharacterized protein	K07004	1	1	2	1	1	1	1	1	1
uncharacterized protein	K07005	1	2	1	1	1	1	0	2	3
uncharacterized protein	K07006	0	0	2	0	1	0	0	0	0
uncharacterized protein	K07019	1	1	1	1	1	1	0	1	1
5'-deoxynucleotidase [EC:3.1.3.89]	K07023	2	2	2	1	3	1	2	2	2
uncharacterized protein	K07034	4	4	3	4	2	5	2	3	5
CAAX protease family protein	K07052	1	1	1	1	0	1	0	1	1
tRNA wybutosine-synthesizing protein 2 [EC:2.5.1.114]	K07055	1	1	1	0	1	1	0	1	1
uncharacterized protein	K07077	1	1	1	1	1	1	1	1	1
uncharacterized protein	K07078	2	2	2	1	1	1	1	1	1
uncharacterized protein	K07096	0	0	0	0	0	1	0	0	0
uncharacterized protein	K07101	1	1	1	1	1	1	0	1	1
N-acetylmuramic acid 6-phosphate etherase [EC:4.2.1.126]	K07106	2	2	2	1	2	2	2	1	2
acyl-CoA thioester hydrolase [EC:3.1.2.-]	K07107	1	0	1	0	1	1	0	1	1
uncharacterized protein	K07112	1	1	1	1	1	1	1	1	1
Ca-activated chloride channel homolog	K07114	1	0	1	0	1	0	0	1	0
uncharacterized protein	K07117	1	1	1	0	1	1	0	0	0
uncharacterized protein	K07126	6	6	6	5	6	6	5	6	5
5-hydroxyisourate hydrolase [EC:3.5.2.17]	K07127	0	0	0	1	1	0	1	1	1
dolichyl-diphosphooligosaccharide---protein glycosyltransferase [EC:2.4.99.18]	K07151	1	1	1	1	1	1	1	1	1
protein SCO1	K07152	1	1	1	0	1	1	1	1	1
5-oxoprolinase (ATP-hydrolysing) subunit A [EC:3.5.2.9]	K07160	0	0	0	0	1	0	0	0	1
CBS domain-containing membrane protein	K07168	1	1	1	1	1	1	1	1	1
RIO kinase 1 [EC:2.7.11.1]	K07178	1	1	1	1	1	1	1	1	1
RIO kinase 2 [EC:2.7.11.1]	K07179	1	1	1	1	1	0	1	1	1
exocyst complex component 7	K07195	1	1	1	1	1	1	1	1	1
5'-AMP-activated protein kinase, catalytic alpha subunit [EC:2.7.11.11]	K07198	1	1	1	0	1	1	0	0	0
5'-AMP-activated protein kinase, regulatory beta subunit	K07199	0	1	0	0	0	1	0	0	0
5'-AMP-activated protein kinase, regulatory gamma subunit	K07200	1	1	1	0	1	1	1	1	1
serine/threonine-protein kinase mTOR [EC:2.7.11.1]	K07203	1	1	1	1	1	1	1	1	1
regulatory associated protein of mTOR	K07204	1	1	1	1	1	1	1	1	1
tuberous sclerosis 2	K07207	1	1	1	1	1	1	1	0	1
Ras homolog enriched in brain	K07208	1	1	1	0	1	1	0	1	1
copper chaperone	K07213	1	1	1	1	2	1	0	1	1
porphyrinogen peroxidase [EC:1.11.1.-]	K07223	1	1	1	1	1	1	1	1	1
glutathione-specific gamma-glutamylcyclotransferase [EC:4.3.2.7]	K07232	1	1	1	1	1	1	1	1	1
zinc transporter, ZIP family	K07238	1	1	1	0	1	1	1	1	1
chromate transporter	K07240	1	1	1	0	1	1	0	0	0
nickel/cobalt transporter (NiCoT) family protein	K07241	1	1	1	1	1	1	1	1	1
high-affinity iron transporter	K07243	1	1	1	4	2	3	2	2	3
tartrate dehydrogenase/decarboxylase / D-malate dehydrogenase [EC:1.1.1.93 4.1.1.73 1.1.1.83]	K07246	0	0	0	0	1	0	0	0	0
dolichyldiphosphatase [EC:3.6.1.43]	K07252	1	0	1	1	0	1	1	1	1
adiponectin receptor	K07297	3	3	4	2	2	2	2	3	3
Ca2+:H+ antiporter	K07300	7	7	7	6	5	5	7	7	7
cation:H+ antiporter	K07301	1	0	1	0	0	1	0	0	0
peptide-methionine (S)-S-oxide reductase [EC:1.8.4.11]	K07304	1	1	1	1	1	1	1	1	1
peptide-methionine (R)-S-oxide reductase [EC:1.8.4.12]	K07305	1	1	1	0	1	1	0	1	1
protein transport protein SEC61 subunit gamma and related proteins	K07342	1	1	1	1	1	0	1	1	1
tubulin alpha	K07374	2	2	2	1	2	2	1	2	2
tubulin beta	K07375	1	1	1	1	1	1	0	1	1
monothiol glutaredoxin	K07390	2	2	2	1	2	1	2	2	2
glutathionyl-hydroquinone reductase [EC:1.8.5.7]	K07393	3	3	3	2	2	2	1	3	3
selenoprotein W-related protein	K07401	1	0	1	1	1	1	1	1	1
6-phosphogluconolactonase [EC:3.1.1.31]	K07404	3	3	3	1	2	3	1	2	2
alpha-galactosidase [EC:3.2.1.22]	K07407	0	0	0	0	0	0	0	0	1
beta-1,4-N-acetylglucosaminyltransferase [EC:2.4.1.141]	K07432	1	1	1	1	0	0	1	0	1
beta-1,4-N-acetylglucosaminyltransferase [EC:2.4.1.141]	K07441	1	1	1	1	1	1	0	1	1
tRNA (adenine57-N1/adenine58-N1)-methyltransferase catalytic subunit [EC:2.1.1.219 2.1.1.220]	K07442	1	1	1	0	1	1	1	1	1
methylated-DNA-protein-cysteine methyltransferase related protein	K07443	1	0	1	0	1	1	1	1	1
replication factor A1	K07466	1	1	1	1	1	1	1	1	1
putative ATPase	K07478	1	1	1	0	1	2	1	1	1
enoyl-CoA hydratase [EC:4.2.1.17]	K07511	1	1	1	0	0	1	0	0	0
mitochondrial enoyl-[acyl-carrier protein] reductase / trans-2-enoyl-CoA reductase [EC:1.3.1.- 1.3.1.38]	K07512	1	1	1	1	1	1	0	1	1
acetyl-CoA acyltransferase 1 [EC:2.3.1.16]	K07513	3	3	3	1	2	3	0	2	2
GPI mannosyltransferase 1 subunit X	K07541	1	0	1	0	1	1	1	1	1
GPI mannosyltransferase 2 [EC:2.4.1.-]	K07542	1	1	1	0	1	1	1	1	1
ATP synthase mitochondrial F1 complex assembly factor 1	K07555	1	1	1	2	1	1	1	1	1
ATP synthase mitochondrial F1 complex assembly factor 2	K07556	1	1	1	1	1	1	0	1	1
D-aminoacyl-tRNA deacylase [EC:3.1.1.96]	K07560	1	1	2	1	1	1	1	1	1
2-(3-amino-3-carboxypropyl)histidine synthase [EC:2.5.1.108]	K07561	1	1	1	1	1	1	0	1	1
60S ribosomal export protein NMD3	K07562	1	1	1	1	1	1	1	1	1
60S ribosome subunit biogenesis protein NIP7	K07565	1	1	1	1	1	1	1	1	1
L-threonylcarbamoyladenylate synthase [EC:2.7.7.87]	K07566	1	1	1	0	1	1	1	1	1
exosome complex component CSL4	K07573	1	1	1	1	1	1	1	1	1
malignant T-cell-amplified sequence	K07575	1	1	1	0	1	2	1	1	1
transcriptional regulator	K07734	1	1	1	0	1	1	0	1	1
elongator complex protein 3 [EC:2.3.1.48]	K07739	1	1	1	1	1	0	1	1	1
sterol-4alpha-carboxylate 3-dehydrogenase (decarboxylating) [EC:1.1.1.170]	K07748	1	1	1	0	1	1	1	1	1
methylsterol monooxygenase [EC:1.14.18.9]	K07750	1	1	1	1	1	0	1	1	1
inositol-hexakisphosphate 5-kinase [EC:2.7.4.21]	K07756	1	1	1	0	1	1	1	1	1
diphosphoinositol-polyphosphate diphosphatase [EC:3.6.1.52]	K07766	0	0	1	1	1	1	0	1	0
benzoate 4-monooxygenase [EC:1.14.14.92]	K07824	1	1	1	1	1	1	1	1	1
GTPase KRas	K07827	1	1	1	0	1	2	1	2	1
Ras-related protein Rap-1B	K07836	0	1	1	0	1	0	0	1	1
mitochondrial Rho GTPase 1 [EC:3.6.5.-]	K07870	1	1	1	1	1	1	1	1	1
Ras-related protein Rab-1A	K07874	0	0	0	0	1	0	1	1	1
Ras-related protein Rab-5C	K07889	2	2	2	2	2	2	1	2	1
Ras-related protein Rab-6A	K07893	1	1	0	0	1	1	0	1	1
Ras-related protein Rab-7A	K07897	1	1	1	1	1	1	0	0	1
Ras-related protein Rab-11A	K07904	1	1	1	0	1	1	0	1	1
GTP-binding nuclear protein Ran	K07936	1	1	1	1	1	1	1	1	1
ADP-ribosylation factor 1/2	K07937	1	1	1	0	1	0	0	1	1
ADP-ribosylation factor 6	K07941	1	1	1	0	1	1	1	1	1
ADP-ribosylation factor-like protein 1	K07942	1	1	1	0	1	0	0	1	1
ADP-ribosylation factor-like protein 2	K07943	1	1	1	0	1	0	0	1	1
ADP-ribosylation factor related protein 1	K07952	1	1	1	1	1	1	1	1	1
GTP-binding protein SAR1 [EC:3.6.5.-]	K07953	1	1	1	1	1	1	0	1	0
ADP-ribosylation factor-like protein 8	K07955	1	0	1	1	1	1	1	1	1
guanine nucleotide-binding protein subunit gamma, fungi	K07973	1	1	1	1	1	1	1	1	1
Rho family, other	K07975	4	3	4	0	3	1	1	2	2
neurofibromin 1	K08052	1	0	0	0	1	1	0	0	1
calnexin	K08054	1	1	1	1	1	1	1	1	1
interferon, gamma-inducible protein 30	K08059	0	1	1	0	1	1	0	0	0
nuclear transcription factor Y, alpha	K08064	1	1	1	1	1	0	1	1	0
nuclear transcription Y subunit beta	K08065	1	1	1	1	1	0	0	1	1
nuclear transcription factor Y, gamma	K08066	1	1	1	1	1	1	1	1	1
bifunctional polynucleotide phosphatase/kinase [EC:3.1.3.32 2.7.1.78]	K08073	1	1	1	1	1	1	1	1	1
GPI mannosyltransferase 4 [EC:2.4.1.-]	K08098	1	1	1	0	1	1	1	1	1
MFS transporter, SP family, sugar:H+ symporter	K08139	7	9	9	2	15	12	1	10	12
MFS transporter, SP family, general alpha glucoside:H+ symporter	K08141	13	14	18	12	16	18	1	8	24
MFS transporter, SP family, solute carrier family 2 (myo-inositol transporter), member 13	K08150	1	1	2	0	0	1	0	0	2
MFS transporter, DHA1 family, multidrug resistance protein	K08157	5	6	7	2	5	5	1	3	2
MFS transporter, DHA1 family, multidrug resistance protein	K08158	1	1	1	0	2	2	0	0	2
MFS transporter, PHS family, inorganic phosphate transporter	K08176	4	4	5	2	3	4	2	2	3
MFS transporter, SHS family, lactate transporter	K08178	1	1	2	1	4	2	1	1	2
MFS transporter, ACS family, allantoate permease	K08192	9	11	13	9	12	14	4	11	24
MFS transporter, SIT family, siderophore-iron:H+ symporter	K08197	2	2	3	4	3	3	1	2	3
mannan endo-1,6-alpha-mannosidase [EC:3.2.1.101]	K08257	7	7	7	7	7	6	5	7	7
target of rapamycin complex subunit LST8	K08266	1	1	1	1	1	1	0	1	1
rapamycin-insensitive companion of mTOR	K08267	1	1	1	1	1	1	1	1	1
serine/threonine-protein kinase ULK2 [EC:2.7.11.1]	K08269	1	1	1	0	1	1	1	1	0
calcium binding protein 39	K08272	1	1	1	1	1	1	1	1	1
nicotinamidase/pyrazinamidase [EC:3.5.1.19 3.5.1.-]	K08281	1	1	1	0	1	1	0	1	1
calcium channel MID1	K08284	1	1	1	1	1	1	2	1	1
protein-serine/threonine kinase [EC:2.7.11.-]	K08286	2	2	2	0	2	2	1	0	2
dual-specificity kinase [EC:2.7.12.1]	K08287	1	1	1	1	1	1	0	0	0
protein kinase C substrate 80K-H	K08288	1	1	1	1	1	1	1	1	1
mitogen-activated protein kinase kinase [EC:2.7.12.2]	K08294	1	1	1	1	1	1	1	1	1
succinate-semialdehyde dehydrogenase [EC:1.2.1.16 1.2.1.24]	K08324	0	0	0	0	0	1	0	0	0
autophagy-related protein 17	K08329	1	1	2	1	1	1	1	1	1
autophagy-related protein 11	K08330	1	1	1	1	1	1	1	1	1
autophagy-related protein 13	K08331	1	1	1	1	1	1	1	1	1
vacuolar protein 8	K08332	1	1	1	1	1	1	1	1	1
phosphoinositide-3-kinase, regulatory subunit 4 [EC:2.7.11.1]	K08333	1	1	1	1	1	1	1	1	1
beclin	K08334	1	1	1	1	1	0	1	1	1
ubiquitin-like protein ATG12	K08336	1	1	1	0	1	0	1	1	1
ubiquitin-like modifier-activating enzyme ATG7	K08337	1	1	1	1	1	1	1	1	1
autophagy-related protein 5	K08339	1	1	1	0	1	1	1	1	1
GABA(A) receptor-associated protein	K08341	1	1	1	1	1	1	1	1	1
cysteine protease ATG4 [EC:3.4.22.-]	K08342	0	0	1	0	1	1	0	1	1
ubiquitin-like-conjugating enzyme ATG3	K08343	1	1	1	2	1	2	1	1	1
syntaxin 1B/2/3	K08486	1	0	1	0	1	0	1	0	0
syntaxin 16	K08489	1	1	1	1	1	1	1	1	1
syntaxin 5	K08490	1	1	1	1	1	1	1	1	1
syntaxin 18	K08492	1	0	1	0	1	1	1	1	0
vesicle transport through interaction with t-SNAREs 1	K08493	1	1	1	0	1	1	1	1	1
golgi SNAP receptor complex member 1	K08495	1	1	1	1	1	1	1	1	1
golgi SNAP receptor complex member 2	K08496	1	1	1	1	1	1	2	1	1
protein transport protein SEC20	K08497	1	1	1	0	0	1	0	1	1
member of the syntaxin family of t-SNAREs	K08499	1	1	1	0	1	1	1	1	0
regulator of vacuolar morphogenesis	K08502	1	1	1	1	0	1	1	1	1
blocked early in transport 1	K08504	2	2	2	0	2	2	1	2	1
vesicle-associated membrane protein 4	K08513	1	1	1	1	1	1	0	1	0
synaptobrevin homolog YKT6	K08516	1	1	1	1	1	1	1	1	1
vesicle transport protein SEC22	K08517	1	1	1	1	1	1	1	1	1
calpain-7 [EC:3.4.22.-]	K08576	1	0	1	0	1	1	1	1	1
sentrin-specific protease 8 [EC:3.4.22.68]	K08597	1	1	1	1	0	0	1	1	1
taspase, threonine aspartase, 1 [EC:3.4.25.-]	K08657	1	1	1	0	1	1	1	1	1
prenyl protein peptidase [EC:3.4.22.-]	K08658	1	1	1	1	1	1	0	1	1
ATP-dependent Lon protease [EC:3.4.21.53]	K08675	1	1	1	0	1	1	1	1	1
pyridoxal 5'-phosphate synthase pdxT subunit [EC:4.3.3.6]	K08681	1	0	1	1	1	1	1	1	1
3-hydroxyacyl-CoA dehydrogenase / 3-hydroxy-2-methylbutyryl-CoA dehydrogenase [EC:1.1.1.35 1.1.1.178]	K08683	1	1	1	0	1	1	0	1	1
ATP-binding cassette, subfamily G (WHITE), member 2, PDR	K08711	3	2	2	0	3	4	2	3	2
soluble epoxide hydrolase / lipid-phosphate phosphatase [EC:3.3.2.10 3.1.3.76]	K08726	1	1	1	0	2	1	1	1	1
DNA mismatch repair protein MLH1	K08734	1	1	1	1	1	1	1	1	1
DNA mismatch repair protein MSH2	K08735	1	1	1	1	1	1	0	1	1
DNA mismatch repair protein MSH3	K08736	1	1	1	0	1	1	1	1	1
DNA mismatch repair protein MSH6	K08737	1	1	1	1	1	1	1	1	1
cytochrome c	K08738	1	1	1	0	1	1	1	1	1
DNA mismatch repair protein MLH3	K08739	1	0	0	0	1	1	0	1	0
DNA mismatch repair protein MSH4	K08740	1	0	1	0	1	1	0	1	1
DNA mismatch repair protein MSH5	K08741	0	0	1	0	1	0	0	0	0
cardiolipin synthase (CMP-forming) [EC:2.7.8.41]	K08744	1	1	1	0	1	1	1	1	1
RalA-binding protein 1	K08773	1	0	1	0	1	1	1	1	1
extracellular matrix protein 14 [EC:3.4.17.-]	K08783	1	1	1	0	1	1	0	1	1
serine/threonine kinase 32 [EC:2.7.11.1]	K08793	1	1	1	1	1	1	0	1	1
calcium/calmodulin-dependent protein kinase I [EC:2.7.11.17]	K08794	2	1	2	0	1	1	0	1	0
serine/threonine-protein kinase PRP4 [EC:2.7.11.1]	K08827	1	1	1	0	1	1	1	1	1
serine/threonine-protein kinase SRPK3 [EC:2.7.11.1]	K08832	4	2	2	0	13	4	1	2	2
serine/threonine-protein kinase 24/25/MST4 [EC:2.7.11.1]	K08838	2	2	2	1	2	1	2	2	2
TP53 regulating kinase and related kinases [EC:2.7.11.1]	K08851	1	1	1	1	1	1	1	1	1
serine/threonine-protein kinase/endoribonuclease IRE1 [EC:2.7.11.1 3.1.26.-]	K08852	1	1	1	0	1	1	1	1	1
AP2-associated kinase [EC:2.7.11.1]	K08853	1	1	1	0	1	1	0	1	1
serine/threonine kinase 16 [EC:2.7.11.1]	K08856	1	1	1	0	0	0	1	1	1
serine/threonine-protein kinase TTK/MPS1 [EC:2.7.12.1]	K08866	1	1	1	1	1	1	1	0	1
aarF domain-containing kinase	K08869	3	4	4	0	3	3	1	2	2
twinfilin	K08870	1	1	1	1	1	1	0	1	1
transformation/transcription domain-associated protein	K08874	0	1	1	1	1	1	1	1	1
SCY1-like protein 1	K08876	1	1	1	1	1	1	1	1	1
mitochondrial chaperone BCS1	K08900	2	2	2	2	4	2	1	2	2
ATP-dependent metalloprotease [EC:3.4.24.-]	K08955	1	1	1	0	1	1	0	1	1
AFG3 family protein [EC:3.4.24.-]	K08956	1	1	1	0	1	1	0	0	1
methylthioribose-1-phosphate isomerase [EC:5.3.1.23]	K08963	1	1	1	1	1	1	1	0	1
methylthioribulose-1-phosphate dehydratase [EC:4.2.1.109]	K08964	1	1	1	0	1	1	1	1	1
2-hydroxy-3-keto-5-methylthiopentenyl-1-phosphate phosphatase [EC:3.1.3.87]	K08966	1	1	1	1	1	1	0	1	1
1,2-dihydroxy-3-keto-5-methylthiopentene dioxygenase [EC:1.13.11.53 1.13.11.54]	K08967	1	1	1	1	1	1	1	1	1
L-methionine (R)-S-oxide reductase [EC:1.8.4.14]	K08968	1	1	1	1	0	1	1	1	2
putative membrane protein	K08987	1	1	1	0	1	1	1	1	1
crossover junction endonuclease MUS81 [EC:3.1.22.-]	K08991	1	1	1	1	1	0	1	1	1
ion channel-forming bestrophin family protein	K08994	1	1	1	3	1	2	1	2	2
serine/tyrosine/threonine adenylyltransferase [EC:2.7.7.-]	K08997	1	1	1	0	1	1	1	1	1
anhydro-N-acetylmuramic acid kinase [EC:2.7.1.170]	K09001	2	2	2	1	2	3	1	1	2
NADH dehydrogenase [ubiquinone] 1 alpha subcomplex assembly factor 3	K09008	1	0	1	1	1	1	1	1	1
2-iminobutanoate/2-iminopropanoate deaminase [EC:3.5.99.10]	K09022	3	3	3	3	4	3	3	3	2
AP-1-like transcription factor	K09043	3	3	3	3	5	3	2	6	4
ATF/CREB family transcription factor	K09051	1	1	1	0	1	1	0	1	1
heteromeric Ino2p/Ino4p transcription factor	K09102	2	1	1	1	1	1	1	2	1
uncharacterized protein	K09117	1	1	1	1	1	0	1	1	1
uncharacterized protein	K09131	0	0	1	1	1	0	1	0	1
pre-rRNA-processing protein TSR3	K09140	1	0	1	1	1	0	1	1	1
methyltransferase [EC:2.1.1.-]	K09142	1	1	1	1	1	1	1	1	1
regulatory factor X, other	K09175	1	1	1	0	1	1	2	1	1
GATA-binding protein, other eukaryote	K09184	3	2	3	2	3	3	2	3	3
regulatory protein SWI5	K09202	1	1	1	0	1	1	1	1	1
transcriptional regulatory protein GAL4	K09241	0	0	0	0	3	0	0	0	1
transcriptional regulatory protein LEU3	K09242	2	2	2	0	1	2	1	2	2
transcriptional activator protein UGA3	K09245	0	0	1	0	0	0	0	0	0
arginine metabolism regulation protein II	K09246	0	1	1	0	1	1	1	0	0
proline utilization trans-activator	K09248	1	2	2	1	6	2	0	2	1
cellular nucleic acid-binding protein	K09250	3	2	3	1	2	1	2	3	3
feruloyl esterase [EC:3.1.1.73]	K09252	2	3	3	1	3	1	0	1	2
transcription factor RLM1	K09265	1	1	1	0	1	1	1	0	0
FACT complex subunit SSRP1/POB3	K09272	1	1	1	1	1	2	1	1	1
HMG box factor, other	K09274	0	0	0	0	1	0	0	0	0
transcription factor CP2 and related proteins	K09275	1	1	1	0	1	1	0	1	1
nucleoprotein TPR	K09291	1	1	1	2	1	1	1	1	1
homeobox protein cut-like	K09313	1	1	1	0	1	1	0	1	1
forkhead transcription factor HCM1	K09413	1	1	1	0	1	1	1	1	1
transcriptional enhancer factor	K09448	1	1	1	1	1	1	1	1	1
3-oxoacyl-[acyl-carrier-protein] synthase II [EC:2.3.1.179]	K09458	1	1	1	0	1	1	1	1	1
general control protein GCN4	K09464	1	1	1	1	1	1	1	1	0
zinc-finger protein CreA/MIG	K09467	1	1	1	0	1	0	0	1	1
short-chain 2-methylacyl-CoA dehydrogenase [EC:1.3.8.5]	K09478	1	1	1	0	1	1	1	1	0
protein transport protein SEC61 subunit beta	K09481	1	1	1	0	1	1	1	1	1
quinate dehydrogenase [EC:1.1.1.24]	K09484	2	2	2	1	0	2	0	1	2
hypoxia up-regulated 1	K09486	1	1	1	0	1	1	1	1	0
endoplasmic reticulum chaperone BiP [EC:3.6.4.10]	K09490	1	1	1	0	1	1	0	1	1
T-complex protein 1 subunit alpha	K09493	1	1	1	0	1	1	1	1	1
T-complex protein 1 subunit beta	K09494	0	1	1	1	1	1	1	1	1
T-complex protein 1 subunit gamma	K09495	1	1	1	2	1	1	1	1	1
T-complex protein 1 subunit delta	K09496	1	1	1	1	1	1	1	1	1
T-complex protein 1 subunit epsilon	K09497	1	1	1	0	1	1	1	1	1
T-complex protein 1 subunit zeta	K09498	1	1	1	1	1	1	1	1	1
T-complex protein 1 subunit eta	K09499	1	1	1	0	1	1	0	1	1
T-complex protein 1 subunit theta	K09500	1	1	1	1	1	1	1	1	1
DnaJ homolog subfamily A member 5	K09506	1	1	1	1	1	1	0	1	1
DnaJ homolog subfamily B member 12	K09518	1	1	1	0	1	1	1	1	1
DnaJ homolog subfamily C member 2	K09522	1	1	1	1	1	1	0	1	1
DnaJ homolog subfamily C member 3	K09523	0	0	1	0	1	1	0	1	1
DnaJ homolog subfamily C member 7	K09527	1	1	2	0	1	1	0	1	0
DnaJ homolog subfamily C member 8	K09528	1	1	1	1	1	1	0	1	1
DnaJ homolog subfamily C member 9	K09529	1	1	1	1	1	1	1	1	1
DnaJ homolog subfamily C member 11	K09531	0	0	0	0	1	0	0	0	0
DnaJ homolog subfamily C member 17	K09537	1	1	1	0	0	1	0	0	1
DnaJ homolog subfamily C member 19	K09539	1	1	1	0	1	1	1	1	0
translocation protein SEC63	K09540	1	1	1	0	1	1	0	1	1
prefoldin subunit 1	K09548	1	1	1	0	1	1	1	1	1
prefoldin subunit 2	K09549	1	1	1	1	1	0	1	1	1
prefoldin subunit 4	K09550	1	1	1	1	1	1	1	1	1
stress-induced-phosphoprotein 1	K09553	1	1	1	1	1	1	1	1	1
cell division cycle protein 37	K09554	1	1	1	0	1	1	1	1	1
STIP1 homology and U-box containing protein 1 [EC:2.3.2.27]	K09561	1	1	1	0	1	1	0	0	1
hsp70-interacting protein	K09562	1	1	1	0	1	1	1	1	1
peptidyl-prolyl isomerase H (cyclophilin H) [EC:5.2.1.8]	K09567	0	1	0	0	1	0	0	1	1
FK506-binding protein 2 [EC:5.2.1.8]	K09569	0	0	1	0	0	0	0	0	1
peptidyl-prolyl cis-trans isomerase NIMA-interacting 1 [EC:5.2.1.8]	K09578	1	1	1	0	1	1	1	1	0
peptidyl-prolyl cis-trans isomerase NIMA-interacting 4 [EC:5.2.1.8]	K09579	1	1	1	0	1	1	1	1	1
protein disulfide-isomerase A1 [EC:5.3.4.1]	K09580	1	1	1	0	1	1	0	1	1
protein disulfide-isomerase A6 [EC:5.3.4.1]	K09584	2	2	2	0	2	1	1	0	1
minor histocompatibility antigen H13 [EC:3.4.23.-]	K09595	1	1	1	1	1	1	0	1	1
COP9 signalosome complex subunit 5 [EC:3.4.-.-]	K09613	1	0	1	0	1	1	1	1	1
mitochondrial inner membrane protease subunit 1 [EC:3.4.21.-]	K09647	1	1	1	0	1	0	1	0	1
mitochondrial inner membrane protease subunit 2 [EC:3.4.21.-]	K09648	1	0	1	0	1	0	1	1	0
rhomboid-like protein [EC:3.4.21.105]	K09650	1	2	2	1	1	0	1	2	2
dolichol phosphate-mannose biosynthesis regulatory protein	K09658	1	1	1	0	1	0	0	1	1
dolichol-phosphate mannosyltransferase subunit 3	K09659	1	1	1	1	1	1	0	1	1
mannose-P-dolichol utilization defect 1	K09660	1	1	2	0	1	1	1	1	1
protein O-GlcNAc transferase [EC:2.4.1.255]	K09667	1	1	1	1	1	1	2	1	1
type II pantothenate kinase [EC:2.7.1.33]	K09680	1	1	1	1	1	1	1	1	1
2-oxoisovalerate dehydrogenase E2 component (dihydrolipoyl transacylase) [EC:2.3.1.168]	K09699	1	1	1	0	1	1	1	1	1
uncharacterized protein	K09701	1	0	1	0	1	0	0	0	0
uncharacterized protein	K09702	1	1	1	0	1	1	1	1	1
uncharacterized protein	K09703	2	3	2	1	1	2	0	1	3
uncharacterized protein	K09704	4	4	5	3	5	4	4	4	4
uncharacterized protein	K09780	2	2	2	0	2	1	1	1	1
3-keto steroid reductase [EC:1.1.1.270]	K09827	1	1	1	1	0	1	1	1	1
Delta24-sterol reductase [EC:1.3.1.72 1.3.1.-]	K09828	2	2	2	2	2	3	1	2	2
C-8 sterol isomerase [EC:5.-.-.-]	K09829	1	1	1	1	1	1	1	1	1
sterol 22-desaturase [EC:1.14.19.41]	K09831	1	1	1	0	1	0	1	1	1
enolase-phosphatase E1 [EC:3.1.3.77]	K09880	1	1	1	1	1	1	1	1	1
aquaporin rerated protein, other eukaryote	K09885	1	1	1	1	0	1	0	1	1
uncharacterized protein	K09955	1	1	1	0	0	1	0	1	1
uncharacterized protein	K09958	1	1	1	1	1	1	0	1	1
uncharacterized protein	K09967	0	1	0	0	1	1	0	1	1
uncharacterized protein	K09983	1	2	2	2	2	2	1	2	2
uncharacterized protein	K09992	1	1	1	0	1	1	1	1	1
protein OS-9	K10088	1	1	1	1	1	1	0	1	1
cation-dependent mannose-6-phosphate receptor	K10089	1	1	1	0	1	1	1	1	1
RING finger and CHY zinc finger domain-containing protein 1 [EC:2.3.2.27]	K10144	1	0	1	0	1	0	0	0	0
monooxygenase [EC:1.14.13.-]	K10215	1	1	1	1	1	1	1	0	0
fatty acid elongase 3 [EC:2.3.1.199]	K10246	1	1	1	0	1	1	1	1	1
17beta-estradiol 17-dehydrogenase / very-long-chain 3-oxoacyl-CoA reductase [EC:1.1.1.62 1.1.1.330]	K10251	1	1	1	0	1	1	0	1	1
oleate hydratase [EC:4.2.1.53]	K10254	0	0	0	0	1	0	1	2	2
omega-6 fatty acid desaturase / acyl-lipid omega-6 desaturase (Delta-12 desaturase) [EC:1.14.19.6 1.14.19.22]	K10256	1	1	1	0	1	1	0	1	1
very-long-chain enoyl-CoA reductase [EC:1.3.1.93]	K10258	1	1	1	0	1	1	0	1	1
F-box and WD-40 domain protein MET30	K10259	1	1	1	0	1	1	0	1	1
F-box and leucine-rich repeat protein 2/20	K10268	1	1	1	2	2	2	0	2	1
F-box and leucine-rich repeat protein 7	K10273	1	1	1	1	1	0	1	1	1
F-box protein 9	K10295	1	1	1	0	1	1	1	1	1
F-box protein 21	K10301	1	1	1	1	1	0	1	1	1
myosin heavy chain 9/10/11/14	K10352	1	1	1	0	1	0	0	1	0
myosin I	K10356	1	1	1	1	1	1	0	1	1
myosin V	K10357	1	1	1	1	1	1	0	1	1
capping protein (actin filament) muscle Z-line, alpha	K10364	1	1	1	1	1	1	0	1	1
capping protein (actin filament) muscle Z-line, beta	K10365	1	1	2	1	1	1	1	1	1
tubulin gamma	K10389	1	1	1	0	1	1	1	1	1
kinesin family member 1	K10392	1	1	1	0	1	1	1	1	1
kinesin family member 5	K10396	1	1	1	1	1	1	0	1	1
kinesin family member 11	K10398	1	1	1	0	1	1	1	1	1
kinesin family member 18/19	K10401	1	1	1	1	1	0	1	0	1
kinesin family member C1	K10405	0	0	1	1	1	0	0	0	0
dynein cytoplasmic 1 heavy chain	K10413	1	1	1	1	1	0	1	1	1
dynein cytoplasmic 1 intermediate chain	K10415	1	1	1	1	1	1	2	1	1
dynein cytoplasmic 1 light intermediate chain	K10416	1	1	1	1	1	1	1	1	1
dynein light chain LC8-type	K10418	1	1	1	1	1	1	1	1	1
dynein light chain roadblock-type	K10419	1	1	1	0	1	0	1	1	1
dynactin 4	K10426	1	1	1	1	1	1	1	1	1
dynactin 5	K10427	1	1	1	1	1	1	1	1	1
dynactin 6	K10428	1	1	1	0	0	1	0	1	0
microtubule-associated protein, RP/EB family	K10436	1	1	1	0	1	1	1	1	1
phenylacetate 2-hydroxylase [EC:1.14.14.54]	K10437	0	1	0	1	0	0	1	2	2
3-hydroxyphenylacetate 6-hydroxylase [EC:1.14.13.63]	K10438	0	0	0	0	0	0	0	0	1
ankyrin repeat and BTB/POZ domain-containing protein 1	K10520	1	1	1	1	1	1	1	1	0
nicotinamide/nicotinate riboside kinase [EC:2.7.1.22 2.7.1.173]	K10524	1	1	1	1	1	1	0	1	1
L-ornithine N5-monooxygenase [EC:1.14.13.195 1.14.13.196]	K10531	1	1	1	0	1	1	1	1	1
nitrate reductase (NAD(P)H) [EC:1.7.1.1 1.7.1.2 1.7.1.3]	K10534	0	1	2	0	1	1	0	0	1
formamidopyrimidine-DNA glycosylase [EC:3.2.2.23 4.2.99.18]	K10563	1	1	1	0	1	1	1	1	0
DNA excision repair protein ERCC-8	K10570	1	1	1	1	1	1	1	1	1
ubiquitin-conjugating enzyme E2 A [EC:2.3.2.23]	K10573	1	1	1	1	1	1	1	1	1
ubiquitin-conjugating enzyme E2 H [EC:2.3.2.23]	K10576	1	1	1	1	1	0	0	1	1
ubiquitin-conjugating enzyme E2 I	K10577	1	1	1	0	1	0	0	0	1
ubiquitin-conjugating enzyme E2 J1 [EC:2.3.2.23]	K10578	1	1	1	1	1	1	0	1	1
ubiquitin-conjugating enzyme E2 M [EC:2.3.2.34]	K10579	1	1	1	0	1	1	1	0	1
ubiquitin-conjugating enzyme E2 N [EC:2.3.2.23]	K10580	1	1	1	0	1	1	1	1	1
ubiquitin-conjugating enzyme E2 Q [EC:2.3.2.23]	K10582	1	0	1	0	1	1	1	1	1
ubiquitin-conjugating enzyme E2 Z [EC:2.3.2.23]	K10585	1	1	1	0	0	0	0	0	1
ubiquitin-protein ligase E3 C [EC:2.3.2.26]	K10589	1	0	1	0	0	1	0	1	0
E3 ubiquitin-protein ligase TRIP12 [EC:2.3.2.26]	K10590	0	0	1	0	1	0	0	1	1
E3 ubiquitin-protein ligase NEDD4 [EC:2.3.2.26]	K10591	1	0	1	0	0	1	0	1	1
E3 ubiquitin-protein ligase HUWE1 [EC:2.3.2.26]	K10592	1	1	1	0	1	1	0	1	1
ubiquitin conjugation factor E4 B [EC:2.3.2.27]	K10597	1	1	1	1	1	1	0	1	1
peptidyl-prolyl cis-trans isomerase-like 2 [EC:5.2.1.8]	K10598	1	1	1	1	1	1	1	1	1
pre-mRNA-processing factor 19 [EC:2.3.2.27]	K10599	1	1	1	1	1	1	0	1	1
E3 ubiquitin-protein ligase synoviolin [EC:2.3.2.27]	K10601	1	1	1	1	1	1	1	1	1
cullin 4	K10609	1	1	1	0	1	1	0	0	0
DNA damage-binding protein 1	K10610	1	1	1	0	1	1	1	1	1
E3 ubiquitin-protein ligase UBR1 [EC:2.3.2.27]	K10625	1	1	1	0	1	1	1	1	1
E3 ubiquitin-protein ligase RAD18 [EC:2.3.2.27]	K10627	1	1	1	1	1	1	1	1	1
E3 ubiquitin-protein ligase Topors [EC:2.3.2.27]	K10631	1	0	1	1	1	0	0	0	1
BRCA1-associated protein [EC:2.3.2.27]	K10632	1	1	1	0	1	1	1	1	1
CCR4-NOT transcription complex subunit 4 [EC:2.3.2.27]	K10643	1	0	1	0	1	0	1	1	1
E3 ubiquitin-protein ligase MARCH6 [EC:2.3.2.27]	K10661	1	1	1	1	1	1	1	2	1
2'-phosphotransferase [EC:2.7.1.160]	K10669	1	1	1	1	1	0	2	1	1
2,4-dichlorophenol 6-monooxygenase [EC:1.14.13.20]	K10676	1	1	1	1	0	2	0	1	2
ubiquitin-like 1-activating enzyme E1 A [EC:6.2.1.45]	K10684	1	1	1	1	1	1	0	1	1
ubiquitin-like 1-activating enzyme E1 B [EC:6.2.1.45]	K10685	1	1	1	1	1	1	1	1	1
NEDD8-activating enzyme E1 [EC:6.2.1.64]	K10686	1	1	1	0	1	0	1	1	1
ubiquitin-conjugating enzyme E2 W [EC:2.3.2.25]	K10688	0	0	1	0	1	1	0	1	1
peroxin-4 [EC:2.3.2.23]	K10689	1	1	1	1	0	1	1	1	1
E3 ubiquitin-protein ligase BRE1 [EC:2.3.2.27]	K10696	1	1	1	0	1	1	1	1	1
very-long-chain (3R)-3-hydroxyacyl-CoA dehydratase [EC:4.2.1.134]	K10703	1	1	1	0	1	1	1	1	1
ubiquitin-conjugating enzyme E2 variant	K10704	1	1	1	0	1	1	0	0	1
senataxin [EC:5.6.2.-]	K10706	1	1	1	1	1	1	1	1	1
DNA replication regulator SLD2	K10729	1	0	1	0	1	0	0	1	1
DNA replication regulator SLD3	K10731	1	0	1	1	1	1	1	1	1
GINS complex subunit 1	K10732	1	1	1	0	1	1	1	1	1
GINS complex subunit 2	K10733	1	1	1	0	1	0	0	0	1
GINS complex subunit 3	K10734	1	1	1	1	1	1	1	1	1
GINS complex subunit 4	K10735	1	1	1	1	1	1	1	1	1
minichromosome maintenance protein 10	K10736	1	1	1	1	1	1	1	1	1
replication factor A2	K10739	1	1	1	1	1	1	1	1	1
replication factor A3	K10740	1	1	1	1	1	1	1	1	1
DNA replication ATP-dependent helicase/nuclease Dna2 [EC:5.6.2.3 3.1.-.-]	K10742	1	1	1	1	1	1	1	1	1
ribonuclease H2 subunit A [EC:3.1.26.4]	K10743	1	1	1	0	1	1	1	1	1
ribonuclease H2 subunit B	K10744	1	0	1	1	1	1	0	1	1
ribonuclease H2 subunit C	K10745	1	1	1	1	1	1	0	1	1
exonuclease 1 [EC:3.1.-.-]	K10746	1	0	1	0	1	1	1	1	1
DNA ligase 1 [EC:6.5.1.1 6.5.1.6 6.5.1.7]	K10747	2	2	2	1	2	2	1	2	2
chromatin assembly factor 1 subunit A	K10750	1	1	1	1	1	1	1	1	1
chromatin assembly factor 1 subunit B	K10751	1	1	1	1	1	0	0	1	1
histone-binding protein RBBP4	K10752	1	1	1	1	1	1	1	1	1
histone chaperone ASF1	K10753	1	1	1	1	1	1	1	1	1
replication factor C subunit 1	K10754	1	1	1	1	1	1	1	1	1
replication factor C subunit 2/4	K10755	2	2	2	0	2	2	2	2	2
replication factor C subunit 3/5	K10756	2	2	2	1	2	1	1	2	2
tannase [EC:3.1.1.20]	K10759	0	1	0	1	0	0	0	0	0
tRNA(His) guanylyltransferase [EC:2.7.7.79]	K10761	1	1	1	1	1	1	1	1	1
alkylated DNA repair protein alkB homolog 1 [EC:1.14.11.51 4.2.99.18 1.14.11.-]	K10765	0	1	1	0	1	1	1	1	1
alkylated DNA repair protein alkB homolog 6 [EC:1.14.11.-]	K10768	1	0	1	0	1	0	1	1	1
AP endonuclease 2 [EC:4.2.99.18]	K10772	1	1	1	0	1	1	0	1	1
endonuclease III [EC:4.2.99.18]	K10773	1	1	1	1	1	1	1	1	1
phenylalanine ammonia-lyase [EC:4.3.1.24]	K10775	1	1	2	0	1	2	0	1	1
DNA ligase 4 [EC:6.5.1.1]	K10777	0	0	1	0	1	1	0	1	1
poly [ADP-ribose] polymerase 2/3/4 [EC:2.4.2.30]	K10798	1	1	1	0	1	1	0	1	1
methyl-CpG-binding domain protein 4 [EC:3.2.2.-]	K10801	1	0	2	1	1	1	0	1	1
ribonucleoside-diphosphate reductase subunit M1 [EC:1.17.4.1]	K10807	1	1	1	0	1	1	0	1	0
ribonucleoside-diphosphate reductase subunit M2 [EC:1.17.4.1]	K10808	1	1	1	0	1	1	0	1	0
xeroderma pigmentosum group C-complementing protein	K10838	2	2	2	2	2	2	2	2	2
UV excision repair protein RAD23	K10839	1	1	1	1	1	1	1	1	1
DNA excision repair protein ERCC-6	K10841	1	1	1	0	1	1	1	1	1
CDK-activating kinase assembly factor MAT1	K10842	1	1	1	1	1	1	1	1	1
DNA excision repair protein ERCC-3 [EC:5.6.2.4]	K10843	1	1	1	1	2	2	1	1	1
DNA excision repair protein ERCC-2 [EC:5.6.2.3]	K10844	0	0	1	1	1	1	0	1	1
TFIIH basal transcription factor complex TTD-A subunit	K10845	1	0	1	2	1	1	1	1	1
DNA excision repair protein ERCC-5	K10846	1	1	1	1	1	1	1	1	1
DNA-repair protein complementing XP-A cells	K10847	1	0	1	0	1	1	1	1	1
DNA excision repair protein ERCC-4 [EC:3.1.-.-]	K10848	1	1	1	1	1	1	1	1	1
DNA excision repair protein ERCC-1	K10849	1	1	1	1	0	1	1	1	1
DNA mismatch repair protein PMS2	K10858	1	1	1	2	1	1	1	0	1
tyrosyl-DNA phosphodiesterase 1 [EC:3.1.4.-]	K10862	1	0	2	0	2	2	1	2	1
aprataxin [EC:3.6.1.70 3.6.1.71 3.6.1.72]	K10863	1	1	1	1	1	1	0	1	1
double-strand break repair protein MRE11	K10865	1	1	1	0	1	1	1	1	1
DNA repair protein RAD50 [EC:3.6.-.-]	K10866	1	1	2	1	1	1	0	1	1
nibrin	K10867	1	1	1	0	1	1	1	0	1
DNA repair and recombination protein RAD52	K10873	1	1	1	0	1	0	1	1	1
DNA repair and recombination protein RAD54 and RAD54-like protein [EC:5.6.2.-]	K10875	1	1	1	0	1	0	1	1	1
26 proteasome complex subunit DSS1	K10881	1	1	1	0	1	1	0	1	1
crossover junction endonuclease EME1 [EC:3.1.22.-]	K10882	1	1	1	0	1	1	1	1	1
ATP-dependent DNA helicase 2 subunit 1	K10884	1	1	1	1	1	1	1	1	1
ATP-dependent DNA helicase 2 subunit 2	K10885	1	1	2	1	1	1	0	1	0
DNA-repair protein XRCC4	K10886	0	0	0	0	0	0	1	0	0
DNA cross-link repair 1C protein [EC:3.1.-.-]	K10887	1	0	1	0	1	1	0	1	1
bloom syndrome protein [EC:5.6.2.4]	K10901	1	1	1	1	1	1	1	0	1
HUS1 checkpoint protein	K10903	1	1	1	1	1	1	1	1	1
DNA-directed RNA polymerase, mitochondrial [EC:2.7.7.6]	K10908	1	1	1	1	1	1	0	1	1
ER lumen protein retaining receptor	K10949	2	2	2	2	2	2	1	2	2
protein transport protein SEC61 subunit alpha	K10956	1	1	1	1	1	1	1	1	1
DNA repair protein RAD57	K10958	1	1	1	0	0	1	0	1	0
alpha 1,2-mannosyltransferase [EC:2.4.1.-]	K10967	1	1	1	0	1	1	0	0	0
DNA polymerase IV [EC:2.7.7.7]	K10981	1	1	1	0	1	1	1	1	1
Swi5-dependent recombination DNA repair protein 1	K10992	0	0	0	0	1	0	0	0	1
cell cycle checkpoint control protein RAD9A [EC:3.1.11.2]	K10994	0	0	1	1	1	1	0	0	1
replication fork protection complex subunit Tof1/Swi1	K10997	1	1	1	1	1	1	1	1	1
replication fork protection complex subunit Csm3/Swi3	K10998	1	0	1	1	1	1	1	1	0
small nuclear ribonucleoprotein B and B'	K11086	1	1	1	1	1	1	1	1	1
small nuclear ribonucleoprotein D1	K11087	1	1	1	0	1	1	2	1	0
small nuclear ribonucleoprotein D3	K11088	1	1	1	1	1	0	0	1	0
lupus La protein	K11090	1	1	1	0	1	0	0	1	1
U2 small nuclear ribonucleoprotein A'	K11092	1	1	1	0	1	1	1	1	1
U1 small nuclear ribonucleoprotein 70kDa	K11093	1	1	1	1	1	1	1	1	1
U1 small nuclear ribonucleoprotein C	K11095	1	1	1	1	1	1	1	1	1
small nuclear ribonucleoprotein D2	K11096	1	1	1	1	1	1	0	1	1
small nuclear ribonucleoprotein E	K11097	1	1	1	1	1	0	0	1	1
small nuclear ribonucleoprotein F	K11098	1	1	1	1	1	1	1	1	1
small nuclear ribonucleoprotein G	K11099	1	1	1	1	1	1	1	1	1
RNA 3'-terminal phosphate cyclase-like protein	K11108	1	1	1	0	1	1	1	1	1
protection of telomeres protein 1	K11109	1	0	1	0	1	1	0	0	0
NAD+-dependent protein deacetylase SIR2 [EC:2.3.1.286]	K11121	1	1	1	0	1	0	1	0	0
telomerase reverse transcriptase [EC:2.7.7.49]	K11126	1	1	1	1	1	1	1	1	1
H/ACA ribonucleoprotein complex subunit 1	K11128	1	1	1	1	1	0	1	1	1
H/ACA ribonucleoprotein complex subunit 2	K11129	1	1	1	1	1	1	1	1	0
H/ACA ribonucleoprotein complex subunit 3	K11130	1	0	1	1	1	1	2	1	1
H/ACA ribonucleoprotein complex subunit 4 [EC:5.4.99.-]	K11131	1	1	1	1	1	1	1	1	1
Pin2-interacting protein X1	K11135	1	1	1	1	1	1	0	1	1
telomere length regulation protein	K11137	1	0	1	0	1	1	0	1	1
diacylglycerol O-acyltransferase 1 [EC:2.3.1.20 2.3.1.75 2.3.1.76]	K11155	1	1	1	1	1	1	0	0	1
hydroxyacid-oxoacid transhydrogenase [EC:1.1.99.24]	K11173	1	1	1	0	1	1	1	1	1
peroxiredoxin 5 [EC:1.11.1.24]	K11187	1	1	1	0	1	0	0	1	1
glutamate--cysteine ligase catalytic subunit [EC:6.3.2.2]	K11204	1	1	1	1	0	1	1	1	1
glutamate--cysteine ligase regulatory subunit	K11205	1	1	1	1	1	1	0	0	1
deaminated glutathione amidase [EC:3.5.1.128]	K11206	1	1	1	0	1	1	0	1	1
GSH-dependent disulfide-bond oxidoreductase [EC:1.8.4.-]	K11209	0	1	1	0	1	1	0	0	1
pheromone alpha factor receptor	K11213	1	1	1	1	1	1	0	1	1
transcription factor STE12	K11215	1	1	1	1	1	1	1	1	1
mitogen-activated protein kinase kinase [EC:2.7.12.2]	K11226	1	1	1	0	1	1	0	1	1
mitogen-activated protein kinase kinase [EC:2.7.12.2]	K11227	1	1	1	1	1	1	1	1	1
mitogen-activated protein kinase kinase kinase [EC:2.7.11.25]	K11228	1	1	1	0	1	1	1	1	0
mitogen-activated protein kinase kinase kinase [EC:2.7.11.25]	K11229	1	0	1	0	1	1	0	1	1
mitogen-activated protein kinase kinase kinase [EC:2.7.11.25]	K11230	1	1	1	1	1	1	0	1	1
osomolarity two-component system, sensor histidine kinase SLN1 [EC:2.7.13.3]	K11231	1	1	1	0	1	1	1	1	1
osomolarity two-component system, phosphorelay intermediate protein YPD1	K11232	1	1	1	1	1	1	0	1	1
osomolarity two-component system, response regulator SSK1	K11233	1	1	1	1	1	1	1	1	1
mating pheromone alpha-factor	K11234	1	1	1	0	0	0	1	1	1
cell division control protein 24	K11236	1	1	1	1	1	1	1	1	1
bud emergence protein 1	K11237	1	1	1	0	1	1	1	1	1
cytokinesis protein	K11238	1	1	1	0	1	0	0	1	1
tyrosine-protein phosphatase MSG5 [EC:3.1.3.48]	K11240	1	1	1	1	1	1	1	1	1
cell wall integrity and stress response component	K11244	2	1	3	1	2	2	2	1	2
SHO1 osmosensor	K11246	1	1	1	0	1	1	1	1	1
histone H2A	K11251	2	2	2	2	2	2	3	2	2
histone H2B	K11252	1	1	1	1	1	1	1	1	1
histone H3	K11253	1	1	1	1	1	0	2	1	1
histone H4	K11254	2	1	2	1	2	2	3	2	2
acetyl-CoA carboxylase / biotin carboxylase 1 [EC:6.4.1.2 6.3.4.14 2.1.3.15]	K11262	1	1	1	1	1	1	1	1	1
sister chromatid cohesion protein PDS5	K11267	1	1	1	1	1	1	1	1	1
chromosome transmission fidelity protein 18	K11269	1	1	1	0	1	1	1	1	1
chromosome transmission fidelity protein 8	K11270	1	0	1	1	1	0	0	1	1
mediator of replication checkpoint protein 1	K11272	1	1	1	1	1	1	1	1	1
chromosome transmission fidelity protein 1 [EC:3.6.4.13]	K11273	1	1	1	1	1	1	1	1	1
chromosome transmission fidelity protein 4	K11274	1	1	1	1	1	1	1	1	1
histone H1/5	K11275	1	1	1	0	1	1	0	1	1
nucleosome assembly protein 1-like 1	K11279	1	1	1	0	1	1	0	0	1
transcription elongation factor SPT6	K11292	1	1	1	1	1	0	1	1	1
protein HIRA/HIR1	K11293	1	1	1	1	0	1	1	1	1
nucleolin	K11294	1	1	1	0	1	1	0	0	1
histone acetyltransferase 1 [EC:2.3.1.48]	K11303	1	1	1	1	1	1	1	1	1
histone acetyltransferase HTATIP [EC:2.3.1.48]	K11304	1	1	1	0	1	1	0	0	0
regulator of Ty1 transposition protein 109	K11309	0	1	1	0	0	1	1	1	1
transcription initiation protein SPT3	K11313	1	1	1	1	1	1	1	1	1
transcriptional adapter 2-alpha	K11314	1	1	1	1	1	1	1	1	1
transcriptional adapter 3	K11315	1	1	1	1	1	1	1	1	1
inhibitor of growth protein 3	K11319	1	1	1	1	1	1	0	1	1
enhancer of polycomb-like protein	K11322	1	1	1	1	1	1	1	1	1
histone arginine demethylase JMJD6 [EC:1.14.11.-]	K11323	1	1	1	1	1	1	1	1	1
DNA methyltransferase 1-associated protein 1	K11324	1	1	1	1	1	1	1	1	1
RuvB-like protein 2 [EC:5.6.2.3]	K11338	1	1	1	0	1	1	0	1	1
mortality factor 4-like protein 1	K11339	1	0	1	0	1	0	0	1	0
YEATS domain-containing protein 4	K11341	1	1	1	0	1	1	1	1	1
MRG-binding protein	K11343	1	0	0	1	1	1	0	1	1
chromatin modification-related protein EAF6	K11344	1	1	1	0	1	1	1	1	2
NADH dehydrogenase (ubiquinone) 1 alpha subcomplex subunit 12	K11352	1	1	1	1	1	1	0	1	1
NADH dehydrogenase (ubiquinone) 1 alpha subcomplex subunit 13	K11353	1	1	1	0	1	1	1	1	1
transcriptional activator SPT7	K11359	1	1	1	1	1	1	1	1	1
transcriptional activator SPT8	K11360	1	0	1	2	1	1	1	1	1
transcription factor SPT20	K11361	1	1	1	1	1	1	1	1	1
transcriptional coactivator HFI1/ADA1	K11362	1	1	1	1	1	1	1	1	1
SAGA-associated factor 29	K11364	1	1	1	1	1	1	1	1	1
SAGA-associated factor 73	K11365	1	1	1	0	1	1	1	1	1
ubiquitin carboxyl-terminal hydrolase 22/27/51 [EC:3.4.19.12]	K11366	1	1	1	0	1	1	0	1	1
retrograde regulation protein 2	K11369	1	1	1	1	0	1	0	1	1
ADA HAT complex component 1	K11370	1	1	1	1	1	0	1	1	1
HAT1-interacting factor 1	K11372	1	1	1	0	1	1	1	1	1
elongator complex protein 1	K11373	1	2	1	1	1	1	1	1	1
elongator complex protein 2	K11374	1	1	1	0	1	1	1	1	1
elongator complex protein 4	K11375	1	1	1	1	1	1	1	1	1
elongator complex protein 5	K11376	1	1	1	1	1	1	1	1	1
histone acetyltransferase SAS3 [EC:2.3.1.48]	K11378	1	1	1	0	1	1	1	1	1
NuA3 HAT complex component NTO1	K11380	1	1	1	0	1	0	0	1	1
citrate lyase subunit beta-like protein [EC:4.1.-.-]	K11390	1	1	1	0	1	1	1	1	1
chromatin modification-related protein VID21	K11397	1	1	1	1	1	1	0	1	1
actin-related protein 4	K11400	1	1	1	0	0	0	1	1	1
histone deacetylase 6 [EC:3.5.1.98]	K11407	1	1	1	0	1	1	0	1	1
NAD+-dependent protein deacetylase sirtuin 4 [EC:2.3.1.286]	K11414	1	1	1	0	1	1	0	0	1
NAD+-dependent protein deacetylase sirtuin 5 [EC:2.3.1.286]	K11415	0	0	0	0	0	1	0	0	0
[histone H3]-lysine4 N-trimethyltransferase SETD1 [EC:2.1.1.354]	K11422	1	1	1	1	1	1	1	1	1
[histone H3]-lysine79 N-trimethyltransferase [EC:2.1.1.360]	K11427	1	0	1	1	1	1	1	1	1
[histone H4]-N-methyl-L-lysine20 N-methyltransferase [EC:2.1.1.362]	K11429	1	1	1	1	1	1	1	1	1
type I protein arginine methyltransferase [EC:2.1.1.319]	K11434	1	1	1	0	1	1	0	1	1
type I protein arginine methyltransferase [EC:2.1.1.319]	K11436	1	0	1	0	1	1	0	0	0
[histone H3]-trimethyl-L-lysine4 demethylase [EC:1.14.11.67]	K11446	1	1	1	0	1	1	0	1	1
polycomb protein EED	K11462	0	1	1	0	1	1	1	1	1
histone deacetylase HOS2 [EC:3.5.1.98]	K11483	1	1	1	1	1	1	0	0	0
histone deacetylase HOS3 [EC:3.5.1.98]	K11484	1	1	1	1	1	1	0	1	1
regulator of chromosome condensation	K11493	3	2	3	1	1	2	1	1	1
histone H3-like centromeric protein A	K11495	1	0	1	0	1	0	0	1	1
centromere protein C	K11497	1	1	1	0	1	1	1	1	1
centromeric protein E	K11498	1	1	1	0	1	1	0	1	0
centromere protein I	K11501	1	1	1	1	1	1	1	1	1
centromere protein S	K11511	1	1	1	1	1	1	1	1	1
mitochondrial import receptor subunit TOM40	K11518	1	1	1	1	1	1	1	1	1
(4S)-4-hydroxy-5-phosphonooxypentane-2,3-dione isomerase [EC:5.3.1.32]	K11530	0	1	0	1	1	1	0	1	1
carbamoyl-phosphate synthase / aspartate carbamoyltransferase [EC:6.3.5.5 2.1.3.2]	K11541	1	1	1	0	0	0	0	0	1
kinetochore protein NDC80	K11547	1	1	1	1	1	0	1	1	1
kinetochore protein Nuf2	K11548	1	1	1	0	1	1	1	1	1
central kinetochore subunit Mis15/CHL4	K11551	1	1	1	1	1	1	1	1	1
central kinetochore subunit Mal2/MCM21	K11552	1	1	1	0	1	0	1	1	1
DASH complex subunit DAD1	K11553	1	1	1	1	1	1	1	1	1
kinetochore protein Spc24, fungi type	K11557	1	1	1	1	1	1	1	1	1
kinetochore protein Spc25, fungi type	K11558	1	1	1	0	1	0	1	1	1
kinetochore protein Mis12/MTW1	K11559	1	1	1	0	1	1	1	1	1
kinetochore protein Mis13/DSN1	K11560	1	1	1	1	1	1	1	1	1
kinetochor protein Mis14/NSL1	K11561	1	1	1	0	1	1	0	1	1
kinetochore protein NNF1	K11562	1	1	1	0	1	1	1	1	1
kinetochore protein Spc7/SPC105	K11563	1	1	1	1	1	1	1	1	1
DASH complex subunit ASK1	K11566	1	1	1	1	1	1	1	1	1
DASH complex subunit DAD2	K11567	1	1	1	1	1	1	1	1	1
DASH complex subunit DAD3	K11568	1	1	1	1	1	1	0	1	1
DASH complex subunit DAD4	K11569	1	1	1	1	1	1	1	1	1
DASH complex subunit SPC19	K11572	1	1	1	0	1	1	1	1	1
protein transport protein DSL1/ZW10	K11578	1	1	1	0	1	0	1	1	1
serine/threonine-protein phosphatase 2A regulatory subunit B'	K11584	1	1	1	1	1	1	1	1	1
endoribonuclease Dicer [EC:3.1.26.-]	K11592	1	1	1	1	1	2	1	1	1
eukaryotic translation initiation factor 2C	K11593	3	3	3	1	3	2	3	3	3
ATP-dependent RNA helicase DDX3X [EC:3.6.4.13]	K11594	1	1	1	0	1	1	1	1	0
chromo domain-containing protein 1	K11595	0	0	1	0	1	0	0	1	0
proteasome maturation protein	K11599	1	1	1	1	1	1	1	1	1
exosome complex component RRP41	K11600	1	0	1	0	1	1	0	1	1
paired amphipathic helix protein Sin3a	K11644	1	1	1	1	1	1	1	1	1
SWI/SNF-related matrix-associated actin-dependent regulator of chromatin subfamily B member 1	K11648	1	1	1	0	1	1	1	1	1
SWI/SNF-related matrix-associated actin-dependent regulator of chromatin subfamily C	K11649	1	1	1	2	1	1	0	1	1
SWI/SNF-related matrix-associated actin-dependent regulator of chromatin subfamily D	K11650	1	1	1	0	1	1	1	1	1
SWI/SNF-related matrix-associated actin-dependent regulator of chromatin subfamily A member 5 [EC:5.6.2.-]	K11654	1	1	1	1	1	0	1	1	1
actin-related protein 6	K11662	1	1	1	1	1	0	1	1	1
zinc finger HIT domain-containing protein 1	K11663	1	1	1	1	1	0	1	1	1
vacuolar protein sorting-associated protein 72	K11664	1	1	1	2	1	1	1	1	1
chromatin-remodeling ATPase INO80 [EC:5.6.2.-]	K11665	1	1	1	1	1	1	0	1	1
INO80 complex subunit C	K11667	1	1	1	1	1	0	1	1	1
actin-related protein 5	K11672	1	1	1	1	1	0	1	1	1
actin-related protein 8	K11673	1	1	1	1	1	1	0	1	1
Ino eighty subunit 1	K11675	1	1	1	0	1	1	1	1	1
Ino eighty subunit 2	K11676	1	1	1	0	1	1	0	1	1
helicase SWR1 [EC:5.6.2.-]	K11681	1	1	1	0	1	1	1	0	0
bromodomain-containing factor 1	K11684	1	1	1	0	1	1	1	1	1
centromere-localized protein 2	K11696	1	0	1	0	1	1	1	1	1
RNA-dependent RNA polymerase [EC:2.7.7.48]	K11699	3	3	3	3	3	3	3	3	3
geranylgeranyl transferase type-1 subunit beta [EC:2.5.1.59]	K11713	1	0	1	0	1	1	0	0	0
UDP-glucose:glycoprotein glucosyltransferase [EC:2.4.1.-]	K11718	1	1	1	2	1	1	1	1	1
chromatin structure-remodeling complex subunit RSC1/2	K11756	1	1	1	0	1	0	0	1	1
chromatin structure-remodeling complex subunit RSC3/30	K11758	1	1	1	0	1	1	1	1	1
chromatin structure-remodeling complex protein RSC7	K11761	2	2	2	1	2	0	2	2	1
chromatin structure-remodeling complex subunit RSC9	K11763	1	1	1	0	1	1	1	1	1
actin-related protein 9	K11768	1	1	1	1	1	1	1	1	1
chromatin structure-remodeling complex subunit SFH1	K11770	1	1	1	1	1	1	1	1	1
SWI/SNF chromatin-remodeling complex subunit SWI1	K11771	1	1	1	0	1	1	1	1	1
ditrans,polycis-polyprenyl diphosphate synthase [EC:2.5.1.87]	K11778	1	1	1	0	1	1	1	0	1
ATP-dependent helicase STH1/SNF2 [EC:5.6.2.-]	K11786	1	1	1	0	1	1	1	0	1
phosphoribosylamine--glycine ligase / phosphoribosylformylglycinamidine cyclo-ligase [EC:6.3.4.13 6.3.3.1]	K11788	1	1	1	0	0	1	0	1	0
denticleless	K11790	1	1	1	0	1	1	0	1	1
DDB1- and CUL4-associated factor 11	K11801	1	1	1	1	1	0	1	1	1
DDB1- and CUL4-associated factor 7	K11805	1	1	1	1	1	1	1	1	1
DDB1- and CUL4-associated factor 13	K11806	1	1	1	0	1	1	1	1	1
phosphoribosylaminoimidazole carboxylase [EC:4.1.1.21]	K11808	1	1	1	0	1	1	0	1	1
arsenical resistance protein ArsH	K11811	1	1	1	0	0	0	0	0	1
AP-2 complex subunit alpha	K11824	1	1	1	1	1	1	0	1	1
AP-2 complex subunit mu-1	K11826	1	1	1	0	1	1	1	1	1
AP-2 complex subunit sigma-1	K11827	1	1	1	0	1	1	1	1	0
ubiquitin carboxyl-terminal hydrolase 5/13 [EC:3.4.19.12]	K11836	1	1	1	0	1	1	1	1	1
ubiquitin carboxyl-terminal hydrolase 7 [EC:3.4.19.12]	K11838	1	1	1	1	1	1	1	1	1
ubiquitin carboxyl-terminal hydrolase 10 [EC:3.4.19.12]	K11841	1	1	1	1	1	1	1	1	1
ubiquitin carboxyl-terminal hydrolase 14 [EC:3.4.19.12]	K11843	1	1	1	1	1	1	1	1	1
ubiquitin carboxyl-terminal hydrolase 34 [EC:3.4.19.12]	K11853	1	0	0	0	1	1	0	1	1
ubiquitin carboxyl-terminal hydrolase 1 [EC:3.4.19.12]	K11870	1	1	1	0	1	1	0	1	1
ubiquitin carboxyl-terminal hydrolase 9/13 [EC:3.4.19.12]	K11872	1	1	1	0	1	1	1	1	1
ubiquitin carboxyl-terminal hydrolase 16 [EC:3.4.19.12]	K11874	1	0	1	1	1	1	1	1	1
proteasome assembly chaperone 3	K11877	1	1	1	0	1	1	1	1	1
[truncated: 1,486 more rows]

## Sheet: KEGG pathway and modules
Supplementary Table S3. Pathway completeness in pathogenic and environmental Sporothrix species. The heatmap shows the total number of KO terms found for each module. p-values ≤0.05 (highlighted in yellow) denote statistically significant differences found between pathogenic and environmental species.
Pathway’s description	Pathway	Module	S. brasiliensis	S. globosa	S. schenckii	S. curviconia	S. insectorum	S. pallida	S. phasma	S. protearum	S. variecibatus	p-value	Total number of KO terms found in each module detected in pathogenic species	Total number of KO terms found in each module detected in environmental species	Average number of KO terms found in each module detected in pathogenic species	Average number of KO terms found in each module detected in environmental species
Carbohydrate metabolism			Carbohydrate metabolism
Central carbohydrate metabolism			Central carbohydrate metabolism
Glycolysis (Embden-Meyerhof pathway), glucose => pyruvate (10) (complete 9/9)	map00010, map01200, map01100	M00001	13	12	13	8	16	14	11	10	17	1	38	76	12.6667	12.6667
Glycolysis, core module involving three-carbon compounds (6) (complete 5/5)	map00010, map01200, map01230, map01100,	M00002	7	7	7	6	8	8	6	7	8	0.784882	21	43	7	7.16667
Gluconeogenesis, oxaloacetate => fructose-6P (8) (complete 7/7)	map00010, map00020, map01100	M00003	12	12	12	10	16	16	10	10	16	0.626283	36	78	12	13
Pyruvate oxidation, pyruvate => acetyl-CoA (4) (complete 1/1)	map00010, map00020, map00620, map01200, map01100	M00307	3	3	3	1	3	3	2	3	4	0.605901	9	16	3	2.66667
Citrate cycle, second carbon oxidation, 2-oxoglutarate => oxaloacetate (15) (complete 5/5)	map00020, map01200, map01100	M00011	15	15	15	5	15	14	4	11	11	0.109223	45	60	15	10
Pentose phosphate pathway (Pentose phosphate cycle) (10) (complete 7/7)	map00030, map01200, map01100, map01120	M00004	12	13	13	11	16	13	7	11	16	0.87663	38	74	12.6667	12.3333
Pentose phosphate pathway, oxidative phase, glucose 6P => ribulose 5P (4) (complete 2/2)	map00030, map01200, map01100, map01120	M00006	6	6	6	2	5	6	3	5	5	0.106392	18	26	6	4.33333
Pentose phosphate pathway, non-oxidative phase, fructose 6P => ribose 5P (5) (complete 4/4)	map00030, map01200, map01230, map01100, map01120	M00007	5	6	6	8	10	6	3	5	10	0.459668	17	42	5.66667	7
PRPP biosynthesis, ribose 5P => PRPP (1) (complete 1/1)	map00030, map00230, map01200, map01230, map01100	M00005	3	3	3	4	3	3	1	3	3	0.784882	9	17	3	2.83333
Other carbohydrate metabolism			Other carbohydrate metabolism
D-Galacturonate degradation (fungi), D-galacturonate => glycerol (4) (complete 4/4)	map0004, map01100	M00630	5	5	5	2	6	5	2	4	4	0.262487	15	23	5	3.83333
Glycogen biosynthesis, glucose-1P => glycogen/starch (4) (complete 2/2)	map00500, map01100	M00854	4	4	4	2	4	4	6	4	4	1	12	24	4	4
Glycogen degradation, glycogen => glucose-6P (3) (complete 3/3)	map00500, map01100	M00855	3	3	3	2	3	3	2	3	3	0.315891	9	16	3	2.66667
Nucleotide sugar biosynthesis, glucose => UDP-glucose (3) (complete 3/3)	map00520, map01250, map01100	M00549	7	6	7	3	7	5	6	6	8	0.454366	20	35	6.66667	5.83333
UDP-N-acetyl-D-glucosamine biosynthesis, eukaryotes, glucose => UDP-GlcNAc (6) (complete 6/6)	map00520, map01250, map01100	M00892	10	9	10	4	10	7	9	8	11	0.350617	29	49	9.66667	8.16667
Malonate semialdehyde pathway, propanoyl-CoA => acetyl-CoA (6) (complete 5/5)	map00410, map00640, map01200, map01100	M00013	5	5	5	3	5	10	1	3	7	0.934032	15	29	5	4.83333
Energy metabolism			Energy metabolism
Carbon fixation			Carbon fixation
Reductive pentose phosphate cycle, glyceraldehyde-3P => ribulose-5P (6) (complete 7/7)	map00710, map01200, map01100, map01120	M00167	9	10	9	9	15	13	6	7	16	0.53344	28	66	9.33333	11
Methane metabolism			Methane metabolism
Formaldehyde assimilation, xylulose monophosphate pathway (4) (complete 4/4)	map00680, map01200, map01100, map01120	M00344	7	8	7	4	9	12	5	6	13	0.723216	22	49	7.33333	8.16667
Nitrogen metabolism			Nitrogen metabolism
Assimilatory nitrate reduction, nitrate => ammonia (2) (complete 2/2)	map00910, map01100, map01120	M00531	0	1	3	0	2	2	0	0	2	0.713878	4	6	1.33333	1
Sulfur metabolism			Sulfur metabolism
Assimilatory sulfate reduction, sulfate => H2S (5) (complete 3/3)	map00920, map01100, map01120	M00176	5	5	5	2	5	5	3	4	4	0.138864	15	23	5	3.83333
ATP synthesis			ATP synthesis
NADH dehydrogenase (ubiquinone) Fe-S protein/flavoprotein complex, mitochondria (10) (complete 1/1)	map00190	M00143	10	10	10	3	10	9	7	8	10	0.211941	30	47	10	7.83333
Succinate dehydrogenase (ubiquinone) (4) (complete 1/1)	map00190	M00148	3	3	3	2	3	4	1	2	2	0.315891	9	14	3	2.33333
Cytochrome bc1 complex respiratory unit (3) (complete 1/1)	map00190	M00151	3	2	2	2	2	2	3	2	2	0.626283	7	13	2.33333	2.16667
Cytochrome bc1 complex (9) (complete 1/1)	map00190	M00152	7	7	7	6	6	6	8	7	7	0.51649	21	40	7	6.66667
Lipid metabolism			Lipid metabolism
Fatty acid metabolism			Fatty acid metabolism
Fatty acid biosynthesis, initiation (4) (complete 2/2)	map00061, map01212, map01100	M00082	3	3	4	3	4	3	3	3	3	0.626283	10	19	3.33333	3.16667
Fatty acid biosynthesis, elongation (4) (complete 1/1)	map00061, map01212, map01100	M00083	6	5	6	4	8	7	4	5	9	0.711015	17	37	5.66667	6.16667
Fatty acid elongation in endoplasmic reticulum (4) (complete 4/4)	map00062, map01040, map01212, map01100	M00415	4	4	4	0	4	4	2	4	4	0.350617	12	18	4	3
beta-Oxidation, acyl-CoA synthesis (1) (complete 1/1)	map00061, map00071, map01212, map01100	M00086	2	2	2	1	2	2	0	3	2	0.605901	6	10	2	1.66667
Sterol biosynthesis			Sterol biosynthesis
Ergocalciferol biosynthesis, squalene 2,3-epoxide => ergosterol/ergocalciferol (11) (complete 11/11)	map00100, map01100, map01110	M00102	11	11	11	5	10	8	9	11	11	0.185654	33	54	11	9
Lipid metabolism			Lipid metabolism
Triacylglycerol biosynthesis (9) (complete 4/4)	map00561, map01100	M00089	9	8	10	5	6	9	4	9	10	0.270213	27	43	9	7.16667
Acylglycerol degradation (4) (complete 2/2)	map00561, map01100	M00098	5	4	5	1	4	4	2	4	4	0.111416	14	19	4.66667	3.16667
Phosphatidylcholine (PC) biosynthesis, PE => PC (2) (complete 1/1)	map00564, map01100	M00091	2	2	2	1	2	1	2	2	3	0.721982	6	11	2	1.83333
Phosphatidylethanolamine (PE) biosynthesis, ethanolamine => PE (3) (complete 3/3)	map00564, map01100	M00092	2	3	4	1	4	3	2	3	4	0.839783	9	17	3	2.83333
Phosphatidylethanolamine (PE) biosynthesis, PA => PS => PE (3) (complete 3/3)	map00564, map01100	M00093	5	6	5	4	5	3	5	5	5	0.170471	16	27	5.33333	4.5
Ceramide biosynthesis (4) (complete 4/4)	map00600, map01100	M00094	6	5	6	2	6	6	4	6	6	0.535617	17	30	5.66667	5
Sphingosine biosynthesis (5) (complete 5/5)	map00600, map01100	M00099	8	7	8	4	7	8	7	7	8	0.38844	23	41	7.66667	6.83333
Sphingosine degradation (2) (complete 2/2)	map00600, map01100	M00100	2	2	2	1	2	2	0	2	2	0.350617	6	9	2	1.5
Nucleotide metabolism			Nucleotide metabolism
Purine metabolism			Purine metabolism
Inosine monophosphate biosynthesis, PRPP + glutamine => IMP (12) (complete 8/8)	map00230, map01100	M00048	12	12	13	8	10	10	10	12	11	0.0339011	37	61	12.3333	10.1667
Adenine ribonucleotide biosynthesis, IMP => ADP,ATP (5) (complete 4/4)	map00230, map01232, map01240, map01100	M00049	4	5	5	5	5	6	4	4	5	0.748645	14	29	4.66667	4.83333
Guanine ribonucleotide biosynthesis, IMP => GDP,GTP (4) (complete 4/4)	map00230, map01232, map01100	M00050	4	4	5	4	5	4	3	5	5	1	13	26	4.33333	4.33333
Pyrimidine metabolism			Pyrimidine metabolism
Pyrimidine ribonucleotide biosynthesis, UMP => UDP/UTP,CDP/CTP (3) (complete 3/3)	map00240, map01232, map01240, map01100	M00052	2	3	3	2	3	2	1	3	3	0.552654	8	14	2.66667	2.33333
Pyrimidine deoxyribonuleotide biosynthesis, CDP => dCTP (5) (complete 2/2)	map00240, map01232, map01100	M00053	4	5	5	2	5	5	2	5	3	0.315891	14	22	4.66667	3.66667
Pyrimidine deoxyribonuleotide biosynthesis, UDP => dTTP (8) (complete 5/5)	map00240, map01232, map01100	M00938	7	8	8	4	7	7	5	7	6	0.0719022	23	36	7.66667	6
Amino acid metabolism			Amino acid metabolism
Serine and threonine metabolism			Serine and threonine metabolism
Serine biosynthesis, glycerate-3P => serine (3) (complete 3/3)	map00260, map00680, map01200, map01230, map01100	M00020	3	3	3	3	5	4	3	2	4	0.451239	9	21	3	3.5
Betaine biosynthesis, choline => betaine (2) (complete 1/1)	map00260, map01100	M00555	4	5	6	1	5	4	0	3	3	0.0874593	15	16	5	2.66667
Cysteine and methionine metabolism			Cysteine and methionine metabolism
Cysteine biosynthesis, homocysteine + serine => cysteine (2) (complete 2/2)	map00260, map00270, map01230, map01100	M00338	2	2	2	0	2	2	1	1	1	0.106392	6	7	2	1.16667
Methionine salvage pathway (11) (complete 8/8)	map00270, map01100	M00034	11	11	11	10	11	10	9	9	11	0.103552	33	60	11	10
Methionine degradation (4) (complete 4/4)	map00270, map01100	M00035	4	3	4	2	4	2	4	4	4	0.626283	11	20	3.66667	3.33333
Branched-chain amino acid metabolism			Branched-chain amino acid metabolism
Valine/isoleucine biosynthesis, pyruvate => valine / 2-oxobutanoate => isoleucine (5) (complete 4/4)	map00290, map00770, map01210, map01230, map01100, map01110	M00019	7	8	9	5	9	7	7	8	9	0.626283	24	45	8	7.5
Isoleucine biosynthesis, threonine => 2-oxobutanoate => isoleucine (7) (complete 5/5)	map00290, map01230, map01100	M00570	9	11	12	6	12	8	9	11	12	0.541509	32	58	10.6667	9.66667
Leucine biosynthesis, 2-oxoisovalerate => 2-oxoisocaproate (5) (complete 3/3)	map00290, map01210, map01230, map01100, map01110	M00432	6	6	6	1	6	6	2	5	5	0.194266	18	25	6	4.16667
Leucine degradation, leucine => acetoacetate + acetyl-CoA (11) (complete 6/6)	map00280, map01100	M00036	16	14	17	6	13	15	10	12	17	0.185351	47	73	15.6667	12.1667
Lysine metabolism			Lysine metabolism
Lysine biosynthesis, AAA pathway, 2-oxoglutarate => 2-aminoadipate => lysine (8) (complete 8/8)	map00300, map01230, map01100	M00030	7	8	8	3	7	8	3	6	6	0.128762	23	33	7.66667	5.5
Lysine biosynthesis, 2-oxoglutarate => 2-oxoadipate (4) (complete 3/3)	map00300, map01210, map01230, map01100	M00433	3	4	4	1	3	4	2	3	4	0.292352	11	17	3.66667	2.83333
Arginine and proline metabolism			Arginine and proline metabolism
Ornithine biosynthesis, glutamate => ornithine (7) (complete 4/4)	map00220, map01210, map01230, map01100	M00028	7	7	7	3	3	6	3	7	4	0.0382101	21	26	7	4.33333
Arginine biosynthesis, ornithine => arginine (3) (complete 3/3)	map00220, map01230, map01100	M00844	2	2	2	2	5	3	2	3	2	0.271807	6	17	2	2.83333
Proline biosynthesis, glutamate => proline (3) (complete 2/2)	map00330, map01230, map01100	M00015	3	4	5	2	3	4	2	3	4	0.170471	12	18	4	3
Polyamine biosynthesis			Polyamine biosynthesis
Polyamine biosynthesis, arginine => ornithine => putrescine (2) (complete 2/2)	map00330, map01100	M00134	2	2	3	1	2	2	2	2	2	0.170471	7	11	2.33333	1.83333
GABA biosynthesis, eukaryotes, putrescine => GABA (4) (complete 3/3)	map00330, map01100	M00135	4	4	5	3	8	7	2	4	7	0.595815	13	31	4.33333	5.16667
Aromatic amino acid metabolism			Aromatic amino acid metabolism
Shikimate pathway, phosphoenolpyruvate + erythrose-4P => chorismate (8) (complete 4/4)	map00400, map01230, map01100, map01110	M00022	11	7	11	7	12	11	7	11	10	1	29	58	9.66667	9.66667
Tryptophan biosynthesis, chorismate => tryptophan (9) (complete 3/3)	map00400, map01230, map01100, map01110	M00023	9	10	10	5	10	10	9	8	10	0.430416	29	52	9.66667	8.66667
Phenylalanine biosynthesis, chorismate => phenylpyruvate => phenylalanine (3) (complete 2/2)	map00400, map01230, map01100, map01110	M00024	3	2	3	3	2	2	2	3	2	0.407084	8	14	2.66667	2.33333
Tyrosine biosynthesis, chorismate => HPP => tyrosine (3) (complete 2/2)	map00400, map01230, map01100	M00025	3	2	3	4	3	3	2	3	3	0.469964	8	18	2.66667	3
Tyrosine degradation, tyrosine => homogentisate (5) (complete 5/5)	map00350, map01100	M00044	9	8	9	8	6	8	8	6	13	0.755963	26	49	8.66667	8.16667
Tryptophan metabolism, tryptophan => kynurenine => 2-aminomuconate (7) (complete 7/7)	map00380, map01100	M00038	10	9	11	5	8	11	5	9	10	0.24021	30	48	10	8
Other amino acid metabolism			Other amino acid metabolism
GABA (gamma-Aminobutyrate) shunt (5) (complete 3/3)	map00250, map00650, map01100	M00027	5	6	6	3	11	13	2	5	12	0.0382101	17	46	5.66667	7.66667
Glutathione biosynthesis, glutamate => glutathione (3) (complete 2/2)	map00480, map01240, map01100	M00118	3	3	3	2	2	3	2	2	3	0.0675833	9	14	3	2.33333
Glycan metabolism			Glycan metabolism
Glycan biosynthesis			Glycan biosynthesis
N-glycan precursor biosynthesis (13) (complete 13/13)	map00510, map01100	M00055	14	14	15	12	10	9	13	13	14	0.0719022	43	71	14.3333	11.8333
N-glycosylation by oligosaccharyltransferase (7) (complete 1/1)	map00510, map00513, map01100	M00072	6	6	6	7	7	6	7	7	7	0.0112014	18	41	6	6.83333
N-glycan precursor trimming (4) (complete 4/4)	map00510, map01100	M00073	6	6	6	0	6	4	1	4	4	0.0709446	18	19	6	3.16667
Metabolism of cofactors and vitamins			Metabolism of cofactors and vitamins
Cofactor and vitamin metabolism			Cofactor and vitamin metabolism
Thiamine biosynthesis, pyridoxal-5P => TMP/thiamine/TPP (5) (complete 5/5)	map00730, map01240, map01100	M00898	4	4	5	2	4	4	3	4	4	0.170471	13	21	4.33333	3.5
Thiamine salvage pathway, HMP/HET => TMP (3) (complete 2/2)	map00730, map01100	M00899	2	3	2	1	1	2	2	3	3	0.581788	7	12	2.33333	2
Pyridoxal-P biosynthesis, R5P + glyceraldehyde-3P + glutamine => pyridoxal-P (2) (complete 1/1)	map00750, map01240, map01100	M00916	2	1	2	2	2	2	2	2	2	0.170471	5	12	1.66667	2
NAD biosynthesis, tryptophan => quinolinate => NAD (8) (complete 8/8)	map00380, map00760, map01240, map01100	M00912	11	9	12	5	9	12	7	11	11	0.412511	32	55	10.6667	9.16667
Molybdenum cofactor biosynthesis, GTP => molybdenum cofactor (5) (complete 3/3)	map00790, map01240, map01100	M00880	5	4	5	5	5	4	3	5	5	0.768866	14	27	4.66667	4.5
C1-unit interconversion, prokaryotes (3) (complete 3/3)	map00670, map01240, map01100	M00140	5	4	4	4	4	2	3	4	5	0.34241	13	22	4.33333	3.66667
C1-unit interconversion, eukaryotes (2) (complete 2/2)	map00670, map01240, map01100	M00141	4	3	4	4	4	2	3	4	4	0.768866	11	21	3.66667	3.5
Heme biosynthesis, animals and fungi, glycine => heme (8) (complete 8/8)	map00860, map01240, map01100, map01110	M00868	7	8	9	8	8	7	9	8	8	1	24	48	8	8
Biosynthesis of terpenoids and polyketides			Biosynthesis of terpenoids and polyketides
Terpenoid backbone biosynthesis			Terpenoid backbone biosynthesis
C5 isoprenoid biosynthesis, mevalonate pathway (7) (complete 7/7)	map00900, map01100, map01110	M00095	14	14	15	12	14	15	12	14	15	0.456103	43	82	14.3333	13.6667
C10-C20 isoprenoid biosynthesis, non-plant eukaryotes (3) (complete 3/3)	map00900, map01100, map01110	M00367	3	3	3	3	3	3	3	3	3	.	9	18	3	3
Module set			Module set
Metabolic capacity			Metabolic capacity
Nitrate assimilation (1) (complete 2/2)	no_map	M00615	0	0	1	0	1	2	0	1	2	0.286105	1	6	0.333333	1
